# Supplementary material for: Turing-like mechanism in a stochastic reaction-diffusion model recreates three dimensional vascular patterning of plant stems
Source: PLoS One. 2019 Jul 24;14(7):e0219055. doi: 10.1371/journal.pone.0219055 (PMC6715405; doi:10.1371/journal.pone.0219055)
Supplement: S1 Model — (VTI) [file pone.0219055.s002.vti]

<?xml version="1.0"?>
<VTKFile type="ImageData" version="0.1" byte_order="LittleEndian" compressor="vtkZLibDataCompressor">
  <RD format_version="2">
    <description>
      Self-replicating spots.
    </description>
    <rule name="Gray-Scott" type="formula" wrap="0">
      <param name="timestep">
        1
      </param>
      <param name="D_a">
        0.12
      </param>
      <param name="D_b">
        0.06
      </param>
      <param name="k">
        0.064
      </param>
      <param name="F">
        0.035
      </param>
      <formula number_of_chemicals="2">
        delta_a = D_a * laplacian_a - a*b*b + F*(1.0f-a);
delta_b = D_b * laplacian_b + a*b*b - (F+k)*b;
      </formula>
      
    </rule>
    <initial_pattern_generator>
      <overlay chemical="a">
        <overwrite>
          
        </overwrite>
        <constant value="1">
          
        </constant>
        <everywhere>
          
        </everywhere>
        
      </overlay>
      <overlay chemical="b">
        <overwrite>
          
        </overwrite>
        <white_noise low="0" high="1">
          
        </white_noise>
        <rectangle>
          <point3D x="0.2" y="0.2" z="0.6">
            
          </point3D>
          <point3D x="0.4" y="0.5" z="0.8">
            
          </point3D>
          
        </rectangle>
        
      </overlay>
      <overlay chemical="a">
        <subtract>
          
        </subtract>
        <other_chemical chemical="b">
          
        </other_chemical>
        <rectangle>
          <point3D x="0.2" y="0.2" z="0.6">
            
          </point3D>
          <point3D x="0.4" y="0.5" z="0.8">
            
          </point3D>
          
        </rectangle>
        
      </overlay>
      
    </initial_pattern_generator>
    <render_settings>
      <surface_color r="1" g="1" b="1">
        
      </surface_color>
      <color_low r="0" g="0" b="1">
        
      </color_low>
      <color_high r="1" g="0" b="0">
        
      </color_high>
      <show_color_scale value="true">
        
      </show_color_scale>
      <show_multiple_chemicals value="true">
        
      </show_multiple_chemicals>
      <active_chemical value="b">
        
      </active_chemical>
      <low value="0">
        
      </low>
      <high value="1">
        
      </high>
      <vertical_scale_1D value="30">
        
      </vertical_scale_1D>
      <vertical_scale_2D value="15">
        
      </vertical_scale_2D>
      <contour_level value="0.25">
        
      </contour_level>
      <use_wireframe value="false">
        
      </use_wireframe>
      <show_cell_edges value="false">
        
      </show_cell_edges>
      <show_bounding_box value="true">
        
      </show_bounding_box>
      <slice_3D value="true">
        
      </slice_3D>
      <slice_3D_axis value="z">
        
      </slice_3D_axis>
      <slice_3D_position value="0">
        
      </slice_3D_position>
      <show_displacement_mapped_surface value="true">
        
      </show_displacement_mapped_surface>
      <color_displacement_mapped_surface value="true">
        
      </color_displacement_mapped_surface>
      <use_image_interpolation value="true">
        
      </use_image_interpolation>
      <timesteps_per_render value="100">
        
      </timesteps_per_render>
      
    </render_settings>
    
  </RD>
  <ImageData WholeExtent="0 63 0 63 0 31" Origin="0 0 0" Spacing="1 1 1">
    <Piece Extent="0 63 0 63 0 31">
      <PointData>
        <DataArray type="Float32" Name="a" format="appended" RangeMin="0.23437169194"        RangeMax="0.90341341496"        offset="0"                   />
        <DataArray type="Float32" Name="b" format="appended" RangeMin="0.0022572400048"      RangeMax="0.44576019049"        offset="596260"              />
      </PointData>
      <CellData>
      </CellData>
    </Piece>
  </ImageData>
  <AppendedData encoding="base64">
   _EAAAAACAAAAAAAAArG0AAA5sAADSbAAAhG0AAHptAABFbQAA+mwAAHFtAACObQAA/WwAABJtAACJbQAAeG0AANRsAABCbAAAn20AAA==eJwkl3c8Vf8fxyUVIQmFlBEZ2Xu+Xy6Xey/3usPFRUWTtra29rSyi0hKW0OFFqVQKkqlUmjvaFHp63fy+8Pj+Y97z/18zns8X8uaOFjsI8QyhpobbFBrMgCnBlVQvW4OyasX0baONjq23AAtEhbq04UQfxXju3sQPp3moWgFF9L3gZgklaBurgzSJxHYoB2KwudsZO7WR3rPA2qYuJuKjmynjaMzqXXHZaqvUgK8HDEkQIAGvgzmFRGYf0CG3CUhkB0PxuBQKQ4ODYOsPgIS2UQoxETDlB2Fy+tkWJbExdsaC+hd7KUtpudpQ8gB0s++TArd8lg4cRzUZvnDvCUYDTPCsHGkFEP/8DHf2B9vn/iiWpkLg3YRCr0jsOxBNAaZTsFyhgvu+aFlo6CPjuWW8Czvh1MrztDl95n0Y+M+2jL2Of2abQg1ax9snSeC0lsJeryF2JgSANXPXAxtCcTkd2I86ghDW0EEpOmh2NHuD3CM4XnkOQmn76X5cxNJr38GKWqep4dfB6AsyA4tuYG4HhMGBcsItP8NQ4OVFCksMa6tEGFjhxgVg0Pwq12GFN3xGHpiPCZ1h+Hs5gCsGW6L7rZB8K64TsZbDpN3+EXKfPyXjvaORZzQF47yEpxfH4rud8FIEAvwtNkfsotstL/jQnu3GItvR2AEexLst07po7rIB1pxAX2U/jRFjFM3TaLjdLAijSqq9pH2xNcU+2wMdgxl466hBElXpGjniLFuMh/mgwMgP4APebEYW3XD0GwdgYyQMOQ4BOCUhyViSrtp5Y1jVDcxlVZGpdGXsadJPfwvhQWMQ5wWF/3WhGDEXxn2FIaiJVGMt5Z8aI/gIlXgD52tHDxvDER2lRhywaHY2hKCAb/52DXIFUcbNZFw5QkNcTxFHZ5ldNTtI9XX6qGrywNd5wW4ukqK0OXBuKMUBPtILk7m+yPgSgCeGwSjpSMSj0dPxqmAqX1cO5UgeeTfR5HxGMSaf6a0swcpu20nhU0/SCXLOunLGTO4mHFgv0WKQnYYWg2luG8jRLQmHxvv8nHqtwhv3UMhzguHWE+GkM8CJMc4wfTQYDzKqKQHqtk0QWMnlccfor3b3tG+b4Z4KPNBcqgEtephcMth7vSYAEOD2TB0dseIUjvMl1jjS5497u3zQvVXHlaeEaF7YBAM3IFd+w3ROvkb6ahXkNaEEioZ2Ei2nwfjxCxr/FTwx8NuEf6USXDAVojO6wHYUcjDFub7jVeG4FjhBFjJpqAxfFofB1zxQJ0iu4+dXEMI2Z8prt8x+rtvN7W8LyM/iQJk223R5BcIc7MwmDeHo8MnDI77JdirLsTVnCDEThYj5koIFMeFY/89GcJmijFtOOFopg68uptp5bu9tPlLKqU35ZP+mHu031QL+k/dEJ8qgDZfiiUaEnSN4WFGkjuiIk0RmawBlZWD8OK8EswvjsSL6U64XMzB4Vo+1r31xQ6lcbB/Lw9bukQqp/bR+8cnaeGxV+TgooPYN274czwQDXliKF0XIUozCC6nBeAw9aW1QYbi01HgnJ8KdsL0PpYYe2J+uG8fj800QY+0Hyqv1FCl3Hn6qdtGX54OR794d7yOEKLojQydskgcSAyH8F4IlsyXINOLmYfXJbg2IhRv7cIh2xeO3pVS9CT7QYtlCuAHqdqWkGBbGk3LyKKSwRfphWAAYn9YQbnQH1OZfq+ZJUSrpx8cbtjBcogWsq59IMM51fRgTSWNKH5DJktHojzMEzG6ATgU5w+Vb7ZQyFGEzoRLJI7IppTNWfQj8hytUf2PGl6Zo7WHjeRgEbhnJHjdJUZJtATxrSEwPxuJrgOTYH5nGnT9Y/o4wtQbW+P9+pj72gasmuEwNeuH/II/FLNSDdyucdjC98Xb4WJUnwxD9bVwfNYJh6UcM7Mapfj1JBjP6qVoZvoi70M4JtRGgC8Jw5y3gZhj4oD4A0pYJqikpvgsKk9JpXl7DpHpqzckUx2N3uOegGkg3tbzUTrVF1MNrFEsVMFJ+TtkNraQ+g/OoWKqIK9JSri12hG87cz838JF4gwnlP1QwXjTSzTaPYW8QzdR7fEs2qnbSL2/ddCdSvgwQYj0u1IMeRiCmDuhiC8Jh43BRNSlTUZxyTQo1k7HQYZvmZ3RU8LrY167J6L1bNBQOgYNB42w/aMlzKM80LvEH5an+Ci/KwQnQ4zP5RK0zwjGl7Zg4IAUgUzvD8mTwVUrEvNpPLxUmR0zV4yja73QeUMb3JQHdP/zHvq4PIm2xOyi2oE1FMUbDNEWazj4+KIom4fsS744KbXDgzB1GD9+SJGjimlY4m6yHX6BWpYPRnOjEwYw83/r80CoPnLHgrsayP5eTcNuJFFkzSrSMN5Ku+dX0IXPQ9Hm6wHX2UJwa0Kx/pYMsXXhqMuLRFbQRBj8iEbI9cl4HjOlj/dYfFx+KOjjniscfM1gYXaaJ8LSPDBkJIFCvSFhAw/hiYkn3VE63xP3er2RdtqfqRk+Jj4QgV5LkZ0kQ3ZRJNRiJiBhynjYmYdClOmPhFJTPNf4Tu1Lj9LA7ckk75VCMwYcpVDPd7RBeSRMu5wR3OOLDVw2XD66QvG6IcLH9sdMuYfUNqieXn74Qj6vRuO9nDdmvhYinOnp5wt9YBdrAL7KM2LNyqWUqo2kIEqioUpV9NReE06jvGCcKYJGYxjS94Zj/KVwLLsZjlPKESh3jECURQS2jIxANEOzwCB0rwpiyjAIu5MF6GB2UNX0AKTacGF2zhcLE91gsc0MtR0jcPSrGponDsP3Yj3UnrHAlAuu6ElkY3yZANP3SuF9MhzvHo/HlqgJSN8WjlyTIAx47IRpJ1Sgw6omWUgWzR24g2Z2Z9Ow3Cq6UCiPOz/GYO5XVww3YkGhhtBx3AHJ1mOYXaAF/mwNZjcbIv6dK1IH8mGSGQLNpBAYvQrAy2d20BYowfVEHaWsOkzJ3FJa1PyRLKLGYNRZHxhMEiMlIhRf1oaibpkU3NliZh4I0MZ42/yp/ijX9OvjGsb73ov/T/1JgWBXBGHEJaZ2ZvARYcGC3RQzaPyRh3fXLXr+q5zaCi7T280PKZZxjiNlWkjxHoemPE9cms1DTZwEUyfJcF0UCZfxEcxsD0atnA/kvAxxatd7cj54mKo/J9OMtiTKHlpEPq/v0o1gJQz9aAz/XCdE+3niRa4Hpv50xuwue2SEOaLzqCf8UriYsViClj1huEFh2DxVhAVWLIRsMcOJLFXMG/CXuPfkcc1KB6YbHCHP9KvClCAsThVi/1o+Kjb5w52p5bIsBwSGm6FUpo9rz0b2MX+5HTY/seyj9UWmtnlcWM4LwtSmQJgUe4AvGI7jnXVkIcykZ3JbySAxkeKcc2ms0hnK4j4mTUvG576MwpQSe7CH+cCnkY/O88FwuRYKFEnhwvTsm/6OkLUOwejHd8jxVAE1Tk+mq7Fp1DbzCN3c8ZAsDw+E7/pRuCe0RMswRzRudEHnRTec4HqhqJ8vnh/hIdpOiKmeEuibSrBzQhDWmvsjep0bohePw+J9RhigYIwbrtZQVHZHAVgYccAHi/sDrsNd8Ep/HK77jkR1qSL2DPpM7LT7pKV5q48OnQr4rNbdR06ZHjTjXTD0MgcZ23ioYzE7+qEahAFllKK5lUYYrCLvurX0snQrBZtmkNikmHyGV1NU3CcakzQEdxYa40qXE16Z+GKTKx/JcSJUfhIwLsJCXLwZlIcpoDrrGtl27SElvVSan5hBDV8OkW7LTZqp9J0+sVUYT9WBo8cYOL40hwmTRwzfOULy2Q1bf3uhLskb3WIW+r0DzvzngeozTqhda41bZI5mczPkpFmAZ2aFpXWWmOxohi5/fST4D8PBrn4Yc7yNuHcraeGoQyTz3E2NVzP7OOnwKQo9V0jRDF1c3pF4nD5GvPVCeQsH6mwv2Afq4vPYuyRVzqMIuySi+CRKGr6TTnMzaIF3DjnLF9IM+VKKW9hImuimQ5PV4ddogmV7XKDSwAbLIRBrX3Gx+6kHzFKN8KBKDobR10jsupfen9lJVgfTKOZ9PoVoltIT1Xq6Uf6CVCd0k2KGAlOfyvj1fihu7dSCzkwdHJinh8IVo2Hioo9mGo3SZSORmDACvEwNxFUMxYiMIYhPUca6sQORce0Pvbn3mnYPaSBPnwqafauYXjjsoquHUslYmEj1A3b0cf6nRJo2aD3FMWxoLafFg5UxbYITkv9ycKHbD7GM+827rYz4HS20J/8KDck7T+y15ZRsdIak4ceoMGg/5T/dS5pDiinf4hwVrrpHpg96qLu/Nu4+sMU6iQ8KGH9tjufg1xR3WE8wQu8beRjo1lPjvQN0gMlFExamkNawdDoqyyWX4wcozuIkNe2qIOH6K1TRVUvsKbcpWniPvEY1U8e5FtqytI1KJj8ns6p2Eh56RmE9j8hiZxOtmXCbLudeJ/WPF6j240ly7c+cuTKPrs3JIr0L6fRlSQY94WcTx3U3vZyT28etwZtp2ZZVfcTho/TmrDxSKu3QUc9D/fEgPAz1w6IKO5x/oQffS0OQEzMIMQ3yaL74i64Uv6Zji2/R6cBSMplZSLcCc6nj9z6q+XaBpoR8IkVowynbCYPfMPnjJx91UTxkbPYEa8FYTN6thFj7JySOPk0runKp4spOsq1NpiOHUwisNMo1y6TvmdmUFLiLlBbvJkrIJfaDPEotyKeikr3ES91H1+uK6JbyftroW0QnZhfS2EX5NGTqbvpwOpM0Ju0k37pkKliSQnq3MogiC5j3dJxMWy/SOOU62mxyq4+/7+6gkNEb+rg09BR9f6SAdCcH5E7l4/sCKfb6i3Hkjz+CfdyheMQG0drmkPc2AbfZAActtJHboIju229ItOISOXMLKUo+m/SX76Ut1teppH0A8j5aIJzri/zhQgg2iiGYz+SlWd44lG6FembHFbG66de2O7SyrZRK9u4nubt5dNZ0F83xzqaqrExqW55OS1+n0h9OMqXaJdJwnR301HkH6W1MpInM+Uam76R6ZFCTehaZJ2bRyzuZZHYlg6QqmTS4K4cumhTRrINnyUm5kZLPfKYQNwWor1LBTz+1Ps7UzaSXhdvpH3dNraT4tSr4NsUFBaeD4HkhFO0PpExu5uPkNhZ217nANMMeR8baIz7aAf3n2oHHzJ2ta7WwKLmLitfU0MBlR8j440GSHbpGCtv7I/4/MyhU+OCrkwgTuqUIKQ7GiUYBnuuxce2gM2b8MsGzRg2MfyGPYX/ek/ySZvrjVU8TJ1ylX4vPU07AaYo6dZheBBWSgeVu0gjLpCvb02mKViYtubyLpp/bS9Kth+jtjhPUXXqGFJzL6fzhC7Sx9QppTr1DssBXVDxMHq/rh2HRHQN421vgubUNwk/Zop2hys89ZDFsJ/2jRtkdWv9OEwWlHpj0mXHdzyFQeitG8Hx/dNc647yBOYbeGYM1S81w+YE9Tqh7oHWjB7Zo2eNCx2h8zBqIVJ3X9HPQY0p+3kHjejRQ/MoOSkxmOTlQjF5XKfpVMrnRSog1yoE4GuyPV2O98V7VFeZJ1lh8xxg9d0Zi7CMN8HNUcDBlAJyv9lD9y09kNqKVgl400ro5tVSVUk2dFjX0ueYOGWxroVnZ76kmoov0XshhRfAAOPQfzPjnULzdp41ZnmNwlKzxys0F75I9kSoj2BgTKm57wYrhuMtFlH4qg/7xFNOPG4xGwqWEoPBFCOceCd6mBsB5kwv+UxqFozUDsY3XS4s8B0P7riHcJrtC05KNBVfZWDXaEy/XWCFYSx8x5dqYM0AfOjIbmOZ6Y+4QPmo0Rbi5SoAQMw6K1H1QvYCFqClsLN/BwadpXJTP9oe2hw+8D3jix0Rn2P1i3s1ACzx8Y4zz6wzwRKIHXVNtPC3XRH+eBvRzNXE+ShuxUaNQEWmEE5fHovOCBba/sYbleQf8CXPD1dnAPn0/SNV5mFTFg67IH9lbgapKV5zocEIlw4aQA8Ttl0n/aBrdRrM4o3FHxxsyjhCVWUJ0+PrgZ5cJYlf/R0Ptr1PQrzNk/vsWjc9QRLqhDdSZ7xyiJ8SEqUGwZdxJTouF1kAvjEkEvjHvfUW4AM+Y3GT6JACXVL2gnmQB3WX6GDXPCBG9NvgzktEkDx4+LhbA8jcfk/R4zF36wmSnJ7pXuMB1LbOLjjnDwNMNwz090GzvyWR4Tzya6IWjYkKPP9DG/N6Lo1lo6fXBaVd/nC8KQNcqIfSPBqN/Zwj+uyPF/YQgyC9mYVK5NZyejIJpwIg+KsQV0fR7aTSAodnlVkq8zdTxYm8UvQpC5SMBlC54YUPXSHimPqM1z4ooYk862R44RO+3dFDnXDOovvaH3yQpvjeEodwwFNd/SDCJycrh1WI8+xOM2CoponuFSNvkjbZZhjDT76aLGU3ETWqni2cGY6qOBV6eA95+5CE+JxA2wzi4RoQtgx2xWN0KLbOs4LjKCdNveqO3mwfNhUKcfyrGADsJVo0UY5uBEA9/8NF+PBAtUxj3XClEKkeKHApHWcl4pPwYj4lDZDj2XwDitO1h8XEICsWvaeLxe/SPl34UkOR6Sh9drjyhE9WjsG+GN27OFWJPbxBKPgKelfpwWfGGckRHyGZODm3rX0IFt7robdU4sHYz2flPKDa2ROCOYQSukAzOM8JwzlCG8UrhaB8XBtNXAsTUOSHo8yCw/pyhuAkZtLymgDYvaaLq0mGotrMHx56Fq3xfFE/1QGDCOITFa8N8vzI+/lXBwpjRWBnuAtvkAKiFhMD1ajjcusMxk3lOZ0AwPIcKob2eD109AcTqYjwaHIZ5jeMZf4vGkqVRmPssDK3Kfojqb4iOoS/I89ohcuvO6aPR/Tx6F5rUx2iPhxTurocsmTeoTgRhvARTcjgYPssGVXwVHPJ9Rla/b1CnwUvym6eJuN+uUNofhITVYaiIlsF8cQgKdkqQzZNgc6IUW7+HIuF2CNr1mIw91B7HrfvBtuwgNTtsJW1pKtX9uUgD9g1Ey0UzODAZMG6iG0q7x8GYhuHhrXd0OO8aZalep3GzvtOGJWPQudoXX6yl2LY6AnsXRyBraygkx0VQMgxEaQgXCa94mLtJiEmjwkAfJ+BS6SR8y4hGL3P+Jat8oLxeBzOX1FOTVSadnr6lj//Z51KCNJH+Mhyi3kSsVl388fbGcRsJllAo2HoiHA5m4eASSyz7pIPN3zTQJB4Nsz8O2GbIxSvLYBgphqCqXAiDm/4Yp+uNQAdvqEv9cfC4AAk/REiZEQgVfRcMezsEiKyl4Zx99OZ3MRlGN9KucmWoDTeHAt8Z3NsOwE1DnNvQj/HNSqpUzKWVi3fRneHX6dwqDXRHeqL5sQi72sOwVy0MBy+IEV8YAJ9rbKh998G7af743iPAim+h+G/eROSum4zvxyZh6alwfLBkdthtA6Q5tdLS4fspRprRx0zTXOJeSqQMhpX5d+nJDR203gJkByQYaCyD4yMpJlwKxA4rb/SwXfD8lxPuWnnB9TQXbv0lWHxWCta7IPQb7Y0LZ8YhgkahqHwUVFXHIeWrB6JPcjD/Aw+sNqaPMkyhaKoI28R3dGTxO9p+cwDqXPVx5D97xMgzu5TnjJoZY1CZLw9uThWZbc2lo3q7qUa/htbs1UD7Ig9wS4OwP0CKix1i2EcForfTF8dHA5mTgTH9/MD5LcAYaRi6j07EntLJ6Fk1GQFp46FnGYQ4iQNGhKrCJaGVnJms0cfrzPmvJ/VxfVUj7V6njbj1hPUTxbhUEIpFusHoyQpAQjkLFbO9YGjhDTtjLipuiiB/JASXg4PB3uGPY/aWaNqgCI7wBX0sfUG/pw3A4EpDbGxzBesuGwYz/HDimwcKblqieZwhVN7o481rM5xjO2N7uTcQy4brDsBBbIus11pImPSFTijeILdHNyih9BeZbTKGTwYLBueDIPspwtcTfMzb4IdqZeBPnCeEo4A3Bv64JCfEJnYYypZMgEdPNKZMnwQFphceOoQg+YofKrfYQuPAKLwKG97HLbNzaU5PEv1jwao75B8yHGIFTwQxufVQgwgOv7lIbXSH02xr/GXm3boFjrBr94HuGCFCzkgR9kEEjqE3LKtGgWvznO6XltC540fosX896VxTwKokYyx/44ZdFb7wu8LGndveYFd54vpST4wu8sa8z/44rsZHWJkA65cHINuDhZoqO9Rt0sfdEA0M/auJ50tMsHCmB1KiAqD4S4i6WUHIPsQF6xsL2eu9MG6GF4Yns+CgwUXNGaYWjaWMh8iQlhuB2ORInJsYAX1eKCKfBMH8Lxs/TT3B3ePax1WZOeTydgetYegw+wY5DtLAyDWu8C3mQv+pP54ccGJqSge5KxRgO1Yeez9qYJuSLT7N8Md7PTHaEoR4GQ0kZ+lBs66FdoXvpwkx2dT+4xDZfXpIfmnKsBtkih2LXDHZjQXbDDYq7/vBeAkHelMC4DQoCCb6YgzaJsHJVWLobBSgstkfvEAgvcAdf8d5oivPFx/D+YicJkalSIzYkQKc7/WH6AoLg/YAz1RZ2JvCxsI7HDgE8zByOQ/FhTxsOBqA5lA+5PIEyJkvYOZ6IGYx/yM3iw25Ab7onclGhGE6tWlvoUiGnNirVJ+lhtMmTki388WDLA9orhoNBc13hHVnaUP9KTqR2UKmxiPQcNsd4eoCtAwQYUoMU99PTDHI+w/ZHisnlRl5tOVbLl3wKKXVhW20d8VgzNhqgB+FNsj57oqYc4Std33wKMofS0t4mJHLx5n2IDh5ijBphQg6Z4Swyw6CQUwQVg4TwVk/GPf2hGDkvhC82SfBvGQBuqRc6P3HRjpzlrh1fniW5ocdT1jAQTeM4driiKcF8qebQ3+/Ja4vssOBdCfkv3RB+0JXDB3liu4nLn3UTkui+onr6B9ff7xEy08NwUsLR0yf4I1fLY5wN1NH4aLrFHowi1JmpjM5v4I0jRSRwHfAmGGB0J4mQRuT6QxU3HBnlTaGbHlPm7eXUwGTh10c9tKkulMkN+su3TXopu6TqtiwbyRER03w6rgl3l2wQ88VJyiudkO/RV740cyC4lp/xCkGIsBEiJwGCfwUQhEfKcPa4eGYti8MRY5SJL8W4rWUD48CZi6FB2C6Bg/CBz54NtUBcTW6WFzXHxM+fKatSR/onPJPsmP1R5mbMlZqqKNgiSbSfmsB0cP7OIDJkHU71tI/vnS6TmYmmpia54KHWj4IlzpDGKGJmpGNFM1k2xHxe8hh+lVKVVOG6U5HLEnmY1FrCBoCpcj8w0VBnQMa8oaDn/yFzI9dotSfhXQreDctvF5I6taldPTdDerIeU7XVnVR+YX+sI9QwuEMVTx/ro6TR0bg5U19FJpYoDDHCeeY3FAoF4AaMzHEDSHY+TwMazPDYMPUwBO3YBRvFUO9TQS5p0JYawSircETH9mjMWbBO3qLUuKl7aVZRXspJfgwZY0+Sy+jqyjtUR2N/Xybhgc2Uu/nxj6GXzxACUfTKILhr8o3dC7BCB3rgOGxHDzr8gLX2BgLWuQw8949OrnlDpk2ficsGoXU1V4QXhTB1SUcd6rDEVsbjJFTOdgy3BFDdulgK/8HlR24TN8P5FPV+jRSdE6nc3K5pH3lAA1wOUlrDcrp7reLdGVgFRn2u0bTzW+R+5MWmprwk+IPqCBjkAHEBvaYweyGhCGBMB4vRtNsKfOMELStC4EOs3t2nwnBxMfBWKrDxyVnF/BuMa74sZwyvifSnaL1NH3jJkqVJVIMO51cE3IoY1YuqUzLI8foPGrw/j8Tjn6gVs0mWstwQ5kWivY6400+F3NT+MiL94OWhRMamV2Vfm0oVukOhZNsNDzvOKIjl4sc9RAUVUdgTEQk/hsmw7JIMdS2M55xwwllqqMQerOH5vvWUFtQMekdzCHlnEx6pJ1Nrva7SPfiLmqMzCEF4yy6+iSDEmKySOlGHv1YdIQu8K/Sodg3xN43GKWvDJFt5oSKFh+UpgWisFqErO/B8B0ViqOmYYiZG4Jv8gL8DHWGwklFzGooIU7nJtoqWk2e09dTQ8I2+nwghcq80ynZMIMmuaZTvw876aRsZx+dLphCL80A/9jl5IqiTn9sZualC9PTUSf88LXFA+dM7GFnbwXWIFscuOyGhzx/ZNaKUN0WiqH7ZCgRhWHoein0XcW4xvyWOc/98Ki/G6YeMoZhjDJ6C95Rx7p6eht6kXLmnqGJk0poP/8g2V3Op6U/MimmKJmOD99OdzW30axZiaRelEm6Gw6Sy4brxLrTSbV/1WG3ygzmQ9wQ3Y8NxVGBffl86y8J9G2Coc9kzBUmHtiYqomY3Tfo5dNd5BaTTJaP06gyKY+KBhXTYs4xMlpWQnJlx6l02DFyFBzt4z0Vf9gc8MU/4nkA4CqA3H0e9rmw0CNxwcYkWwi22eDvfkco7/ZCK4eD3eOFmKoqhctcKWpqRLj9OQALNRj3LGdj71l/aDHOoLOTg/FsJkdPdoD7gzEomqcFzujBGBfTD51B36jm6nPKUm8gVswFKg04TPUdu+m5807K6txBKr+2k412Chns3U0X2KdIcOMBVV+Th4pYB7WJFhCvc0YZ4zuz7vnh0JwAfE4MwNgKZremWWDhpEE4e/8R5Ry/TrOb6qjK9CEFG74m3QWdtNuli7QXdlNzXhcZKnb1caijBPkhEvxjZIQIDRweOM1uyLIwxpoZw+C1VgV8aKKxaCw+KXnArJKHRavFUMiQoJh51+NsWHCU2qPmiClctUyR88wWkzWA5Vt4aPvGh20vD9trfVB53g0qF21hXGGGRUmGaNTXxdu2oXj8SAH8hE+0MreRPLUrmL1xkDYE5FKHdQbdnZ9Gcg+zyWn4QRp17AoxW4P4H/vj5NphyPswGl/lx+G2uQsuPPdGqgIbh/Z4weGUNcKi9XExfAR0Fo7AhiA9lNoYIbluLP5ONcfjMAt4zrLAF9n/6VshRWNsaB/95YIwfo4XeutHYee8LzT/RRXt+VBG9fxGMv00EOqOlgi9wwbpCLGvUYDLy1hIuGcOkYIq5ul9J9Ggr/RSQRltBubgazN5xFKIc/slcKgQ4qYWD9+NWKh3cseAC074y3PAynO2SFkzDuoBRijlakG7ewC2On6i13SXIssuEH/wMXp4aR8NY+a4rWox3Sw5RWOKqijJ/C7FrHtNBsrySPg+HJd7rBjXJVgv8McQbX/8DPfB9ATAzAfo+eUNOfjCUsUPtoP8YS/xR6K/P1Jd/s9zTH572x7Sx7jrXLx5YAPxIXlEWp4ky/gddDR9EwWb5ND9bXepf5cONCVe6GIHYs1aLj6XO+GV1TCk9j4gM/njpHvjMGXLMzuiUA1HzzsjbTgf6z2CwZcTo+cEF8q1XmgwdYL+SXvEL3cG+6QnDmV6o/49YLzCHU0/bfFmqjE03mrhz+mB+Dq1gx5vfUipXtX0xuospTodpdCj+yll/T7itxwkY6cLdObVG4qUHw5NBcZvkjjQ7xRi+hYJ6s9LYMa4yV8NCdQrxCh0FqNzuwi6zL68Fi6EvPn/WdkpwvFB0j56qvmheLsZyuZ+osrjufQ+cTkZ9c4jHYNNVJBXRqcb1PDkryuWMj1y7rsfFpXYILZ+AGKfldH43J303SmZuh1KiKveD59NbeC7mIva30KMbg1Ah7wn5o8yw5elOpBqa8NtpTHOuLogsZ8/rjHOy94XhB8tAcif7wtRiBsmy6xg4G/A5IphqH2vgCuvPtLtQXdowdzT9ITy6dTdTJo9LJ/WWlwlN4+BsOFZMY7jj35XJXArD4PKahmyVMKwfJUU3vFipC8MgqAuECfLedCZy4XlXw50GW4/x9zBdEkfN9v4QZYwDqxjv6liy0FKk22krH0rqfb3DnqSVkXPqjSwwckDSZ0BEKpyseazPTRNB+P0ocsUPTaLck+nkdWSM/SRyQraKbYITuXAujMQy5jM45A9Flp8BUyf30K/pj+m8p/98F3PBDMSWBj5R4RHN0KRYx6KS8ZicC14SM4ASmudIM20BDtiDJovj4DnjEGYt+o1DZhXRVGTj9CbbUdIZ9pNOndUEQf8rREU54+YcAk6rUOx8aEUfyxEwA4eDMgHG2UeKMp1gtocO6x7Z41qDes+7ksT4omHuI+KhVy43HaG0UxNdJY+ovLtR0ktfC+ZzCwl6aMv9ELDGMUFPogWMnd1UwCOJWF1/mi0cDrIufYKlQ26TPMev6LqETr4MN4dw0cG4O1SHkRfXOCsqoFNgjvkuqiQwvYUUPuDG8T2GIYzY91hvp9x3bYwKB0Nw/5jYpy+zYFarieexTqgK9calnutcM7HEtmTTOBjOQIWTxXAOvGR+KPeEI3ph4WH9KC33QVLwcXJ4UKI3YIQK2H87YkHft6wgn+BPsYs14BP6GDMJgXcvCeH1KW99I/ibCFudwv7eOknH01+bHAq7XCtfgRad8qjdMJPWqergH7bRwL1zoxf86A4IhidF4LRNi8QXZvdwDljCEfGjYoMh2DhBT2M++KAMmbONGsFwaaYh/ObnRC8WBUXtlTS5OZ0OjQyjeKGXCCnCBXs6O+CmRIBbqRJ0W8z06d8f+z65Ii4JUaYGDoccqe0UBBkgN6t1tDVcsYXf0ck9ozD3yFjwHEzQL6OKUoaHNGzgoWfjRxsmOmPNQZe+LzEEucqhuPgCTls3fqMJv+qofbfFaTXe5qa8k5QSm5JH21uBuHNTwH+cUSHEOURQTBk5sj0fp4o5NkisNEcdePHYbOGI542A4qpAbgdJ8Fw41DUMb1V4iWAx1wfPBC6YdorZ5zR98RliR8m6gmQpyhCLDMrHda4I1hZB6ncVpLpnaT9ISU0oOkx5WaOwLHJ7og1CsSA9QKcafJFM9sa3Z1qcMh/S22a9XRzUCPZTumh78cM4FLuhh+dvqjey0btWhbaPYB4Y2/8p8JkWU82lhl446i3I/g5+ljboAAzq4f0i1NK5vcLaFB5FsmC06k+LY0un0mjlIf/5417fAj/C8A/KrSIIP8+GJu3BeNDgBAvdnJhMI+F1mQPpKxzxahB7shL98acoQHYlSzB+6FhYDWGwvatBMqnmdyeyMPaEg4q9bnYrR6A7a8DocZkNBdlHwwqssbRBA1oDJGDjtZ/lMpkMTOxJSpUvNFpxsHa8yyoZFjj+1JV2N69S+Pv7iOD6BS6WJZBTfKVdOKHKlK3O8Ouh4cCZsZXRgghC+QjLpULh4u+CNrigfM/LdFmNBy+R79RdH4VNdfvJY+0nfTGM4n4I1NItzWdlg3bRd4fmHwuye8jb3AAxDM54DKcZy3Cb4NQ8H/LEJQUBudzYpzdxsFIpsbTWyyYGTMG6yzNsEDbBZ3HObgbEAzX6TKMfBSGhC4JTjD3WJHHQrKjO1ZLXHFkMlMLu3xwSckPR0y9kbbBCdpGltiaaYHYRDuwozzgdsIba/d5Yf96G7jd1sDa18/I8ed+WrVqCymVrqCNNhtovdMRupw6AMJVjsiZHwi5rRJ4jWVmunYgHPv7IPuyE7gHjDGRqwrz3JdkeeksUekuekVMpn2cTAZt2TTLp5jCd50jPl2nUtsGijlxj84w9HPkYCvj1P9YWh+Ew+tCIfoYgX68CDhMDWbcnY38fEts6FHDiYy/ZLxHHtreOvA67YTOqABcy5Yi7mII1GuCUNfC6PNTC/yYp43Ny4Zh0/GROHvIGlFZQNBuDrK6OShrZWNeKwu594C//b1gzszb7nQLaKVoYd2YDtqw8hytPJ9OqnEbqWDjOpLbnkStG87T2yxVHGxyga5bIK4oCbHDmYfKZ574oG4Jk18jUO3QD/ukTZT84Tht4WdTQkkK2TplUvyyYvLbcIWkp56TbT4z73gqcPPWwJzNWn2cYeiHUzksxDIMTxZAzSsUL6dG4smjCOzJkSBwJbDBfDQqfD6S6e3LxBt/lUR+36l0ggHTCwS7lwLcVxPB/qwflpMVBGOVUPismdySa0jk0UZvoofiXo89ztty8Cc/CJadArB+c3DspBeW7bFB+pfREPVTgevWT/TSoJrSEw9QxK1s8vqWSWFG+VQdUEaOUzqJO9QIUf8RbmXzkCDwx04FV4hmGTJ1Nwj6sc9J+8kl2nxzPwXXZdGAkxmUk1FAJ26W08aJbZSxcSDmyHRxI88Md6fbgfvRCQ08Ji8zLPJlI+mgdx9/feRj1c8Q7FoViaGjIhE7RYLwQC/EThwB/11NpL6viN6dK6SGCTdJtEUVnpvsEbfQHy8/MTvBzguf1oyC5sZ2Mjl6gH6FZ5I3s6NLVnTQ+EGmWGrAxmgmNx30D4It46MGp63x6aMGzA7/JJM7d8lz6Xky3lBCZcolZM8uo19Xa2nzvXb6MUkB3MbRWPPEBWuXMXn8tR/mxDL9+FofXU/+UvzSWmovP0QXInaTx4csWrZgD6V8PkEJXxpJ1t1LRUu1obPWEpodbti7mAW5SjYeH/dDxE2/Pp6NZ3LDAFYfzZv5mFkXgprESIRdiMT0Z8Fo+Ajk9xuJbDyiNzsK6dP5bMoXnaWOH3+pgdk994XAq3g/mNe6watEB2s3NdOizXsoiZtEck176cOc18TNNEZlhi+23gpCmUUggpe6oWmADu6+YTL+pTKqfrafftYdIDn7MgrxfUCOM37R4nOqqDw4CrliK8R988ARLyZX7uXC4oU3NOdY4qN4MDD9FpWZFlH22kzar7OLli4+TFlRNdT7tINi+6tjmaMZrv2b2eP9sOVkAOx0A5mb52LoGTZmmPr2sYNxvlXqPn10esHM09kh6J4Sic6E8YjZFoq0gf74YzkWmQ++0k+vEyTV2EWD3x2mCu1XpNqoi+/nXZBU7QPLCZ44GDMGeWHdNPrbBZpw4DDd8K0ild39oSGxxuxLHFy+JIQpk40zP9hBz0MJSw9coTNv8oj9cxedGXOSmvKfkuyFEsYoG8J+ux0myTN5W+yHzi8B2HCHj0o1puddvWA3YCw0uf1hOfM6bWLy4kqVg2R3/wK9Hvac9B4rYls/Qzxd7oToNDbm9A+C5LkY1YwLxnVwoVfkhVE/7ZGdb93HMw/8kG7h28d1OXywVkuRmhOBlY3jYeMcDsNffHg8c0DJABXYGtVRHJPFrDsLKaXnJsVZKKNkphUaK4FljSw8/eGIiRF6WH5FAe8TuimqdBDqPMZgYAXhz9kg8A5JkLAkABwDB2yvHIzsgbXUbXuIykaeoofHH1NZiTJUzphC2uyOUVb+8JvBh/oKIXrHiVDtGQRuJhfRMi+csLHAhjlqOGf9mTYufUyykFeUyuqPGR3a8Gm0wrpnBNmKQOy6FgzP7DAY2ITCUJGZzyIvvPhhjDuqamg5NbCPz9n+eKzPRjtDndZA3HoiwY2PMpyyHo/oFxHYVCHBCh1vYKA+Roe9o/q3x6iMnUdyaqdp8pvPdPHMKPSGuyFB5AezaDZO3nQHd78NjhmOw2xtO+QmErYyGcDWRYoP1SE4z2TnyNVeSJ6oj5MBvbRh8kviVnyjHZFDYaxlgcUlXvi9nocBc4T4skmMFxPEULsnxCMtAcr2cXF8Bgtloc7YbGCG7E8jwZurjVfVo7FUi3neJlcsc2WjbZMAdjlSXLQLx0CXCAxIDYH1XQ4GTrdEdI4CHu2vp/+ml9M/bnnjD3kZ0x8MVccGoue5CEN3hGLelgiMdYjEyhWhOODD1F1/G6yngUhlX6bvd3ZTadceKt52nXTUFfHJwQotlb4w3M6HZzofF3q5KB3vj8CxHMxTDUROfxH6GUlR3xSCmebB0GFygXewOxQdzCFyMcRmx7G4GOOABksWjn0LwAlVEaauFaPxpAhFr4NgqiZAyBYmuykEoKmKgzsj2ZgyHzhQ44EpCzxglkKYYsO44xQOLO8EYE1wELYkSHB4dih094Rh7XLGzz6y0MDXB2v6U2rLKaD6+8n0nKHOBi6ObefgH8v5gVi3VIjFrlKIp8qQvYDZgbEyHFgixDM/D3j7jIBG0wN68b6ARIxHtm8spo64dlI0Hsl4tyc80wTwiw9GzB8JXFcJ8dE9EGw5Ln7N4aDYIADRVUEQekkgf0MMc0UBjp7wRyXbF+63mD5N4EFlXBAyakQ480uETdOEaBwlQL5PIL4XBiB+TiCaDAVwaQkC67EQIV+E2J4ohBJTT2eZnLFkMnM/O/3xfjMLOveBqZN8UcD4SUKrEHv9gnDxLeD7HzNPIx9Ra/5uUjm7rY+LkwPxfEQg/nHbAAEqkoQYoRCMwouhKJ0fjj1e4TDdEgzudDY+LBiLywe/U2vrMXo7KZWqd2XQicALFG41EDlMVrDS42HEdwkK2iXofhSIRjVvdJc4QGOwFWw0bMHa7AGxPA9HjSRIPhuC/SUhWHNIihhtKSbfD8YoxWDI7MWI3MBkkZOBuFfIQ74pD+/yArDqigA7romhdSAEKjkyXLSNgK1pBIRvwmBtJsFpcw42bXLGiUUmmOs1CocijBB+zw6HXrKQ2sVFP18fLMoxR/QkOfj+uEw9m4/QP0YzO9ndVoh/TO1h/iRizEwMxsUFoXimHQ6zp+GonR6KMN9AaPMdMLt7MKTbr5D110xKX59EZz3304k9r+lUuiE6NFioeyLAypV8qGkAuRamOM1SBff1X+q6IA+/BG00yznj19lAcIeHoUoWiYqdkdi8LxzT4kLRvJq5u9ggnP4QANdKLvbP5KJ7RABkTD+nKEvwvTYUj39E4IrCRDStjoL08EQs1YnAQAchvpm6Y8sCHbz4/o2+pjfT5ymv6ahEFbWDrFEW5oMZjKfkMTXsEjkGv3oHQyGwH7oZuhaKYTNT3Ee/IAmyVwaj2TsE77eGYWNjOKTMDJx3U4bbGSJcYpzNo1MX/VSe0jhpIRUw518bmENZ1jfJrH4YZsxxwarL/mhK80V5iTWqSpVg5nCbWpKPk4dGKblkvSTd6aNx9wcLz/dIMeN7JH4dGw/9tHDcX85kyf+CMCuZ6X9TLjaP5KLMKgALqgWYNFKC58z7aPGOwDDeBAjnR8E+NBqhDyZi5z4mqzAZO+raOGBrD6VfO0Nyl3Mpd/lBemvzjLRSRiKF5YkLD3iY48rD4VSgR90Ry5Vs+li3IAjNBwV9fJ8qgldMMK6JQjG4VwaxeySyo8bjpnIk1jyQouO2H8bHm6Ex8xfVuZ+kL9N2UuuXNBqiX07S3AGoe2oFiaE3Nh73hOvJMeiZ00mXzI5SrGEKeTxLI6LLdPK6GvY7e6C1R4ze9AjEfYhA2c5QDOGIsDA9ACGTOLCQcbD8Bw+nhgVh0BIJQsxCcStfhpft4di6mfkMKxLuXyORqhiJOmEIMo/4IWywCeDylvT4+2jZ+h20d18m2crqiLElyNm4Y/4IPl56i/C0kY/0cA6q77L7eOsCsH+5F+oZDr3qhzdzBTAKkuKEbzimzhmPgo8TIGcwATmQYSizx9o+2qP3uhLEzyrJ6EgWGexNpdxfR8nE/Qfd32QCg1tMVh7mgeXmxrj7+QeZzThJ2eoZ5GGfQ5U510gwYRh4Hp5ouMmc3ykcimYy/FjIeEFaIHZe8seo634YvJaLiGgB1i2TIIrJI5WHwhAbEYrOlxJUMbm8+K8A7YVCzHsrxiQ7ESoestG8zhw9GX+oXP4sqeXk0urkYlrwoYU+HRnJ7CYvCNYLIDklwo5XfKyezEHdc3YflQxGocFau49tLyzgru4FnwY+rv0JhfnO8RivHIUZTRPxqD0CatNFaJ/tjiUfNFCVd5v+bs6lWG4KDdAtot6VL8js5miojnbH7/uEsBwbtFeq4biklcZyK8mw4Tp193bRt1/GaD7EOPhsKTgHZRi8nPHtuCC4buagyomNNRV+UH8cwMwSMfT7h2LQizAcmhwCtcMCaCWx0PPJCb1hdmgZ6QxNR6bWMjkwXOWHjLtOuGakDfO0b5R/4CH99XhJVoEq2D/dGgItPzjOEmB2fABmW3vjbK8jrnrZ9nHZ+iZqX11L//hxRw/F8/QhziMYnRcjZkIkFJdHYW6/aKy/Mh5vFgSjYCag2K4Lq9ZmMlcsID/lZFIU5ZH42H16t0MHT/XdYTTaD7tiAEkJ4wV12ujuVMHMu0NxQc0Y/VhesCgRoipMhvJ6GWZEBUPqEYjZRWzGR31gvtcfP2IEeDpKilHaMpS4hqHYS4hTe7xgW2uELxMHg7u5H4LmKuPHayM0nXSDURYbK0N98JNxXu8IE6w5qIev9oaQ67DFofE+eDqQD5WCAMxz8gI7zwSeX4bAYPDAPj6ZnUEPHZLoH78lnaby43/olJoVlv8OwLuJ4dgbGYXZB6Nx5/MEcIJDcHW6D4TK+hjCa6UxioU04lUifYjPpq+fbtKL81qYnOWOKqaPB3cFwuE4G5sfuqPW1QmV/VxRPs8HF02EaJbJ0FMaiYcW4Sj7JYbtCB46P/hAM9kHf89xYDubcQedUJx8xZx/XAjaHTmY1m4OW8v/qCWrknK/HScDWTVNSOmH3PdmiItiQUsjANmMH94kX+gN8sbUWT7I8+dhcrEQDX+EcN7F1EDbOGS7KmBN8Q2a3X6WVjO8J1tDZm+WUCPDlXIZxLO/T2c/G2CSsT8OPwxjcnAU9n2IxuyVE6HnHIoNtb6I/W6AvezndONpIY23SqS3bzLI8851si3SgNwLd+zbKsCqqRK4MN5KXQE4zObCjBsAi+UixNeG4Uf9eChum4DwWeF4wBXjlxIXgrE++LPWBxEzuPidIEKLUhiUBocjdXEwfqxiQbhSD/lh98lz225ypkSKX5lPa7a1UL8do5Axn7DWV4Bh1mLEzhZh4C4hLimLEWIoRVsZ0zuTxdiSyMKfdH1EO7SSzsJC0klK7eOd54yfmkvwj/FpLjB+pwH2tRbaP7eC1nfXUOIPeeR6jMO2WDYaTAQoYO65VOqNijEuqGlwRNMXd+j4+GMXS4xdqWHQl4TC6CsPAdpWuPZRDlPMq+j7jyNUXXeOsq1eU7eOLhoiPPFgDeMcM0MROjgEj4yFELJ5GKzPwbASHmzmCbHrbwikWyKheXYihnZNQEN3KM4b+SP381jEsLsIrufo/I5i+nz0Oh3MVITcEhucVubibf9gbGZ2eF1xIO4uJihq2kNrjxW6HR3BvuyD7+VirCuOREf/qD72JPHgZSrqYzY5oiNQDaqiJnq2tpROBFTT0EnM+TczdTPMD5Ujg7BxUiCi7rFwJdgVKl5OsFnlzmQ8P2SZifC1IRSKAaGQd2Ny9i5beHAG4srUWuI3H6cZHudooMlzytYYgShmRm73DsLYJyF481CKridBeOfEhSiXjdg5fjCv4yH8vhA+L0OweG4EjiVHoup2KNTecJHx0Aor+g9EyY0aSnlygpRr6khfaRDO1Vui45EfxuwRI/2eBJP2BsLlN4H/xx5XTljjFznBbJcvjCIl6NAfD87cqD4us/dDaSS/jyq61qgcOAgf667Ru+OHaW/rJZptJ4/a/ZZo2OGPzb1CzP8ggO5TNnp+u2PBDmfGTdxhk+XLuEoQDslC8Fs1FAFeAmxY6AzWfTUMXfmAkstLKXfFWZJdfkythupQW+0ETk4gnHdLwQ+VYpBDEPjy/lgsA2ocPHFtsBdyFzMev4iLd2NEWLM5BC6CEMxexccIRVf0XBgO4bzXVCO6Qqvv3aJdq+RR2muCSau8MUUWhNUhTG7MCISGiTeiBzrB09AO9jkuOLbGDxtKgyGnMwEp/tF9ZKcBTYxv9HHXWLRN/EMFDWfpzPm9tFR6gZznK+DJahtsZ7z9834JMhhX1BTykDsBODTbDYOOuSPZyAdGTYGQyYLxbmEI4nhCRPz1hN+CkTjj/578Cy+SUPss3bFqJE6uIvScrMF150A6l/H2icEINhLg/FUf5Aa5oM3NCo7fxkKkaYppjdaQ+HoivpSH549ECNsZhMMKLBSXjgWvqz/2Pm+iiTdvUSx9/V8J5x1V8//HcdpUGpq0tNPQ3vf1vI277+3eW7dl52tkZ33JyvoSMjLLzF6lIgpNouwyQ6iMRJQUMvL76PfX4xzn9Fnv13g8Tx1U+MIEHnxfbBzHh29JBGYxebGSmSnLU/2xRuED/71B8D7KeMWTaGxKH41J/yX0kuMciM0eob3UybSCQr2dusvz6PC3A7Qst5I8b2ti8yNvXIgVo5HJ0Ue9ovHpvwgkh3IwJ4www5CFwA8hsPouwC6JnLmmAiZtMuR+Z67ZZg+9531gMPE6cfafpxEvrpFi7i+a/8MGQTlsrOkjhWONHCvrRVjkCUwucsWBW6Z4GK2BL/w+sEhQg084468uvlDdy8cqswh0X+KiT6UHmgJ18dC7gbw3XKNpNx5Rw3cVrK+1A1sNsGpkdt0qEQ4P5uDTURYOzwwCRoWgRVmCE6fioJMwFn96xvVygZ4fzJcQkhlaP7KE+Y1vFGlbTu/2F5LIv4kajpqijhuMgotS9C2JxX59ZicNi0LPOhFO7AjHsn0h2H89DA/3CDC3nwwnX0YhJTwSVcp8dNl5YKJQGy73H1PN7iLy8Cyh6sFv6VWFEWLj/fD9qQBZK6QwqxJizZ1gBKnbIyBFAx27nlA3LlH+8xLaYvKeGmvNURtIiPspwtNCAfJC/PHJ3hjLfF+RR/tFih59kfYdfU4fE3UhP+uJssFcROWJsLyFDzVdxg26Q2Em5KOayVAmuSPQYjgOT8LH99LY3B+sFlYv0zfYw0eqBT+bNpqDj5R/XBMDNZ3ROJPpb6Ec/8bGYodtHIIF0fCwk8H2nBBO//CgcZ6HsngR46gyqA9UIPJGFLqTxKgaEIjw06Zo926hc6+KSTTrHNmerqGCQHVkZw2FsSgUIn0x1AyE+MTUUXWSLZrP9cUFbgW57NxD209l0I/EUjrToYUHzPm0Zwsx6r4IdpnBkB0djObqV1Q/IJ/+iT9CFaJLpNb1nY4ss0dqdQimjRXjrZsE+58zWfKSED8HSfE7MwbitlG4/XAcnq4c38vIOBYcdUN6eXEHsys22yBYaAKtCaZ4LXBAvnsAVP7jYtZnCWJi5VBmenbOVzk0WDIkvZagzYm5j0SMpOwI/BkTCeG2aFR3R6OjQoY/NqEIemuHogs9VGN6lRRa+bRgVylphn8iHnsQkuR+SMzkwttRgCAdNio3D0WzXj/sDrlFmxYdpJq7uymxpZzCxQOgM9sfVavF0L4bgTxFCFJuDUHj1g+UbphHRX320pktp8he9ppUOyzRasjGa+Z5B3DkKC+VIUFZDtkABU7oxUPv8yj090yAuXRcL+/8Ew4rAbeXtmaAnrc/3iZ4odbAG917AyCLBj5tCkG6OuMPO9hI/RaChDfhmGnNx4irQiQzeWpzWwRaz8jR3KOA08tYKGXHQUk3GtOZXX5O1RPlb7QwX/UBtWudoSLlMxS4pJas7dTx8JEDitaxMIfPBX91GCoP+eBZtRl0Z/8mj8579PvNLRrn2kWbda2x2SwU/y2Wo10/CplneTi32gXLKpVwcuplMsw+TgPeFtCfgx/pxmobbJ4Xil3M+aj5K/AkWIF3GgqEMnPLcUIsZi6Kx6yrwxHvNqKX1yIEUC8X9PLTbx7uM71zfFk4ZuwOw8TGEIzWCcbuve5Y9Y8tTIZaINXeCh1xjii09YJsDgs7H3BgLBPD9j852My+NmNy4/GS4RjPZJuHMqZGDrHwTJXJVhYfafKuS/RTO4fKDYuJG/SO7uwZiOYPblhVRZDtCEPQH0LwOk9YPx2C//oZgn3KADtv2GCdSxDid0vAvheDZWGx2HM6AoPqAuGdOwjJGl1UkfqISqY2kWmqFuL57vi+nocNzXKkbVfg3vkoRL+VAyEy1FyMwCY1CQRzRNC9LuzlZg0eMl5xevn6rAC3/cRYbyiBEdM3U+6EQjvNHSPnD0REZCeds39J8/GaJg/+RXeu6kD2zhqK616I+8XGsWohVvbIMcchFofthoOvORxHWxWYuoWHRe9dsU+rHzYPvEfauWdI52seOe64TptMfxBvuSlKc4chyiYYR63YcPnGwu5ifzS98GZ63BdH7IHPTP9et2VcQSUehvVxmOIbhXZ1Hjo+e6FHzRIPnAbivzBj5Ac5IbKAhV8PmPnvLMN+xh2Od4vx1IwP/UGh4KkGoeRfL5gLXbHu+dBeru/jh9NDvXpZx2bj82kBXtZE4KCqBNrH2Si+boOhCzrIb8EFirp+lB6/O0lFA0powvanpH2rD2wnGOFG0FC8YGbdhfscZI6MwHIfBSqtYqHZzLiAfwS8C4OhO9gSpXXfabS0iqb9OUMZDwrp44D7ZDfnD/3+1xizXjkhxdEHptmBWPQiGMPnExqOhSBViYfL7hKo+kVC1qJgnFuBgL1ylDC5QmwegozFvhik4g7N4R4Y7hgA92chMGnkohE8nNwXhvF1wTCb4YXIVAcEMbvMvUoT5rP7YqH0J5kxzFQaiA0d/ZHB8PNOB4ScZUHfRISrT8W4LGXD7oEl7MKa6N2rE2RXmkFRP3aRl89RckkupODku1Qd2UYta/qjfKY5bl13RcWfQPT/l4NGDwnkIjmu/2Zc/jkXDbFezHMZIkqljcKSrtG9A+ep7OMlku+9R01fOqnrjhZWOphh5CAH1M5xw+1rXihK8keaBgumshAo5YfjeCkXUuKh7g8Hx5+HQkuH0I+pleKf3miI9oanpS+GX/fDg5+++F3hiVYTZ1yJt4Ks/0AUe6qAPesDjS27T0OPVNKd1WXkxPD22xqKqyzt5aSjKsheOhTBfcOxYRbjmtPDcX+oE6z0f5O0soIaxNl0+9JJejIxj7LrC2nzmnISbr1F3xa+oIqGrxSv3x83G0yRet8J42/6o+Yhk+nTRWjTFiE2NwROcW4Qqg1EWWYbVUhv0Im3Fyj50kVmFlRT59rnNCa5i+LfqGKvkw5WzzGCprsZMu5a4c5GW7BXO+DgZSdoM1lM9YozDC2coUdOeJHGuGKTDY49GYJufSvkR5jDbrQJMup1kUPqaDftprDuV3TTj3FPxpdzPhSS+7d8UtbO62XCgMOkqNxO4xgqvXtM4x1McYzHQvgnMeLPitDRLwgbx5szTtUXGqbN9CrmBQ23fE4LRz+jdNdHFHjzDvlfraZJmtU0oecuzR7/ipxUlPDiqzHeP3PDvHFseIwQ4L9oASYRm5EzN8QbGWKe/TdqX1dLT2aW0Ow1haTucolex1aS7Old2jzmGeUvekN7Mz6S7ZUvdGL2d6pU/KIW5T5IetUXfvuUceuBClqdVTFvjQr26CqD3dYHSj0/Kb/2C3U4ttCepnoyOFND+fOvUduuMsrZW0zn2hmfNy+jy8Mr6D7nci9NGjLI9E1aL0dzq+hiqB6WewYieFoEPu2NBNtABEezIBiNd8Kp02bYqW0E3QX6yLAdAM04NUw71klu2Y/phm8JsQfl0OGwbIoyLCW96GYyOquP1tHuiF0chowbInxXZmrBKhSsvR6IHzgYiQ7KSD3ykqJcq+hM60Uq/Hyenl8tJIfbF+mqUykZny2nOd0VdNrnMuUNvEziUZcpPOsKuXRepdauahr/5SZNc7lDd5XukovqHSr5doMa1a9Rqhbzc2suktuoQro4uYj6fSylpPIbVFH0hPzN3jHv2EGJTV29PLxhH9WnbKEjDI1O3KK9jfp47R+ELwoZqt/EIKghChrXhHBbD9T6+YJf5I45+m4YG+aMgkO26BdkjPaRSkid8ICEe3No+8tdJDHfR5uqLlGN3g+SSq2xR8zCwUsipGbKYOobAZMzHJjt8oPVV1vULNDFnRG/yO9UI2mb1FKrfjV5bL1CTd3ltH9qKa37eZG0j56nWSZn6GTUaZJxsykhJZue98slqwlnSbGliE7wS6hjVDmZcSpozz+Mu5uW0Yv0Mpo2o5Ja3Gto9AemJtf+Jt9HmtgiM8KbC2bweWyBtwzL552i1Et76S8zVZ6TOZM/pq4mRNyRY/z3WLQmMHnJXAK/pFC8mhiAPFcfaHzwQV/Gx9599oN9iDtSj1mgO18Z4cZ3qefOSeqnfZBithXSfKfPFDbFAhbxQUi/KULu+0icOMO48QAZxv3h4+M7Qk6wJ9KH2MJ7uhH4r/sjTaaEeUu+E+zaKHPOW6oxf05W7+/RusxqmrGnjE5tuEAfmGzCY12kWU/KKeHjddoSeZ8UFs9o2voGOi1/TdkT3tGn1DYyyf5FUy9pYPRvQ3SE2GBNtStMU71xt9MPk7r8e2nJXM9q2wn6y92b2ihr2RAMbg3BKo9IjNWPQRXjsUmMGypLvTGyvwNO3bPGwO+OGFLjjQo3QnEa4FTui9uBNtAYr4E1PY10uvYOOW9+QVtjNZBd4ICByUBZqxiJkyKx83YkblXK0PlNAvPDQox15sLRlg31Rn9s8vVAwQdmdkps4OBhjg8BxoCOHl4t6Y/Wk8pQP/CDSgWfSWPXR7q+sZ2+h3fToZ1K0GAydXeONlZd0UN3uiFGagxCnxZLWK5ywP6R7mj84c/MT6CoPhSDgsLAdwlFfloIeAxzUUkVijP0l+5vf9NNOCDOPRzSZDnkdszzPuXBop8Xxu40xpc+SujY/p3YzP366ltDWBOA27ZchH7kYtJHFoS3XVG4ygyuL/ThlmWESqk91gwLwD4THuK2SKATI8FIYwESeBzY/wxHzSUeamqEiOwrRjDjOIen8aB/MxRrVrDQ6OUPkwVeCD82DC7pLrA66IQRO+0xro8t4uqtUVVqw1zHHlMSndDi44K569xwoJ8H7jHnm5wQgK3+QA84OJ0kRP5GCTbES+A0WIDJR5g9JA/EJr5fL5eaXye3P+doCUPnrUpoYw/FXD8OXjJZLsswAl4LCHrKVvgxr4Ocg0rpk3I+bTO+SXErNZDyZxh4TP7TNZahrK8UB/vxwWXywtErAVA7G4i5o0OQFiDA/SkS9H0kRDmHjTQ1D+hbOGCXmhPYo70RuyIEcQeFmLQjAmMYV9IqEGKBkIMxu4DAPUHwrQgE/3Ew7qqw0cn0YMOBMFiqhkMyIBzNlWHobmPmaVYI1u1io9kuBPnO4fgzkblnkhSOWxW4xmTWwXExCPgmhXtJKGRZw9DlbIH3MuNeHlrE9FVnAR1kmPFGCT1dQ7FgDQf9nktx3UuM7hsBqB5iBHelhxQWnEWPt28ha+MTpHj6mXymO6HuIA/FlUy+uBWLzE3ROHRcjjZVKeq9pShbIEfDj0jU10hhOCEMW1c54ZOfBgQzPpDd4S8U664L92pnjJUAqQf5GPJNgNUJHFx4GYzorV7Q02DO9NUwnO9k8v7ScDxbLkF4diSsdyiwoL8CcalyrE2WYFkJH0O1OMieG46uHzykZEVgzrNoaJmPwPd1I7FDGgfd0yIUGHrhULkO+ix6S9ft79NfFh+qpFmi/F4WO/RFlnAoJp/loG6fDLHFEkRdCIaT2WAUBzWQXeZxuhqWSftX5dHO+h+U1OmCLRZCxH2IQSBvOEwHxMO8Iga/cqORPCsGMwtjkZgfA5ehUqwvD8SOGn2MD2V2zKnDtMX2FK0qf0K6hXpI/uEG474sWC4mlJn4wo2p64Z0AxxgfMr6vTYMjYdA5hiIwyfEyD4cg5qhw3HVIB6bVivgvVKCdzc4OBjCxqjLQJoVB4niCIxNjsWXOaPwiEaj8Fgs2k9w8DbFGv+ZvKVNLScpL35XL5eGl9OsCTm9TNn3m65YO6HgFwel4yOx+7UcWzM4WLzSBVrP+0HjUT2dE94inriZxDDC7x8BWFXN+P3LGNztGwt2YhQK7Jmc1S2FydVIcD5H41xtNI7VS1DM80OBWBNrpl+gitJ0+jx3G53eeInMLvVFyZch8JvugSH6HjB5yPT2vH743vGctqaVU0X2NRrD7NHlG+zh4srB68UKRI6Nx6RJscjeKEPf/VyUbA2Gzj5fiF/54e0oNnbuFKOU+fZtc0dDxXIMbm2OxVxuGKSHB2OmWS3xD2QQ7+faXp70KKGFD07SCYb37nWTs6YjNrG5qAxRYFhCDCqI6QMNNhLmO2PhR1O8aTNg8qolOof5wDaDj8qbzIzMicJyJwme/gnFp9IgrIkKRmZBGITzxFjzWwbhezH+6AVB2dUITqUPqN+NY1SsdpQc1lXTzypl3LlriUcbXHA1zAkrGe+tMWijtLhz9KF/Bi2YsZtS+t8i/x9GuFzGwmOSwdsnGulb5NCx5SPlThDSBntA0OYC9mEPvGPy34sYMXbOjcPMf8fAKnosvOfEw0+Fh4FONvi64A3dX3yCOm9n9PLfh5do3fv/8+Sib2Sk54ADply8tIlGYWMcYp8o4LBJhDpfNiqu+WH5C18ILAgPxQIs/iNH3ydR2HJVjA2awQjfYIf7443Au2eMUTwHGMwPxN0KHvoOFOEeQmEW44wF/2iicF8LdSU10WeNHuIqjBCW7oRHMg+cfe2MEVITXP/wmXa7FlLghEy627SHGubfpvZyIyxQDsb0K2LYbZAiMFaAio0s7FnlDtQ4YHqmAzPr3bHGAoy/RyD+fjxSRoxF33UJ8FsyEqffRSCD7YP9abqo7/OWkgzv0V9e8bpEitITvdyf3kWtN+0QosuBUZACWk2M/9yOwjGuCLP3hKJwEWGQWwgmN/LxxlQOv/HRsGU84fKXMKwKcYDKnb5Y9uMR7Vr4hF4zGeB2pxV8CgIQAC7KtHnQYJ535jRXPJtqieA5g9ExyxrnX7vhmWsADC4Fo2aGH9ROOyC7WRuTN72hYZ5VtJl/m1aN+UMFQ+zxZy0bnveEUJojQHksG1qpTG6f5IgifVuk5TiieC+z+5aHIf6BDAnxw+F3eQzynBPQjNFQ/RWNIjseLuR7giewwlxj017OSL5AP3YfpySGE4M6aM5pG4gfheKSjRz/pkVCabQQ7KRgWMW6o+yYK7SbfZB8OgwL46V4OkKB2PtStFax0CfNFN9+1VGw1QkSGRyjmUtuUPZUNZjkOODc22CM1eDiwlAu1nax0dcjCGo+AZhIwbA1CIVoKPNcj/hYmsLBMttgDOrviitCM9wN1cfsg4ZISrTHtJpAaITw0LVZgGmHwnCGWfD/dblgync7aN20x5D+w6ApCsI/Y3jIvS/DlfBYxNiMwNQzI/G9eATir8Ri9GIZAp5yYexHOFQaCBOGph7nSNbvCA1muCaqlQz3WuHlAUDNXYz7KgJcO+2HTQvMYB2oDot8FRyrMMR/D93RvpQLYbEMFcci4H6PhVmWg8BPqCPWuEPUvi+Dzr/PIcncJtJt0Yf8uCu2xLPQPDoc1YO4EDzj4Dqfi0tL+VjZKILlzwgMmCeD1jQpvOaL4P47HP1/s+CnFcg4dhC874Ui+bkA1cw+DpDz8VIEfGJ89BPTL1OLnHBishsOh/qhzYmNxn+5yDAUQjFKDKdJEaiXyNA2RY7JP5h3PxUBKw0Rtu7hYY8Pt5ec2tP03Hk/cRn+HPaGlu00h3hTMMpauGhrZuHzBitMbG2l//67QG/DztF2vKAdVsY4PjwQaUvE6BkrxayzYTgsdMDkPz+p0aqENu89RBtrj1HBvWtU9qOb1robY2fDUKT7+uGxCyHfJhTzNDgoeM9D/04hplRLIO6UosFCjqFmcpgYyXCkKgJNcRFQnS9FRhzjEbVyCG5EQFzAg5MuYaufDyquu0M90hM9f/zw9QgLyvMA9RHBYHf74gTHC9fCvPBa7osZswIRfpOFm4uBWceAcnMg+zb18qf+SYo32EV/+fZbI4VrmuPmtiDs+x6Gkpe+ODZOH83iKmop2EnC71tp8/Qi4kxSw7JSDwT9FuD0OTk++4kRcSEAsYwnBJt2EftONY09fZ7ODyimpMwHFPrlG03VGYDPFuZIdXLEgbvDUOzug0R+APZfDsZuXTY2Mxm5wpwH/i0hVCkCnBA5rG5F4cbZaHgw/pZfpEAb45kjHvKh+YENaVwQFgkYpwALZZfZyO3DRl2rLxYE20F8Ux8TNTXgfFgN525qovjYQGhqDoa/3Ar1AhtM2mqLIc22vfSPyqUtor30lwaGrdRubY3XswjGQRw8KPFD1DwDvH97hzIm7acqJtteu1FC8nB1OOd4ILxSiGcNCuzTZmZlgwAp9b5YOs8cN4KV8UX3Oa2ja3Q97DLpXr9F650bSKr1jXIXqCEvWQcaekZo2jsIkzUt8HrdEHyFPbpqXQB9H6zTILgkcxE4g8kMwkjcy1RgOHOPt0wWKygSIa2TC/sD4bBazEFqIZMtgpjvlsHMZitH5GeqMu70kNpDyujWwlLKt75Odzl1lPXwLT278ZlKJ3+n4I0/iTv9Vy81tt6mqIbCXupPVceLqW5QMLUZ814AAyaf/vnPBlmlv+j301vE/n6NVvR9Tw2fjVGWHoALYRHQuxwLHdd45IYpmD4XoCr97+8MbDEnVxNFj1rox7WbFJtSRjsZl3k64Tp1+j2kd44NFPywmYY8+kCq5R+pjsly2Ve+0SNXZTy6MADD/zXHim4XnLsfiPZkxr/ixdi2WYod96QYMjcCZz0laB8vwcz3ESg7KMWC/0S4NSsYi+0GY1rdc+JfPkGFRzMpfPNukn87TNnyPAr0u0iKV+WUyK8k/aVXaf7Fq70cmNcP6cd+9/JNhi101xCMUsT4ejICBhu5wGdvBO43h9FELWiy++NDgzF+6g5D1ahwZFlEovHm37+TG46q5lhcWx+JKx0CZPwJBjPUsSZdHytdv9Gw8sf05Vo1XdS9Sof3XSOH4mry2FLNnM9VSrhfTptdSujkiBLa//sKLY+5T7MaW+ncW3Xs2zgYk/NdoVMdhAYvDtpzhZibI8GcYilinzL7idnNZ+9EQU0QgVuDWViyywQxgQ9oXeYB4pVtpd8Dd5JPXRaZJp8iv+KzdE5WRPcuXaDJ6Rfotez//LnEA23rnPGL4fhvBNseIWxmyXCsJwL79fhoXMLCLktP/OrjDM++jGM99YbKphB8Ypyn4lAU0kxj4JwSjY2borBsghwJxRE4wtROSCEbLrUeMD1lweQnLVhn/CaW/BO5vX1Di4Nfkl/bIxqidos8bpbRoYoCmhubQwk4RUtzcul65yV6WVpLkzo/U7GKNp5JhqBWzRNPn7GQtJ8DlTdCOH6KQGffSHxVi8ITJl84x4cAbdZI1P9M7KcXqfk643TuOdTkf4EsD1+jlm81NGj+I9JvfkwjEx9TMeMpfznJjQ+zLxz85UTmnc7+I8XrQRLUqHHR5cgC28MXD7d5odvKF8M2ByNrRzjCv4gwJ4Vx7+9MRl4rQaUdH33Nw3GgJQxDwcNkJRGyF4oQc5eLRaNY2DfOA8Pv2iFynBnEfQxR9M8AcAeo497QX7R7ajMd2XGPREoVVPmygIxfnyZrn1wqXXyevMdco7UnGmgeWwmOlw1xZ4U9Wvd5QtIRCCVWCOac4qL9ixDHPougeMzBQLk39rw3xtu1PfRc3EILDD/QhsPf6bJUBb8z+uOm8wAcmaODC6t14DPl/+SWydAnWdbLe0Nl+DJXhMJyYFK4G9rrLXBLyRTvXlnAbJMr9h1j4ecoATBdCo10KXpiBEjtz4I/i9m/02yxIMAOLze7w1WfjT4rRHjyRYplnAjQcj6aX7DxxD0Aaf95YsV7F9RNcACNt8K2Y0awE/XHbuUf1K7TRO/S79Kk+Cskml1ClqNKyWFyFYVkP6GWTV9o+nl1LNs4EKxtZgidb4s+ca7YdNIPbMMQyFZyMF89FGMd/aDbzpyCqi2sG2wg+OEAF0tXTA/1QHeRF8rKvZl85o0/3/9P3mo5GudEgsvwmI0E8u9s3Jc5Ysp+dcx52kglOx/Thbh22hBlAD+JFwIauRD/E4Exs0XYeZkFl6+2eOqsAfv6Vppw8iOpT+kPznMnWEeFQbZLhrtiBbpPM648VYTEX2HQuc/CqGmBEI4MwMeF/qiQ+WBVmhtaQ2wRm2mMXyP7Q2//L1JzaqHM5c8IYx/Qvdb7dKyujl61vCTx6zf0x+gDJSztpLBlKpjhZATpe2esOc30xkcupLl8fDrLxaAb4eg+E460IVyMUWZ8fZUA7sOFvX9Lvi5DiJIN/+eEJxG4s17Wy8eHeFj9wBuuHF0MlNylsBWHKf3CHrLcdpbOJHbQ+t+22JQVgt33RPjnExc2Cz2RdEkbZffuEvf0CcpadJxs/u7Ku7pobfMDfWDmaFEUqrzlaGOeK+4WC7cyfNDZ7oWnl/0xaSAbBTYchD/ioNk0FP3OBKL2uDvCje1Qo2WKDZu1mXNWxqwXXcRZ9JYGLXxEweOu0oxn52ni8nx6klFMKwY30qoUXTze7w5HFgcZ46R4RlEo9lfAgMmwBToKTClmMgwrCpf3Mj7fI0fNGjkCR/6f8atFKJsm6aVufBgW3XRFK+O5poJC2rRmMw0esZZ+rNxDfs51tKjSDFb7CLnFQrgzfrBvhiu25iqBV15AU7duphnrN1LX9Dyqfq8Em33umDVYgI0fpRjtIMTko4FonmeP/c4mKMswRn23LT7u8kcxM2O9g2W4YBWJaWOkOK0QYJZxCGy3+qF2pStUfWxga2aCW/f7Y+TITlLJu0P1+3Io5s0uwq/dFKd+gY47/yKfufZY4BqKa5UynDCMxabqOKzsF4dgnRgkMbP5iZIcWmURCO8RY8prEVJWiXp5t4OPjXHCXrYJQtG6dBgmMnsuiVVJX2/tItHXdAqadoSOazaR+0grGFWw8fq0GKd+8uD+wAPxmRpw0Silg4076PjebeQ1voi8PquhxcMT1234mJQlwqFtwIckW4SpKqE74QkNfFpHSV19ofXMDgv2h2Ly2EjEr4+D/rw4NHMVUE+T4NRJDq68ZcHori8a5w3DVpYdjmoaonLPL5qndpv832UzDnGErpwupWHGfyjxvT2uO4di7ggZau9H40pjNIJ3R6JgngTpBxhnNgxF/TwW/jMKxHVdf6hO8Ovl8sE8DJrE6+XsnjC0c/0x0tsC7K3fSCG9TqnqJfS96R6l71ZHEFMbUwq4KD4kg9d3CXw/sLB3ngWuR3wm3q9KSl9ymVLUP5BK4WAseBoEty1C7NAT4FiGL0yf6aKh9SbtepVF/w7NojPzb1KOzUCUOwRhRaEMD3zjkb0jHnkHFTg9UowPtmFIuR2ElS7+yB7nB4fNPigb4AbVpRao1OkHvWWtlCB/SXOXddLSFwaY3+WBZ5M4WJ8WgaAnUtiPFyH5GdNTGv4Qf3BBZoANvB4MhsZTI5hoGaDebmAvjxhwcOZHWC+FYi7eVIbiwUhf8EdbY8REXdw+2A82M/UgnWiHaZeDUL5WhLx5UYjLjcL16YyLfgqA4ztrTBysD9kRXXiJLZH20gdh43jwmxKBrZECFM7xhs5lTRyfWkqHuNvo9eKtxN9UQvwcbVSG++NkVgRej4rBlH8VWDVahAFeLKxxcYMvM+M7mbrJinCFm4E/AsuC8brLH8P3umGDng2WnDDHq3ZrZF1xx31DYOcJHj685jOeEoZYpm46HOxRONYA8FCFdEAXNZu+oyaNRjpy/DlpZ9f3srwjBDkzmUzEMJbx6CcJQshaeHjZl43R230RttodGifdEXjLFzq2bIzMEaA5SY4+i6NxjHHeEYskyPUNw4Adgbg12R9d61iwH83FzCIJEkJlqDQTgd8cAPvBJqgIfUHS8fkUlp1HQ2c+p84wU9T2BEFHV4KWdTLsCRMgsccPN/tZIqBeDe5nvtCrDT+o+JUepv1xxZc3bOTf4qEpgwuuciiqdhD8lADjmaH4yvihiMmhc4qDULXEBXdnG+Pyhr7Y3tBAe+qYWptWQXe2lVD672LaklRCkwtLehm8iAXx6QD85XQ/LuY5RGA5k5fHLpZCViuA8dhQnGoPxOxrPjB874O29GBYsXkI1ZJDOykGv4picMwhCm/tI/B+gBBtZnzcnMFkdKEQ/+iI8TFbCIdPIVg52w399w9ETlkftIb3QUiBPlYMdEOaDtP/5kK4vmLy9g8/PLxnBrfcbzSy/zVafDSPuMcvUMqq9/TQ3hI9ekx+rZNg72U5QtgyrH0nhsZW5pv140JNzmbyog8u7bbFkXJtsK9/pITFt2juuYt00uIc5foXUrJhCalvuELNimparH+jl0s4/pg9xgt/GXgnjPFZJs8zPqvTHA3jxTJ8HcOBwtAHxwptkNEwCB45Vljn7IkAEQfqikiEaMYhNTcWjdci8fKIEEoWjIuUBWCfuT9MFwfD43koijkcxI5gY2K9D2ZUu2D/ZmfEPfCErg4LrvwwXGfmttU1Pxg+GYIYZSVUTKumyoWHqXL3TvqafJC+O98np+fGODCbhVkeUjwMUCBOHIkvOWIolDn4Pi4I35jv67LFDLaz1TDNu4kOyCvp5NrzZLLyPJmtLqf5a2povFMTNU5iMuCCn6TX1dPLzcle2Fruir/M1Q9B44EILLwUg4y7sfhmxmQMvRCMZtuD9UUN2jXvaea8ThoyYyDmWXghbZEAHF8FzkijoaIcgQ1bCRXDnHD1pxGyCvXQWTwYYwKHwZLpm4k9PGRy+ajy5UB7ZCg6T7Ex/DyhmsnwH0d4wHvTEEwo6gffZ8/Jctc5KqnOoklf9lCF3ml66/mKFvwyx7SFwGX3CMhCZPgdK4RHFMBjflZ58xCYtevgQ9gPOhVWR+RcQX1WF5GVsJTeldaQVWAr1clV4Vqlj3fpZojjWMPQwraXk7nukJoM7eU8TcDqtQRrXsXgrnUcfg6TQaQajO5ZJoh79IKMRxaQZeYFWhv6kZYxc85hOyH4hQSPNkmRNzMcs74MxaFJaiiyfEg2H6/S8uwGMlnA9C7jOxMLeOi5FYH5zRIsfMXD1S4Wfrl5IDncBom3DWA/UBXxA1pIo+4WVXdfoqbxhfSwTzk159dT+Z/+2FPoitzHYfjxUQhrZk4rRvrDVs8Wp3YNQArj+LnX6onbXU3ydyW0Kb+E4kfdoJCFr2nyKBUELzCGy1QHpGz3xOb4AJyrCkb9bVYvp2MYFqg5YRrDdT6Ef2ZKcL0xBm7MLk4cL8MppSCoexjg8ME75H8iixbPzKK8npv0JlsHy2d441cED7XZAtieDUJCziCY/35GSfWHyGLNdho2JZvs8r/Ql7GO2HouHD2RUjxg5mKfsFDMZmpu31wDNH34TTS3iXadeEAdqrVU8fEBvTvzguarfqI0xq0ygg0QLx2KpC0syJ9xUZMbDo0GXxy4YI78QX+ox6eWHl65QNr3z1D48fOUmnyF1sY/pTT9X3RrmT76ce2xpcQHe18AKUIOJih42JPBw9iU/3OPujtuOwzt5SQhYY2jBKqPYvDZKR4NkyPxxA5Y/2sQXi18Rl0aR6mrYS+NXF5GmotU0afdGSHZTM+84+DJVn+kKhmDu/4+nY3eQ5NVN5Lx1EPEDn1P743skWASjrZ5EUxuFUDT2g/NXYaoK3pNozsuklXhaVpVUESFmg+o4N432jNUG0OaByOvyREzfH0Q58LGvx+46DuGi18ewejz1g5jTVSwwquaHucdpaS9WbQkOoe+zq6i8GUfqONrfzxZZIXN6l7Ym8eGZ38B4qeIkbpOhB81PGwuDsPIPyFIZzhkswcuxrr08sxcQtW/YvwQxSDhSjyaY6NRI+eiqdgRPa9/E3t3CQ28dpwCXpSQwu4XTTtiA/GYYBxkav/cryBMWDgEk9q/0FQmf6+/eJISkq5Qw1pVzMgYhhB1PuINpIgz4SE91A1aQSq4vryYtE7soZnf9lG6aQnxVDrot4EhkkcPhXqIP+LtQ/CWyRlPfjDfjCuAQWco7Jd545LbYDjs7KDnjy7Rhd9HqTw5l9bE36GWhz/JMd0I5VNdkP8vC04zBchayeT0S5FYdV8KNuOBS5KCkKnvjsZFzr08d8MT9TPcemlWz0L6USE0dyhgmRiPiUWxeLdYgvWr/TAlwwDdEY2UlXiJ8nPKKP1kK83oNIH1KB9ki8KQcz4U1SxvNH4fhPdvlLHr9neyqNJAwjZb+KYA7y5F4O0dOSKkfMxqdgO/WAVOaWX0YuoR0mk4Q3XbG6lKoYeapy5I9SLYMfV57IAIDovF0H0sxJ9VXHxOITz+4462CDPcvKCEXfwXtEL8kMZ4v6dVl/vhg8YQXDXzgVAUjqavEag6GI2qgDj0exWNB51iqCcGYZWONVZN1YRBvVIvr47zwhM1d1QybA4JRvsEHnL85Mj/JxazpsZhEePQXuPCsErfER9ZKnD1qyWDLRW0fuJT6u/bH++8h+JiJtD/Pg9DP4ajdUkg5imG4VqYM06d8MAJdyCVL0a3IfNNvymQ6S3B8XsB0C00xaXcTmrJeE58q890w0wPn3c6QzWJMK6YD52zYmSsFmPlSwF6XjAZUS0Er7SCUNntCY0eBxzcMRjz4geiMtsAeZ6WsNZ0Qz3TG/1n8eD/TIrxfWJgdjseOz2Ho69BNJ50cBE12BlpNUroc6qaUqaco79MHuiNgFvMHGZ4dUoggjlheDlaDOnGKAxTj8Ut5WhYBIoQsd8XDTpGaB72ji4nV9KQ7Gp63/yZpl01xUlPP0SL+OgvjkCdgQR1hgJ8nsWFcwyTkTgirLSRQaauQJEwGgcamNyZx0PDXl+s1bRD7W1z6KvZQt3SE5NuMi63iI8zxSKsKRFi20AeRs4OxbdxhBflQZCNC8TkqAAUn/ZDQ5kP7k72QWCCP7w1CWHm4ci5w0efIWJsFEjhrhmF/hkxaPwvFmu4kXB4EALVTZYQuL2gztQsmjVlUy9zhvsixcYHf1mmGoidXUDwSB6eno2A7q8oZOpGQ7pbCrMtbOystUX66D7gzrlJW88VU6rmfUofqoarZ5ywZG0YHu+WQWWfArURUWhYKMUJCxEsO3hYu4yHySwhBp2IwMkjcnimyLBGSYSmoHCMv8nGgsmhzFziomyOEPAV4cRtPnwMw9G+h7A0NBB3V/sjg3Ho2pMsHBGGYlA8F4V8ATITRQj4KUbueAnaVoiwRJOHAq1QCILZGLU7DMWzhWh6K8VnZu4+PMKGznNLtGa9IKvh++nZoQ29lMwIQuOgIPxlTUEwsrYDebPCoX1eiL5HZHh8LwrfTsnxyYPJFqfckblNGzXVdaQTc4EGzS2lnbnvyPK7CazmBcI/UwKn8wrkKaIQmSlCBuMrMeFeiHJyRUueOy64BaPDTQD5cTm69ipQpq0Ab0kkBNZypK+VYspxMZKV+OinHopjrUGM3/hh6jkfPKn1w2g+CxeOhmOMhhhjf8pR0RSN8RtiMWFFDO5skOORKg/lWb6IPmmHjbPNkbWUyUUtHtDWDMW8SQKkTw/DJL4LtBpUEHuzmqIPn6W/HHI7FFOUmT3A0HNZKFr+hOJ3OAfzNwkQeiMCS5nZWXg+EhZXRDhvG4iBHYNQkN5Ka0aW0tPaAnq89i45rtbAxaduGOTCw7xgGY60i2HKJyQesUPnMC20BPZQ7WAVfB4ziHl/P7xuEuHclBiMexaPauV4vJsbjad1UpiW8BE7JAT5TB/m/fDBrxpvfJD6YdhAFhLfh+OpqwTdExWIrojH0QcjUaw/CizveCQzs7WhPQDtiaZIdOykxro6ctj+lhb8o40STzfkM+92YzUP4zcyzrXcARkZuogWq/cyMUUAfrmgl99a+CjcyMdOjgAdp0RQSZRixLtIXLoTBXG4FB8KQpAY4ABdkRLET6+TctJZSvxYTksWfiXXEmu8GQaMuSZA69cw6JoxZ66qjna9m5SXdpoevzlPCV9baMZhKyw/EopaLQWabIcj0iEegjlRGHlDiBNRIQhcxvjZIB/Ir3ljm5M/hMx3TLrLgRNT46ZKCkzwikfey5HIqByNFW9HocsgDj0SAUanOmOz7Bc11J6jOY/30K+Fx2nZwBcUs28wLLcH4882IUqZ3ZbJ7H3bOX74ftOzl98+MR7N/HsXw4/HRWjcKUZCiQR286UY1yHHiRQFEmdHI18WiZkVPBxN94DBxgFY1VZHcU3nqSHpAlWxXtGoVGOMCffDk4YwJFqycHPrEMjr39PbwuMkvbyJjAx30IHESnJJ1oeuXjASfZmMaRgHrdZoSOolGPM7FA7BARj/0Asd9V54PcUflpsArVAedHsk0PoeieEOMXAcFgf5o3hkDR6BvmuH4/NvBVKmcHC92hYatc203P4QmUxNI5NpOyi4vZrcbQ1wThGI/ivE6FKSQ6LEOFg7H6lbub2MPx+Cx6bsXha3cLBOgzn3cVJ4LIuEVpMCM28w91wSi5HG0WjdxMzWMwFYKjCF8ph3pD6wmBpTzlG54CE9v60Nl8Xu2DOaDbPnQai1tIatchttm5RD74O20Vm13eQovkHTLxmgf2Uw9q6RYW5ZNEYq5NjOzL4bTwOx7aonkuZ7wH+mL4o6CIbMTtW4EoGAjEjkakdhf4MMRY4RiJwowVOFFHWXmDkyQIZjOeHYEeKE+M4fZLb+HMV57KHlasdonHc9pcwZjLGXWdhwWoLvfeR4FyOBymcefJZwemnm7IDYgTa9dA/wxHZHNg5dFCH2QyTUa2Kw5wXjDwvjMWtpLNjhMhzPA16vHoLkxV20sbycxuadYQr0Bu3ZpopkF2fs3QwsD2PDKcINby5qoX3nUyrIKaXzLtVkfO4nbRtrj9zUcIQy37d7kALaRWI8UWHD0cEbYz8zO1zXE6+tg6D9hAPP5RFI14hCdXwkWj+J8P0uG9oPfFC0zAPfub54I2ZjzR4eMqZx0Jzlg/ZqY5SVdlDAnUe0Qv6KbJ9rwsHZDQ+VOJiZKIHhLCGu6bNRfccbm1Tce7lizlfCnxb6S13WABxvcoJWVwic/JgdNTQWScOGw0R1BL4Nj0ffz5FYeYtxvaEOiGvtIct7V6hTJY9qTldQee5vWmDngE0T2RjC1KzTUCDupzO03hqho10Tyl262MLsT42tLCxsikB9VTRaAqJg2MjH622BSNvJ5K+ZrtDiezO7mw1zZrclXYzEMDUFmlMkqNJiwR42OCzUREG0EvYw12x1soEv41JX94bDkx2KM6E+4KnaIYtjBtP7Vmg46o4cz1As+CBC/QIhWl4GY/8PW1gaDUCJtWovE5/nk8WvY/SXDR6PyKJwADqfe6MuVwTvUTFoKBqOrd0jkLx9OM4fU6CNyQOpG4aiSKqEVMFVYh/IoTjXSzTk0heSsGzRf2UIDMMl4C1nfHMQs8M/BODfbUxOrPMDe1EoTjyOQPjgWBw8FYc9dyNh587Fgy++WNbHFcVhrth50BfP74ahSkUKxW0FOJ8icYTLxVGfv//nVR9o1VymmTZ5tO1eJfU/1hetSkx2TQrBaz0hStL4yDQMQ/kDgB8UiuFDBChZL4U644MesRyMlzD+J1MGflfTqPHn6C/3P9xOvrs29vLs1bNkXPKDQmY7I8CLjw0pTH/eH44+k0Zik9sIDFgcjRfLeUg0c8H+TGUsq7hKqS7Z5HaokNgxn6jokDWsnEIxfxnjDaIo/CmVYudqIca+4MFQR4i1XBn8gmPBGTECriHDUXQoEiZ3w5Hm7IPaJmdYz3PFID1/JN7iwLFYhu7V0bjHuILgGxsJQnMUJNbR9si91PN4AxUm7qftrHpySDMHawUhTyRBsIMcDXEy6CyTwqpDhv2aCkw7FI14kmNacAiqWyxgtvI5uSoOUPKZzb38H8E8X794nCSaZViU6duHQVC6W2lJ6a7hPmeomWFghqFVXLv+uorduXasurp2JzbWqms3dit2rN2Bjfo+8h58OD8w8TzPfV2/4KDMK5+nC4opk9jZLIMhnqGMSrDjQ4wRf8eYMy3Bl2epKZzprCJnjpJ3pUl0sfOlcYkNk1pZsC3cBbOEMC68TcPZUo/tyyJ6Ps5jx//kbLP2x+cfc473+y4qLYyxaOmKZ2QM914o6fJCz/YJegbUKvE6kcjsfqH0/hbMhSNRjIsG11Y5tIgsZuDU5tzv1ZzZJwpY9ULO7S2eBG19JJ7YVIo71muE3b6LYoGtPfOs4qmYls29dD3tHml4sSYZ22beVMea0cbKENluC0af98c+QsH28HzyKkrquLGjjmeisI4jY+RcGRRA+UBzTii+ivjb9Tkd5E2788mMeKIi8YaKEd1TKJ/oR/5PW77/YYH8HycurWtCrXS/1aE6Rrws5KqRnvaWaTzIDuJkrRXTVxhQkWlMSogLr4dF0bYyC8fmejYu1tNviQrtqCSi/EIxHhnIu1OheI1K5GvvTJwUeZz8rQRd16Z0b1/IeU0mlf8EsW2vISZWx0Xni7vFtVt3Re5kRwbdj+P9JjVG4/MYP1ND4u1kFlj5sCLMHAvnetw5bInx3gDm31Fwf2M+hm6ldfS+peZYO10dS39PZEhyIx6nfBPyj/+Jv+S14s1+d2LzkvH7qOasSsPv46DP4WCemjmxYp8lLgcd8CgIwGN5ClN/1xB6MJ/o63mETsvg6T9hfD7nQOcgY1quNebhBUcOOYXzp0sGO+zzYKEem/VqrP9JpkITwvISX96ofbl3Iph6E+NIk37+1eaidivEuGEhtb4aNoUn8M7Bjdk5n4XXsbsisvdHMdjPhQ2msaxqrGT4P1oe3M5mcasUKo748mShJbsPGpPU0wYvi2AWDEqn4akCNpo3rePpUQpWGajqOMAkjNVTLAiqvC5S5x8XiS7PxfN/3PinSzL9lmlwWaBlVlom7Y9H0bmHO03X2rLNz4HD+3zo3SeOZqZZLMnS4fBCx+6aLMqrYlhv1IhWu02JD6pP5wF2zHwRxO6n8ORsLi7JeqLOZLPDX0aMYRNcjjTEFnuiztnxaaobsRFBTPFOZuTvamQN9FSG6BjdOh0Cw5m00JEbOiM2xhvT3cqZvonhOCxTYIiGmCVqVraVIUwCsGppx003cwr2OWLYNoxOeVk4LCriy4Rm/0/LBCb1EnWce8OLq1s/iTLdPnEi/x+RNuieOLvFjZMfpP2vzsU4I5+SLRoe7E+hamggWw66EmPqTP9sL96timDcfTi7N5v9plq2jVPhpkriWU9fvt20otP2+hxpaYW3uy/T7idRnZTNeZ88Oh3XSHqQindoMA922bNj1k8xLvyp2D/hieiUakhFRCM8nifwpiCbm955BF3KpmhRCj+f+nErxYZhpxpgFmlDP8vGrEpKZMqhTJbdUtLDW2CYHcKMODesbB3Y2tcD68BYqntmE+xeSsyosjpu2hjKC31sHTM7OxHc57HYE71DtGizXawtfCa2fvdEEwem0rx2yChiXns9zlszyToUy8AIf0zfeoDeB1dpb3s/SmZaRhbBmzT4lqlxvJHKrXHBtCtywHRCA9p8MKXXBzemnowi8nEGnz7lMq1nDiMk7Tg9rgnJodakxD4QVkN2i1Xp64Xh539Fy4FvxOzxvhQuVrD6rZauQ7TkV6XRSdLckbsdeLLaiLchxsx55cDYYSG83yJY+zyTDofkjJsZze0oP55UeuFVFszxazLceuhod78Z5XN/o71ETWUA80QY2RIrRzjgeeqdGN7knBi46Irwzq2PMA/mvXs6O9z1vI8oZuvYQhLdcjljokCxMQafTk3o9DiIhlYRmP6RRNrxdOrFZ3MqK5vjBmkc6BhJUg83jCJN6frOmNd+dtRsCsS7Uyo+8mzu9smhwaF0Rs2MYJaZHdZFt4XFurViTbsZ4tqwOeKCS5WofOtA9JoUVhlpqT88j3ObsygaFMWm745cb/FD9F/4XjS4W59MSy/KraQZWJ/BpeIM7sVJGmATRVCzcD7Niufqw0z2xxcyp3ELNtq3quOzS0F8Lg2rY3WYO4XvLRjkUY+8dBOi/2jEkxMxtMrP5NVPLR2/5nP2cT7LWunwXKtC/h1qIhN5MSUWC+nz1zumUtEgk0JXDdndc7CZncWBpQl43vFmwXILBnavR+E5U97EuvO+SwxbdBkMctPQMl3JR4dEOr91R19cIwJH7RT//DtPdHm7QLQwPyVa7XZitm0qhhN0/L4rn1z7bNTVcZzo58qLoT+EcdALcerrDzHjgSvfw+I43yyTo6tVvD6WzvY2qfQ0khGYnMYC11yaJpRQubgFTgdb1rEmJJpNFbF17D0ghK59GjOoqRfVXRtTtTec2yYp6PzT0X/NQrlUxbK/1Yy5psbkXxWrPmTSa0AaC5vI2bFbTnGfDLxfSj6yX8v0/Dz2OuZQORPaBDUhyt4e79v1+PcvyYv22NLONxBd5xTGRSp5E6mmJlVB2d1wRvaVznreKzHwt9Oi69/nhHE/A6a7BzFuQyaxawq4c7kIV52Whv/J2D3El/yWZgQ9qhUb/RrQ844HXssSMZugoo1fLgZHsjm4L4uaqkzMF6nxK83jf4uKiZrfjBGvmtdxZYtUGisFyyU+epXM/kaJTDwXz9aSRDyHpfBG+h55fjKBp+Mobh1Dzo9Yls9Joqpa0OuJ5PHFmVx7Ip3zNRWz3mtQftTRYF4BM78WcueGnoWnlbyvjWVqlLvkwSbsVxkw4HcT0s64sSQqghHt4IdGScc7WbTcKjgQFknsci86OjihmOdC2LAg5AnwyTyPC/JS+nwuxbw2n+GOWdxbHc3bnZ7UPnREvbsh45Rh/BuvAJtcDk7NI/i0li9jNFT/p0ZtpGHqwVxOZOQxeoMeL9f8Olr3Sidcym6/aDAzA7E4k0V+WSxcngmD08j9L4nht5qQLe1C9EUH7hxxQrbNE9upTXh+K45J/wk2TMyk8dJs9pnquO1VQMCoYrp5lPJCWYzmlZajr6Fn+2ACpZy2bYMRzVfUY+4nK/Kme6N6GM3UDdBN0tSEXZmo2yuwHZ7CC7dERkkZzrFpOslNtPzVv5j+kmd5lDXjfEAxLh9ypTNKY82AeHZoI7GrjMGgq+DqLDVNDPMwcNUzeYQW46nZbItS0sRS+uwh6QzZo+CysZwW0u39onEHwcrHKRhJXFaaQVX7bDpeyyXYM5cRgdK5XojjUk0jtrQxpsr4vdhw54O4IWWZYxfsKTb2pepsBNONUui2IJ3hymzkm3Tk2BfSsKYYu/gSosILOPdCRYJK8tln3hhusKKsgzHehxpwYJQ9dyt86bs4Cvc0GZrANOSdMyi8mYHt0kxWF6q4YJVLx/x87jcrxjGjFNWjEmY0K8LqRB6G/2aTWJWBbKkC2Y80DNYq6anM4YWnlrxJOSg1KlSr0/DfK2PEnXhenI7kiJRVM4/6M/V24zo+qwlmdBM/nkrMNkrk2NAsenfVUfI8j8GD1dQWxfPEwVU656/Cq/y+sBtzXzRr+VaEvjXCe4stpeUepLkHs8MmhpY5KVh1SOPmdRU3B2sZkZ3PSyljVr7LZdvGNIx8ouiX4oFfhRUe9xpwpcyM2L32vAzzQm8SwvmMWCyXJkvhSKCKT8Olayb+h1U4VmsIc9WiStRRHqVD7aKl0jgHM9SsG5TF3VMZDDiXwdm7mXQvy+LSpQzmn5BjN0vKwGYx2D9twsxVvqyY2pAXagcMrKxp7G1ZR+N3ZnStMahj0x0+zDOR4f8zhz1P8mkv0/LySyoyr8YUHDbD3/SLeLG2RgyeVitGjTam9Ic5qV8lLfvdmdFzGtHI24edbwNZvS6Se9XJJKzI4PMUDe0m5NK5lZqgfwT/HA7nQ0sPYjbZIHtpikeKGTcPWGP3ypn4vl7oPgbg/zWUqlVRvCuKo0SRyITBybS3kTHEPhXbFak8vZjKsemp1NySYXM9hfXXkokyTCbtZSLLT8ez4GU0B/3CmP/KnxEJnli+cObVdFvqaS1wCjLhYUdjYroZ1RHZfXFs6Fkhl2jgZsVpaUacRqhxyZby9uUC9FPVaGQJbL/VmI6tXbB4aE/5D3s86zlSs8CBp3ds+fuuBfPO1OdejiELqgz5MtOMxBmumDaX8leKjPG2SvTSrNr1VaL+nEqzCxF8DvYmqNae83fM+Z+XKQNGmzGxrRU3Y+1p/MCZVpcaMqPKg6aHvbD77M2Yf3wwbu1LH0VjrnXw48gif7rNDWC2fSAPHkidrcafTaZ+9LnljbKDOxdNXbi/wI7SECv6dzEnsdyMt+vNCGtjzqev5kyMseCzxEz7c2L8+L3iFzfeM8LsZhOqpysZNKKI3W1KmRVVwJP/qbjqJWPKiWgCvoXR1iOU8oImDHvoz9Ur7qgyrTmS9knc63BJTGp0QBi+OSRqO90RbdzNeHHfn5z1KSScVNJphoZ9koe2SpTzU8oVuZVSH73nyqKJNvRVmHOnuSnTN5vi7CR15nEWTOpkSUoPS3rvs5C82Jw2xuaclH53LcICXRMrXMba4Lzcjnbv7El2diD2jR1rVthwb6MlTe6asUxuyh/7TSndZUGXVba4yZ3x8mlEbaEnB7p51XFAq8vigO9hMVCinXSGtvNDWPVVyc7WxZT3bsbi/iWozfLoGqzkNzM5yzrL+G1FCv+EpdByRwJ2vuEMvNiISdUGrFIdF/0arBB3L84Tl33WC7dLN8ViqX9cCIoksV86Iy7lIK+V9viShlNzMkiTelX1sXBuzm5M+9ENUeDIm+G2xJZbs9vMiot9LOgl7Ue3wgYUBhtxrocBVU++i71dfoiEFEPCBhpT2cCUrW/M+XuJJeek9+ybbckVV0vSJ1hy7701AwwdOde/EdvM/Ih+GkL/I1H8HRlHjTq+jqqExyJ26GXxi871rXHuFimdgZoHHYrZ1LspullF7PDOJcMhnQYtUnB7m8iMbSlYFMgxtUsj0TyVCzbhrDB3IP/BPZFnsEGsuThHRPZaJpaPOS36HTCjS0oIY1sr6BibS8lLPX+b5ONuqSP2gpp7z9N4apPCyKgYElNCMVwbwPNWvlSf9ESW1gidyoWEHfYcumFFlTTD3n0bMHVPfWYMNGG5vQWWJTaUuDiwYqsTh5u6EHrYFe/rDenR0pNX5xqzwEP67twYth9N5oFMzpySdLyXZOD6KqOOFVa1wu7hU/GLz7q6UP9ZHP31GhIiiwjqXUTgvlyyloH7o3A+LvSldYU31suCme0s5VV9OuNiskg6LHAfGMLnVlYkXbotDrBPjJtxUHj2fiKqox2o9I7keHI6V3Ny0RbqudQ4n41L9Ozvk0e7ci0H8zXUS1PitTWNfD+BvjoJp2txDDOLJjshnJDQJsy77U+T7T5SnvSkRQcPnvf25IO/Dx3T/Ri/LwDdb0GUXJC6VlSopC2RaFbEcc1Yxo9uaXy9pOSen4aHUte83ySb9tVKTI9l1TFWmq0lrb+KX/Rd68kIg2QmeeWgNyigwWAdh/9WsOX3YCwvW3K82TsxbesL8f5dfVRXfbk1XMbglWoGXMgme7yCaTkRlEa6kd3bjJr3JtSzdIJNweRL11GZqCSmnYa3b7LpPlmN3iKbpAU5WI2T8oKnlMeq8ui+S8uokRrW71fi6JeBoUZBoyGwoaeUUcansqy1jF3RKUwbkoxV32TKtiQzvk8yrQqSmHA1gbSRCZy/mISVFZhJXWfxHzlcG6Cn464CHnbI53/GuXj1yiA1QMbArYl1HH3LnJQthnV8IJ3vjDhJr1U5+DzI485XNWfexDHusAOtxt8UKYsrRe9HFcK5wTGR72vGAsNoFkleMfejnmb6PLwNpU6wQ0bJoRimXoyiuF8C1gvldD+uJKRITUfHDL4pk5l9LZpzPWMYV5hCmSyTnBk5PHul42yFjhGVOZhnqki2zWDSAwXjz6XxXmTxMyMbl9RcNm7U4nRKy7AduSxRahgt9YfftypY2kLG/AdJrO4pI217Ol4Xc7g6oJAbG0ppqihF9lrP9u4ZDJ8die6HB4P/ciZP4pFzFqyaWK+OrVc3Rlkjw7FTDsP88uh8SslGoyietTaXtOWwON9vtnAcN0VkRK4WBxp8FK2Ph3AvRs2SKUV8vlxC9spCNvbT0bW9hjvDs2k5P4fCBB3yZVoUDZRkZcbxr7M769qaM7mlORZP3bBdFY4mWbDqTCZPumWRdVLBUatkDi6K5uvhCPaLWFSXBaWjs3nrWED5ohK2LSylbGQxQ0r0TPVSU14lONg0Dr+8KJIGxtF6tJw/m+bi+bmYcJvmDM0pZcO4HBKHxPL4oS2dAx+JVQvOi/9JnNrKHL/XBvzihvO+7HgoQ9RInby5Hm14NkGT40hYb4ep50WhclouLOfNEf8O3Cq62hjiOj8CmyQNPc4Vcz2wKdvrlXDhYwENB+XzKauADv5F2A4r4urhPKq90tAG+zG27LNQnTkqmm45KDqdeyj+SLdl7IogKjpLHWluLIETQpg63J2Kp1bcrW/KzMFSvhobgJ0G5mryWFRVSvu1zdDHlbD4kJa3y6UZeRtFioc/70t8aCYL5uj5JCpzNFyRXmM6pDlVb4uRjcji9xd+nB3xXPwtedP2xHl1rDYw5XVVbR0TY3yImioj4lUuK40LaXpFh/aHnIhBAbzR1Cd29XVxadpZEdnplXjgK2VJJxnrnHVULiliSWYhZSU6Jkk73n+Ahst50l6/LCB4ZhFR/fJY3B4MpN7/9tBNMXTxSmH4YIEImL1TRCS/EzdbO3J4ow+lR7zw3meL4/j3IvjMCdF75U4xstsJkTfWiAdrQmnZQsW/bkW8aF9Cw5N6yp0yuVsaTZ6U8Zq/tGXXCFveu3oydlcs44KzKZFmpbtVGbIDxfzZLQOLeC+Ob7gmvAYvELKMyXV0v1CfvKTPdfRZ4MXwCBkVb7Tsu1VM6M0i/GxzaZOWis/kYLq7N+Sdsws7r/jyfXUCuglqdpjlY/oxj0BjFSu6p6AMjGHkv7FkTxc41c9m0cU81ki5XRRI/T7Dlz/WvBT13m4Wz3cvF0L/rxjT4ZkY/smSB29dmKGVuv9fBuiVp4XV+2WiZt9fInPoIhFldV20qudJ5J9y1EU6Xg+UPrOzkpvj4yht5IndWDM+lRiwr2ED7jVsiGlgHI0faeikasqkmS04fqgU12QV674EUNX/jbCbv0nczV9Ux+MyY25bfqhjQJ4neRtSCOmho9fSUn5f1pRz/Qq5X0+DlULOiIuJ+GxJ5H8N5PiMzGbaZz3jvPMZNVpFm3qxjDniRo9NZvS+binptze1fyegkDrZgss5DP2YSdeiKMos7Yh4/VRMeHZZjHB8KNqeNpZ0xok3E9zxb+hM8Il6OFueF7trV4rkEX+Lz5qlot7rG6LSwoM1ulS8O6gpu55F1DPJf8t8KcqT8uz0D+L2b+9EupQNZld6cbdNCgVWeQza2hzfqS2psC3jxXVpNn0S8VroxPF1b8RH15viF8Nv1SOkz7s6XqtxZ8vOZHSfpfMfUsq0zU15e62QAX1yqM7J4O1UOYdj0jlVlk3oDj1RNwox/Kpj4yvBjJ8e3N7wQozwPiQM7laJmmmfRf3JXtR8lLqJlJ+H9lJzSur5d1eFUeLcCJOHdpz7z5HCSC8GXQki3TUUdwIY18OZ+44/xZvjl0WS+WHx+f1FUXOxPiu6BjN1v6B2TDpONcnsvRtI14c26KZ/EQGnn4u8Tl/F81I7yt1C6VubTquEQpTJLXhd3oqpfX6j8kExA96pmL4kjvfPG9Phnjs1Eg/fMZDO9JX4xbwXDcmrTaRKk8tx12L6FRXx80IOeRMk7fGJpXvPKOZcSeRlYSanzut4sq2AOXtyUbRMYpmpPVHdT4hx/RaJ3YsXiyUVVcJ0nRnGV0NxGqqgpULKlIuUVN+TnsGieHonRzHCLpoCjwRilDJ0MYJjX5JJfBbF2SxJJ186s9bVjq+TXKgaH0TOviTS4hSUXJRxd3MYn/e6cE9hxMyMt+L4vx9F//3mONX64PY5kYDMbLZL195lWnOCAn5j8dgWrFvVlF0j8znqqcZ6gxyLzFRsJCpGfRN95z0Rv7irxoW2o+KpXZXNbwf1JG7IYeLkFF7N9iHYxIoWzuZErpXyzZJodp+QerZ9Hocdctn1NZlzj53Yb3tBDFmyRLz8MVck9dwuprp/EtPkXgw8IvUEuZQ3m6iovZfFzH3pPH2qYO/rNIx9pM+ZpuZifw2vDmXToYmStV0UtNibQqkiCRMpa1/OUiA/m0FJbwUPc+IYdN2HvalWXOn7Uww9VCsixpmRWd+DvqlR/DlHzphm2dyJzWPHzQI+uxTz/k4xPk+LeBJYwBShw7lSQ47IrmNZpxrxpvk98Yt3HjsyKSqWdT+UzJS6SkStApvLfrS1+Ch2fNsvzNvvEn+tvy8GTXHBdnMSO/tqmB+hRfRII3ZoAOMX/xAdWxwR4z9tEqOa7BcPn7wQlEma9l8TqeMkcSlYgWtIBlPdMxlrl0VGQynn2GtoFqDFblQelWv19BuiR67Mw+qcFnk9Ld0baGnXLxer2Wpkh6S6XhxB4I5GlBlZMqxPA9zrS5l7iTtZD8JwD0omaA/sfiinm5WCqU3T2Psyg367lGSsVjMiKRvvCjU3/1WRkqOq48E+b0XO6VviF3dFOjLofAzxd7LQbFBzaWAyN3EidsYJMaR2tvhsPEN0T/tHvBliRM6DcLJeSZ22VR6/7dcw60Myxj+8SNlkzJe7j0X/l/fE+UM1Ium7lCtfNKK6aTCtpkVzvLPUn4QMSz2ElaWhHpOJ3ToVl1ZreNZRi++JPDpuymeseSHj/ynkrrTHTztJWrMsm38qBNe6hCPGe7KvyImtq5wZ1deHwysiGFGRxKFSKRu/jGV/QQi7qv2ITfXjoDqIHYHhOPSKYZaVpMdSf2u1Jok5F5Lq+Lj1NzHr6iPxi8l6N3q3SWD431KOdc/GJCWZKZ5OZDmfEm0/zxXJz2aI50ZS9gky4OTbEF4HKLG8kk9weQE22ZLvf5N25UEQ5d4uDG9oQd9qqVuUmDHpsg0P/nVBk+eF3X5/BjxoQuSHcLYSTYRbHJ0+JhDXKoXKdXBiRwb5z9S06KvFfI6ejRPzOd4pj8yCbP6IkTPrewxDnJowySyQBqmhBJbEk/5IEBMiJ2lePC32+FIvw5qoekZ0qlcP3UYTYp/ZUDndheLGHozs5s2kHz6Ud/OtY94YK+SjjOo4v08Apjqp673JYdH6XLZ3luM4xheFd404v3i/OLtnuzj6/bJIeWbJ1aZRTDRXs6WikHEnS4i6UohndC6jHNOoPhRLzTYpMzVqyO+t7bgzyYqNj6U+f80Wn2OOyAe7MiejEcHP3Yk66cH6y55sy/GheZMADEaEMT8vnnb14bBfFhNmZRO8RupN3moGrUqnukUqgcOTkI9NRmsrJ2R+FgtbqfHcnM4GTRQ6hQPqRKmn9bkuNNbXxYd5j4RiwyexZ7kRn+LMmNHJkgypSw8X1nVUjQkg86pnHf/ISuS3pyqmntdTuF2PmacK08RYamtcaVtpxJyo78Jtmjln1/hK3TKFFys1OAyX7ntnCc1FCT4pUv531OH0p5LKuFSWtIxkWERjeu915Y8KezZ0tIW2tiS9tWXiOVuWd7Dh8xtLmGTOiutmTCy2ZN0aewa3cKf5s0ByFTHMHy1jwcI02rfI5MekTPbez6Bd60z2B6n4NjaHbx55jJ2po+xGFuXSmcSobWnw/ql4dO+CKF5/Ucy5eVdU7n0rRKoBtlH16XHMhOVVpgysZ8YyiU8XyPgcl1hHwzlZDDql42hoIQ025LP4bw22S2GFZRSRM/05c9kX5eFgtu+P58zCdLQlOSwelEfQGD26jnpKpM4wOUNPZbWONX9pKD2YzvuYJDbFh5OQ6U/zUi++HG9ETawbN6Od2Xndjip/S0ydG/CzzBBZ/E/R/aAhXaTuPGC2HZv7ehB/JBhmx5JXKWNVvTQSxmai/FPSro8aEhbrUGblM1TaEyH1w9IuiURKz65Wb8TWWa9Fv/A3IvvP7yLA14RyD2vWT7andoMjjm2dkI10qmOWuQqzisw6Nk7L5WeRnuouep47S7NskcX/dgv6xCaRbJGAw+VENu1PxawqnZQoFeHWalQFWXQPSqPAWM7WkDRWf1Cy3VXS81Cpm93RUbspm/LUdHQDU1h2PZYBpyOIOB3C3J2B7Grri0FiI6b+a8+iHuYcCzLG3sOQO0cNifBrwLhnVkQ1deXu68Z0XB3O68/xNFwq48g4Odbv09n7rxLPORq2XMnlyyINzwPScC6WcoWHN8v/cWZTV2f6rpP2rNQXtyuBZGSFcP1xKC+7h/FwTBgvJEbuysa6tbqOq8JzJX/KpeMNJaunp9L8ezSlUl6rPBXB2hEJUvaWc+VDFs8bSLm+owqXT3I61MRwbYc/8gaeuJ/04Z13JG1OKdj0t5bdGYU8sSok9rmObvfVbDqWzu3XguGSt/v3SGLGH/HIp0fxJLIJ2b6SFhm6cqO7LVNGW9D2tBmHB1iwoMyWnXNc2DzQiw3v/FlZFczjISG4hIfxRPL7KcOkTO6kICJWyY7bSnobpDPRVoZ6QgKZ4Qk8OZ6EUpXK/Tg5wVZpGDyXvDoqnQxZeh2HN1ZJnVTJCIksV/GofwZb5yWQntkY/Uk7/M9a4vCHMzPUTeg2LBW/JyrsdmpYuCuTHv3j6HKkIXPWfBe3798RRxc+EjvemzFqXgjDpDnVH8rHuEcxzv8VIDuZy5UrWVz7V0F/GznR+QpOSNdw/bd0+gyT831FMkc2RlP5PJhPe3yYr21EZKELn5860bqFlIldXWho7kzSRTsMBluwyNaEJ+VmTA9zAosg7o1K5nGfLHoN1bAqL4f9NdI8eOeQbZrL40At1fV1LOmjY8dEqT8N0PH59/9nUIN0ckam1fG1Mo2yockMtQjgxUhTfpv3UDywvCm0Ez6KkaGuzEuJ5/FcJaq1ki6YSc9wWAiDvxuT9/6gcOm/VOxrsULIBpwTBw870KltMg/UWnr5FyI/lMeNwZJXFsq4vS+Wm9NiOV+SgmVFBvsqNPh200o7k8uk8SoOX1OwKzKZq8ujCTEK5e7gAFyKfJhwrCGdB9tKemFI1X+3Rcdzh0VFzT6xI+qquLu/ARlLAylYD+ue5rDhYz7FsiL0l6XuvbcIs/wiLm8pJNqwkNdlBXR+ms+5ffl1jCpI5edCWR3Nd8jwehyDSSd3LI9/EkUjT4pw24NiwLSbot0PK2Sno/D6ksWNLjn0VkhndyaIw4++iJf31ovSpZPFhoF/ivjVW8VfhSb82BCDkZTDD4zQMS1SxfDABJYn+6Kb60j9BU4Ef/XDtHkyS0w0rIwspId3CbWLixiWqOdCvIbe+zPwmCOYfyCRU97RLOsWxIw1rlQGGzLz1Clx5OcK4V0+R9zIWCNCFt8V5adcGRuZhFisQdm1kLVbS8itX0rchWIGvi9k8ut8Wnnoidui4+1ZLVtHanknceD7BJ71iq9jTvckXgyJYfg4L4ZeN2S/slpce3RarJz+WFT3smeadG5VzmomOegwHabkwc4IvkidO0ixWyRsmiU+Gc4W3vL9wmWoJYP+imNJjKSPJ7NZekyGyzovAvRfhd/FC8I+67IYvcKQihcBNMuT8o50vTm1zWgysLmkh6VEfchnZlIuRSEq/jTMoOsfkgV8TeDAlmD8F9kxKeWhSK63RTy8t1CcuLhWnLe+K2yCf3l0Im/8NXyeVMDHm0XcXVxIopSn987NZclpNf3nZdE+MwPXO2m06pSGm8TYtdHoJE2Ok/jkewK1jonUXAxFdtOFO/n1UUz8KVSLzXF2aMydOTKObs7hx+B8bBtqsZ2Sil2lJ01sP4ijWSfFk/4nxbG0T6K+lGVe3RQoemhoHahCtiuGw1pL7LKOiNhHC0TzLovEbw9PiXd3HNlzS8bppvlst25OglUZuvxSsMrns9QtYrZlcftYBo8HZdBxQhr7pH5o9XcT7HLtOPDtlfjR5ZK42eu2iNzSgMpuAfzcKDj+XIPBnjy2S97zqo3kkd8yUIQKxnknou4Xg0wfyaKJ4Qz7GlbHAxNC8X0fWMdnS+JJrkqllVzGQkmLbkwOJH2sL7UtAxmVEMvjjWkc2J1L/I4Ceg0owOgPSQekHJS8z5/qZc6UNXGm8XY/ys4lcXuImvMWOkYtUhEv5dyubU3JGfGv+FY+XexeMkMMtT4g1rWw5dLoZHpuysP7VSlpvUq56Z2Pg9RN7LIFb/MSWdcgiVFSbGqdm8mxCVkM7ytnankMPw81xm+vG4s3NYLXQQxdnYTds0wcMjVU5EqZsTiDGrsUNiyNxDQsEL2lN237NWLZE1eebnbBp5lLHe0v+rHkf551fH02BtN2CubHK1FLWWvMEyjtmozjhwT2r0qiTxykS7+Tp+pwiSik6aMColy0TJQ61mBlKuVTUhhbLufVAGnfa7R47crD61I2HQ8lImvuzKTVN8Xs3zeLc0+3iE0x/4m4me68vCKkvczj3x+FBL3Jo/uKTDKUUsd18qfXOHdCu3tLeh7B5CFyaqI1zNmby/DXajq5pFOxMJWsRzKOn5KeyaVf/7ehYsSOTOSRgseTommp8uf7WDc2Fdmx7Yklt5QWjAux4MgYC+7/Y8FhiT83NuLWXAd+SExMiOBeeBo7LuSw1lbHyfoazm9Po6NvIsaGEWy6Hcqb2FjaLVfQJkxLgb6I1YuK2bGtgJtuOirdpV5tosbSV43DlWz69c9h3/Vsbh9XMCU6nEEOjlxpW0/qPvW4aepMv7IouvbJ5NI/WkYM03JwRiZrwiV/cPSgtK8pen6I6sP1Mch2xygmEUs0JC4twHddIV4npHz+NhdPBw0RhWqC3JXMyEgjolkSh4eFEmHtyc81dtT8Z8ZOSxPGPTJhyBopu++24lqtDQanbevYtpk9Hm9M62hVGYy5gYJTu7W0H5vPshW5TO0u563kc63inJg91RwXpZTjzwdx7pmcyMV5fPm9hPz2Jdzsko/cKJsVCjm+lkk8eJdA/4cyBoyRMs/lTHpfk7N6ZTyzwsI5MikMpSIOd0M5YwcpcZSel/xHOsYf4hlX48OGFWb0OPxS6OLuilbr3wrdEnsWjothY042g3cV0u5aMWXhhRxX6SitUvOlQQaDXFLpNz+G5pGBXJrlRlWyNY7/maBXmWCnsSCn2o63J1zZPcGTIQm+vOjXuI5zlpnz8TeDOjqv98MySOrlN7Vc9Stg/rwcXj1OYuINN8wavRK6oFNC3eCa2PmnGe2Ph7PaUMXSUQV49Sqk04AcfO1lfHcMYN1gR9pW2NISd1rPjmRWqeTp51UMeKbi1MNMkjLTudw4DZ+RCqrPQKKUB1fvjsEvMYAPVxw40MGQwMbPxJD3D8WLdbXitxhX3gyK516nbDb0z2eWdT5e0Tm065OOjX0yZS5RTHcJIrTYE+P2jvj8z5ITJ00p2W7OfKlHDOnQiNQZ/gSHhhOkkrrE2QSi3yeik2gudY+5zz+KX5w4wIcjO1PZPUPL/tACpkr9bkvPOHb5WmOy4rh4eWSZqC/5jfHk/8SLRp44HhHMOCDNSE8tg08oWNI+gN75hpisPCNKphwSN3vcF2s/ONDhXRyxB1WEBOj4cSpXyvBKLmVJ/rBO6neKJsx578uqBe5cau3ELWlPr/1Wn53fDQm6XJ+MIgdsgoOlfRB8nZLN9XE56OtlscooiXXGwSReboiqRMqELpYMLDHDtofU7WLMOb7DBr2tG76b/agJjWT25CTyXOVUSH466WUmDwdl1VEdVp9jOR/EL9YO8ybUJhX3gVo2SzttcjyH3U/j2f5cuv+ZR4XvjvlCeX6RaDP7nNif54jf1QRO/K3i1kUVcf0SWfDTkQOXzosenxcKbacZQu+8UUzZ9FU4+Yfwx51Musok3ZyVQ2GGnN6XQ4jJdCKxRX16/vdD7L1oiGmaKZYLrbH/z4HzU9xIOuHDwiVhTPVKYXxJJkVuKlJvKEj2imZHm4Z4GNSjbPFD0frxbXFc9VR0NKsVhvdMcZolXVugD/87G8ZN6yQWLVPQ207S9AmSbl5QszFQzd+HVHUsdzEhVvlVdJc46qs3PnNlzBda9swvZPotHY/+S2X9wEY89b0v1mkrhX/kOvGn7WXRZ48dig8xvEvKxNw2i9mb4lg+0I4n4oRI7D1b7KueLKqtVgl183eiU8Ngzrhkkn4wF7M+0nX8GY2L1NO397gj/ty+T/Qeul9sTr0pLj4zouX/XPnSKhD58SgKzycxfJ2cqu2ZrDqQxdRkBRtPRFNR7cbxQTWiz/2DoqxppRh451/R5dJ1MUpZj0vrnVmcEsTqwfHs/03B/6SziT2Vwx55LpHS/mTqMilvJSehqaCHxIdm5qjCDOtYP9OHjq4pnHiQw/frhfyXJGXlW1kc7RVG/EEz2jncEK1anBTJ4x+LOfYOPJwTRY/EdD53z2Jy72Sp53swqei5uGS+XWQkrRVPIqqEcpgZM9yl/DpNRdc9uRwrSycuPJDbez6KRv9sFvrh88Tyv1aJvwZcEusvSvu6LoC5ukRcrdNY/l8Wiv4qhIGSvcMU3A2PZ/ELX4ZHmHAy6qIYabJBtGiyWjy+elAMu/RedG3phLEulO81MprpJL3pqUN149ffz/JxG56Lw9/pzDkudTZFME0y/erYO9SSvveM65i224tUtwQy3NWY2hUQ+LKQc5Famv+RSk1kY47cMKHY/L1o0+i7OBfviHl6OCWX5XyyVTFXm86XJtEMqOfKRFk9pqz/IqwsLOitDGSooYLP+7XUNMxjilUG3/YHkKWoEeMNN4slDxeJA3HbxLqZr0SLQw3537FYnIzT8birYlqGmql3MwnqDT/qxzP3exDqQS48+2bIuN9viIofR8Vc5TmRNPmjCHN1Zs7wcJZmyZF55hA1V+qc80sodyulc8NCZm6TfHlqPOmDG5F704gm6R9FjsSzUr+1LTep45QrjXA8FgG7FTz9ksuTsQW4PNYzPVlFvx9xFEn6ur/AgrtvGjDsmD1/mQXh5CjDTaYiyEBDrH8m44YnMXJOOF3/DOHA5WjOS3ltyzvJR84VoG9RwL4+auZLWVuRY8O9A/eFwdQLok3oS9F/hj3djcPR5UKNNOuXpZ71xTuNfkbJvGoWyai5AXwr9sAuxpGO7hb0aGPM923GjPhujd8eb451jsE1Po3+nXM4lVLAw6MlUu5txqTfm9KgcwHWYzMY9yaQVpE/xMwWB8S8dhvqqI624uADM35xh4ULOyX/mrw+nhevMojP1zJnkB7nfrk4lisweB/G9i2u+LS3ZJy1Da0vevKwOoYi10w+/6Fl/IQ8oibmMttazY+pWTzZrqT1Pxq+t8rD7HQBqthCphbrSP6SRumkCNqXexDwrwtPYr05dy2CZqGpvFiRTpq35Gs3ZbTdGU1gt0A+23tSeMCV5ftdGH7Tjdl/ebBipC92M4KZ6xzD/dJUco5mct9LQ1mIlsMVeZxaVUDY6GJGvStmiHQPQQoFs8548SjyrjQvS8T0W1Pq6JJiS9Aja35x3mVHLLZ4cGpyEz65JDH130xGtc5lplIrdTcl519IXXGhlBnm2ZLjb0HlZEd2/hOEjUbQXXpGi6oLOR9cTNX6AuTtdPzvWTbeN5XcWKxkUvtsOrXXMrs8jx3fcskPVdJnE3jpZez0FEx9pEDdTrrvRDn7rBN57RfKSbUXBuFOsNeWqS4O5JU24vW1ABLbRpNgLsN+bjqroyRNj8/hwXapa1UpcbmQxrtjcuSX0jnfNpvL+3Vsm6dltOQbnzs05qzhM9FqTYX4a/TfdYysceWy3I1fTPruitn8Rny67svLnVJW0Mj4EankU2QOE6eq6RAt6LioCSpJZ/6XZEbeGwtePHcnqDqWmMMqnn0vYHhcCRG3C3jcQMOZ1oLqYdHYNA/jzI4onqSkYtZSjd3mPK7+JeUYZz0d/9IyUpqR0PZKymzkXPKKw3R2IAUODZl3z4Z5Gyyof9aaVj9cMX0ZSOacBKZOzGDxpFxa7sznskEhSwbmMX1XFq13xPPmhT93t3nwdKUvZ79FoUyRnodnNtNGZLJEGcWja1aUNLspdhQeFb+YcEnqfgHB/GLn/X7s7+xL86eNifrahHuZ8ej2KOgXrqbquZpuWWmMmxTFpC6NGKox5+3OBiz8Ys+RhU0ouq6g+2MdU5b/Ovtc1CtlND3pS2CqOW33/hAz+jRg5BgPHrslUc8th+DIIv4XUcKbZoW8+DOXnDOS3s+JxfCbH4FeLgTcsaLeK3NKpOxxqpsby2cGcetDIhU+Slylee5ZXcLmsGasnlPC0bu5aIYk0S/ZjT66GlEZdU0MuflIDBhqhc/QcNYvSme5pDv1KxU89oyQtLwRP2/Z17GZOpG/9ibVcXOnWPSnIzBQhtG4VQSxv8VzfBmMzVCie6OmizIT0/UJtO3iy6361tw1rM9VW0t2/+bDxrhk1pVlc6Khlp3BGWS+DMbFoR6WY4+I8eM3iP7Pd4k7eZJHNfcjeW86TwwLuH+nmEnT8jnXVeoAp+NprvfjvrcT21ZZsuGgBe5n7SjI9kB+L4SK/cmE/a0ku7meTq6lVL9ozpSUMtY5l9B8pYrzxiE4rv0mKvdtE4/fzhctBlSIsy9vid4HG7E5OpXfX2s4kpxLUFkWnSakkjk7qY6bAtLRf0qnUuLG/XImSa+1vZ5EqxuJNF2UwnypD7+WOsqhldnc/arkptQzho8JxkHhIHX9+ly8akLkVTcM3kTj+CKD/nI1wVIXHpDrwdGPt0WH3UvFhKApQu4yV9TMPC3GfXKmvDyVjJM6goYWUE+bQ6m7jG23AmjX1pHH68258cKcdj2l3NzQB3spu55bnIrbFyUtG+kwv1WAh7qEcUubMn5dU4q6FfJJ0urVqX4E3X0keh9aKk7HTBLWFjNFqqZK1Bg7MnxFMvWzc7nWLp+BgXn8PKHh0k51HUOnpXOvSXodexdJezUig1gpJ5T/nsa1/Wl495S6W3816xQ5dN6YzZWTCqY9jWB7hSs9u5twJKo+vc848G5SKMsXyFn+PUvSdhnjnnlg2ey+ONV2pait+ksc1CwUOTMuiMg1rjjOTuVnghbfTB1LJZ0aPTKcF91d+MNFyu8dTJhy1ZatVj5Uy6WcK2X2L+9U1D7NwSs8Fy/3HFqX5Ug5W8uO/nq4puNuqwwUe6VOuuKLODd3qxhQPk+sbLhS9LG4IW77NmL1pVRUJlqMZ+nxaKJlzScVZ2dn1TFNylTRZ2LqmB8jI+hhGtUKJf6rVaw5ocLioBq1bw4Rei3jVLlMr8yksU0c55I9CDIxY6SLEY93WtO0YSBPtqbyTprRwVZpZPcOoeRrAzwtLgiTfbvExf4nRLf6hhzfEMRfqRlc+qFlaV8N9yxTGFjhg8UxCz4PNyL8thmXnjdkmyaCiI9IGqum5bEcbh1QcaAdGE6L4/KhKDovjqfiTzkmO5WkSt1AlhlHrocLrrFvRZj2smh6+J64F2LB1EthdHqbwbryXFJ7ZNPuNewYFYvZ2og6zghvyO/JTkyXGDsvkOAmidjvymD5iWx+9slhlGku+4ZrGYTk7YN1zF+lotuxRCKGelP+1gxHW0OGFZljO8GXGTdSMD2qJrogm+b5gtELghgq9bf5FuYkeNgR4xDAUieBvreUERrp8R+jks49hsfrXEidY0yrqHqYhdpwNN6f02OS6b9LhVWiltyibGz/kzrQucZs2GxJ0Fojyh5YsvxIYwaHJfNmTwaOPmlcuBOLa3c/bs9rhFmcN/XiIjnwSUHccQ2L07K50EzG3VeNObPSkjezjOq4ddQnUaF8Ln7ROMmaJ2OCmDNecMw2m0/fcyl4q6WBlFstVuoZZaFn56JsSUNTWN/Dl/nx5rQc/kNsut2A7+ZefK+QrvmtBnetHllALl3vpzFRep4VLWMYNjaB4xPSuKXVEvm8kHLPAoJGZvHwpdQtkuxY+NyA48/r0aydIyVfQpm1QcGEVrlUvdTycIyUxUY2waRjPVqlHhWj628Wu3YdEed+GjKwdTA3pNdu8s5mY1cVsyX/N/oDZG8UpD6Xuk9HnTRzOva8y8C7bRP+d8EQl8ijourGZvGLLocui6c1x+u4smOtuBLtQcM+SUyuknajmZZHe3TobuXRtiyfDlf1XJytYWmKDBd9Y4ZHmVOorhXLHxsz2MmDL1JW/RKSyzrTIq4vKqTTIB2RG9RYS57VeZWa6y90bMwuZs+5UhJTCxneN5MJViFM9Lbmy6sfwuyUEe+lfJ9kKGUFy0weCB3j+mh5+xAGlHpyoMEt0dpssTi65U9hnbNImDneFMuPe5B/TDCyuzRTAXoMRR6zm+roejqP568KaDmuiBpLPc0OyIm65sH9A9fFqR7Se5Om1HHnnhI+jW/GL7ZrrmNHaBpuobE88wqjaL7k9fUEs+3UXIzWcPJvcEzxxW1ljVgddlj4F+wRd2dfF+53LTnUIZKbi1QkDixE3b6YilodTiKd2JlxVIWFEzE6kvEWKax2VVEap+ec1Ml+/KficVw0dhfsSWz8TXyy+SzcO1py7V4Ac+xhf44Oq2lSRvhUwr7rWko7J1K20Y69MefE3XcrxRPb9SJxwH9iX2d3BpmnckOWS6HkEZtGpnHugx9xIZ+FSrtf+LauFC9qjoiZY42YGxvGG5R4t9LxVmKbe4UY15bU0fxPDbcey/iyNYyRDwLY1zAMny0pTOqoopeUL0MKFfzezp+dDt9E2sejolen3UI57bIoVZiyZ3EI1Q6ZVEXnoxdFjH6pIzcsA9WreK4HRrB6ZyRnZiSj7a7k6tk8TKfmI+6pOaOPZVxnJ463/S7kW2rE4kgTljt7sUqdQMvGagYvLuDSn8UUrszjzzjY/sCL/n4fxIPcKnGw6Qlh+79vInaUL6Y1gtdDc7n3QUufvtKexfqTbP9FLDE+II49rBSmM44KXzNjbPaGcWGjEsPDujr+PlZLrSa/jvl+6YSpoxiw0YvEzW44SXqT1yhB2n8lj9bk0HFpBoMrQpi/x5juFWfEz2W7xYw3p8WHIAMW5PhycFcq+Tm5qP7Mx75I2jtpvrc1TKLdiUhyfkby55wkjppn0eOJjiub85kvPW8Xo0SsrRqiWmBAzZ2XouTmF7H4qTXtXvkz/HIywdHZHJR8uygynwWtVRxWxGIzwI0hPYwpqWdIqrcd751C0NVXsE/k8vk3LRXFaYx57E/9Td9Ecekhce7ZZtHS6rgwl/JKZHwEPfep+LQ2r45TJK9PLP9/XrgQS+UnD2aOMCN+Q33SA5yJr4ykcX4mO+7lorRUs2NCLNH7bLFtfEdEvDkgVJ5VYpP9K2HxtxN7RkczuiCTzCO5tBiZS3lGFlbNUji7IJqmAVFUWSTS6GI6+/O02EzM59vAXGbMlDHD3ZvMNCM63X0gqspvC7n6tQhdYIY+0YevExPpPFHNm4Z6AgN0BEpnUOMUy6INjTEycyfrkA/z7kaSdVvOuW4aEqWu3SogDV3vQAwvGvAg9rioN2GHuHPjrBh6wAwbWTQlm7MJSsuvo491DG3zk+qYEeTN877G3DO8IwLt7wiPZBO+fA5mb/90+rvpJB/Opd0egcs7b570qRUjN58Xn08fF/v33BVZs0xptMxP0uxkPszN4u+fahxrM3kq5cUd2bHsc4uirCaOnD1yxl/VMPiknnbJOnJGKuhaEki7PiYMO3xL5CkOiwv/V9JZhkWZtmEYE1tRBIMO6a4h5jkZGKaYYYYGu2PXtVt37bW7G2x3bbE7QdfAbrHF7q7vke8Hx8kPYuZ97+e6z+tggE/7heudYnHg+BcR3lDm8fcYlKOMaN+lEuOSwuyj0s9GRFKrvD/3KvnirQ7hrezO7eTZujPSgKZ6Au6tfPl9amXs8i+KHV5HRfNpt4Slqw215Lny+8dE/vSMMnb1dKJiT88yfnOoysph10W1fTvFTutDwmL1VUyd6cmNhgmMemVmbaF07yQdlWX/nJ9Ujwa618Kv3VUx41iJ2GhrRd+z9vTPDIQHSpr7JHFjh5rnKYLcWxE0rxrCi0lhHL4TR/Ncufd9LMzuZqFbVw1jLgTx6UUtnl6/JUovFogBt/KErSpftK65R+Qt/i6K5vtg/TaJhJup7GmXxsTAZHrbgzI9lCsOfkyxC+D6mEiGr1PRrI+WwBYJtK4dxMNPtenl8kzU/HRDWC/9JFTOjhQFyZzokopz6+wyxkfUoNWDumWcm/hORHieEDOrFwiXrodEdvnvwnOuJ0HdVbS7aGbAs3QGeJn520vFMR9fyivqMPrhV+E897UYNMCKcmNsGLtQfvzgSJwPx3NyXiKTtsnLURrFq+EhLGgaQtWZCq5cTKRLOxNDCyz899zA372jGahrTEj8S2E4uk28dZ8jjJ8nibFLF4v1XtdEQlUnWrdVsTw0lZdv0+laL4X2AQmc3BDGiso+HFvohXV+EMdt5Vl6rCZ4sewz/SP477QDlmeVqfTEivDztShK9yPnTBL6qEz8azYt46p/rNnxZ40yLtB+EB5Hromx706LjHm3xamK1fh40Ifoyirq/DBxoV46dhdTud7GQFC7OCq096HzTzvWNalBjn0Nru2vz4mPHtRoHs6NOXC5h5o+AxPQaWLZmRZGZ/dg+vcNx2OSwEmvJ3KmmfLSq3P9EmlXwR/bQdUonXROmNxXiRZN5giHNivEqEG3hZfBBc8FCRyvksbdBxmMaW/GvyiRN5fCUSz3Rt3Hk5uz/BlfEM2QCWp5tjVo78VxuYoffQoa8azYjpn33OSeVfCilZHbb7PJWdmsjAes6rHhY30OSob3r86tcRXw9yjHqtdVmF61sfT34LK/czC1n574Wilo65qZ+K+RF1kanGvHMWxtEMOUnogvLnzr78Gr7wE83RjNnn6JhPXScThVS/qweN76RdHnZDDneobQzCmaOQ8SmT3DKPPPTOe3BtydlPSZ6omhdRUsjrfFlPT/xCmf62LT7GqcbB3MgVl63pzMYJc6C/NrC3nTNHxSRxPxNoCtI31J3RdM+/txHO2spb8wYPZTM+xyFA/m+bM2zZfV8vqPm5uA2tWCOjMH84+mZZzw3osl/X3KuMDNg3BPF9k7nUlp5U7zHv6s7hDJ2iFKQjqoUF9K5N7XJNInazHKczbwsrzWnyFjbAxOblFcLYli3JM4vFLVvGiSzPmzKVxYbmK5nxafRkq6fw7jwtRg7k8J59UOJZZBWv66bKL53hSi0vTkzVAS3yYAYw0n/vxgx6gQR3z/CsLRX81V2zQcHHIY8zibYW7pVKmXTK80FRXdognZE0nS0lhq3FVzcYORkjUpNLQ1oIxRMS9VXuvpUVhZZK+vLnvdPjM16mVy7nRWGYvWx7DgbUwZG5dGc+mVgq1zFEyeFM3HxFgsB2PZL/f2kk6RpCRHSJ+L4lZEHAttZQ8eqebl0yS+Xk2i+ookSvdomH5Cj7PsLPUGpXH+QAZrhqdTeEE6QbiaR3PlXEwNJbNxKPNuReFeEM/Oozo+TzBxwCmF+9sMOK5QY71EkBEaR8hOWW8jdCwdmMrrI9lk121Klds53HHMZNMxM1e+66k2PQmb9Wo+/dSyZ4qJI4dTqfIwlS7DZManaVj9HnKOKjk1IJ4a+5Io39/ANUxsd0wpo/ZigpwdVRm3tUri95ta/kZPbG09cbM03J8az7rLkTQMDaBWP2/C3/jQ6VwQo7OjaJcuuP1vIrXUWtZs0dPsbjKlY1PYLh/DwrcZ1P6Qxe3hWewZk0bkfgM9psXzrU0UPTdLT7gVxpmF0TxuoOLzSvk9zydLJ5YZ08jEbY2RySOMVDmcwpRFadj/mUWjezn80OQS9yQb3z8yyf0rjfpFZjbbyhnzT8HGySLzVO50mY/O5jRWjDGx6oGGXffl896mZOleJU96weaX8bhOVTFC7opfDD4qCD8VS5DkgxtJWMn+Mks+fsOsNF5Vlvlk1tDhjYKIW378sc2DAxs8eCb30bv5wQyfGsXoZkrOL1RR9U81HrM1vDykY/uqZGLCzXQan8bqjAxsjOnc3ZZC3gsNhmtKyvWN5LtzGPEtwln+WMFQ6RS/u6iZEq7D4ZXsuueNNJA+Wr6fhTUj05jvk0F52Rnfr8+QPSWd92PT2N4zFd1WC0XDLGTLPPhyIZXhPdPYUZDKkMIUxs+Ws9E4kRMOStp6RFM0IAqVdNnzJZEkDIykfcL/uUuEcPS9XxkHugvYksyUbRlM+ZHN5vxM5iwzsfdnPKke4Zij/XEc54twCeB4ixC02RG0t1ZgqBLN6p4KVtSIknsnkoMdFThnKmUfUKP9zYCNSKF+6xSOrjXwpKaax33iUCZGUtk7jIk9w5iviWRJ0xi+TxH0SkxgUVISnmu02I/T0+eBgS7/JFPlSjLPFidzJC2ZKJHM/iHJ/PY5mYIJRvZUNXEx3MSYxUa8dhno66Fl3GcV82U+9z4RyZuMMJ6XhFC8PISpW0II/0dm8OIQIiS7bXZjy/bGdJdMTQvnyBzZjW7K63ynKWPzmqKVGbFmWTLNxkq/HhTDgcNRtG2gwDVZnuW/ovnn9ygylXKet/mwxs8Zuxl2xI63ZdORRjRv40WlBxH8c0h+7l4dd1cbcEnTkVY3kc0FskM7RTE/X+byglA2Lwjj9sUIdCMUxNeM5Y2jEu04gVsSHOkEMVKr/D8IlI4yb89D03IqTuYk0GhIIi8d1Bh+JDL2cQJHNseTnKNkYHA0O6wjePY6BNuCYE4qQ7DZH4qXLpxzxggWLo/ggqRjUGPuLa1Xxj1bAvnzoJq8dhmsdG7Oxh4t6Pkyl6rmdHTyWicO0KB5ksjK8dI/+ydiP09FTSu5c04F02G+E6mNrOnY4IEIvnJOVB19XZgiv4vdDvYs1Qdi+lOgMGtRxBqILpFzvl+NVVuoSQylHSN5pQ7n5PowpruF06hSBAWnIujiHElbeU0cq0TQuVo4rvI+zpBvB+LCibwXIV0kCv8x0dwYE8OF+TFY9kRjtldw/nsE6c/DuD8tlPD5oWSkhHNRHcWTGTGUyGtjsgPrf8Ei6a92YMkH2zL2Cgli+R417qEZDH3RDK+cFpQ6NeVxrQzsepmosFVHzwAtBdKBK57UM/e79NjQRJ6Pj2B4HUf81n0QLo93i51988R4/VLxM2C/qP3uvfi+tRE788Ko+T0BryMGJupNqI1GIhxkxsodqv4znprn4lgSFsMu6YejFkThfDaSK6fl85YZMUz2qpozghEVgyhtFkje3UDZSYKxnReK+9RwOv0XQb59JGc2RvCwcQTv7oczR/pff9collrHsPO5kiLnBPQHk9iYqMNtnp7jP/Rl1Kx2Y085hzK2WBbG5XwNtlUyCHZuSmpRLl9TMrjdJ5nD0jfbaeL4ERPH664qMuReWmZjRLFXT+tswWpNExq4lyNZvVv8rZ0j7EwzxIi9/4h5N26JuZ1sCA8NZN2NeJ6STJy3hZxlqXh/sHDtUQq6Wkb2v9ZxubwG1dBEcqVrhIwGfb6SiAmxjFHIHX8hEvfD4Wj+DqNL/zCCR4ez2S0Sm9FRuNZToD4exd20KBqsjeLz4Gge7o5j1Jt4lk5OovkTPSbZy+8EmbFaKPem7F0v36eUUSE9/r3Ko4xt7yv4eFKHKjudOXlyd61L4/p5LbmDZa51b8LXUDkjmx1x+9uX4dXiyHfSoxxvos5bLfvTInny0I5L7++JfbcKhG3hGrFauU/80/+lEI72BGeHsC0+gXcbk/GYYsGldjo7zBmYFmbg/CmdaUPlPpN57+uXQtydZLYc0dPzsZZLSbIfyR710zuRKxtV2CyMZ01APKWWeI4OjqfVc2gdLui0N5a9P6LxLYgh5G/Bqf5q+stZu1XLwqeR6eyeJ91RelO17Wbq2xm5O9pQxr62wTif8C1j7uc4zmgMbKubxn63NHZn69nXJZL78Y3I8f4mBu+4IUr/LhEdblRg7QcPzM3iOSe7yMsd8mtu0tDHL4xRsQ3wrVKOlU1fiawfP4TlTl1mt/PB+34MwV5JxBXr+XormYElJjoulXPQKx29IZOx6zLZuyGDBrvTKOpsQd8xhR1qE94hJpack717fApOT1Iw3pBu1yUF6/Ym+uiSKddDKx1ExR33WNZti2Rqlyjyriq50E7L5SQLrqospvTNYXjXLM6+NZfNWKu0OA4lKGghOWhCGFUWBZaxey4crJjM/dsW3Fuk8LqZip9hXhTvKcfkfw+KRcPyRdNXeaK/+qhI+Fqdj/9GcEruHOvJGVxrk8bp+zp+3ouhT34Arkle9ArzxeefMFZ9UxLWXc2BUBnmsu+/kJ5rt1bJ2XYJJD7TcdU9hckLLAwwWpj33MQJ6YEH5TnVN9CxRXrT6EQz406ns7xGNj8n5zA+IYc2LzJpUS6VKUU6+hiUtH4cTI233hQqfHlQL4KNGjUtq6SyLDYHd59c1gelY0xP4oQpGNOTxvRcVq+M34vD6fM5qIyv5Eyt7Z1MyXwLdk1MXFkj2FbejdzAt+LZ3g2ict2p4nSrSaJ02Fox/sNPoWoczOWtyQw5kMWsyjl4FKYT5GMiW6fl/G6Za400KIbrOfbr92jk+a4aAyXtZYYZXBm23pGV7T3Z5RyKbkEcVdar2GaRPbNYvj9Sesn9EAZNkvvqUzTWh5JoWzWVVXtyiOrUnB3G5mzNycHrirwul1S8ORqIf35jblewwWGFLQ6xTbhsUnKpnJkf+7LJa5VN4SUjGzpGULWjDa0/3BPby50Wvzhu/q/Xcwbxi86/x3P9XTIueam0aWzmwPAEGrv40OhkBfKvHBJ5/ZaI1k8WiN4V94rM49ZsrhvOP9+NNF2fRcCUbCqGZ/AtwcJjSwrNvc0MX5HKnh6yMy9NpY/0/NM+EXxLtsdO/0Xc7FEqpuz5LMxLazOguwv3Ur2puboJ3Xs7Yr5ZB5++1pz7Zo02zo5dRYHc/pRE3cUZzGrSjOr2zahzLoPUvlqOyOv0ZZ4dIV9+iI/uz0TdgG9iVit78g5E8vKnkZxXsi92ycTqh4YFuV4s3vVa9HmwQdj9trCML9eE0WNgIL+4zDWeO3lGkuenc1aVTrO9BtlpFBzwcGTAgh+int9VMVR9Scz/8UXM6e/CvNbwZrKZpYfSMYVaONVGz6uJauo5JTFtuIEWtVOpdkvu0gvS4f/QcqdWIG0+VqZz3f/Eym2bRNaWPWLqkxLx+bfy/OtUndNaawZWfCvqvSwW1x7sEJ2+bBNL/rgkvj2vxbXBERzdZ8TilUXt9pkEjUlmjexiDQ42pLj4nTj786TIuHVEHF9XIo48q02nH+GEWUxU6Z7N8LhMKmQnEVnFnfLivsi0XS4Sv0wro8/kULxdA/hFhexbM+We2HwgkwA5N2ubyzNzWPaz7QqGvGjC9uuNyDvUCMV2L4y9Y0l7beD1TQutbxi5nR7PxTbB/H67CSvf+9A2NYrtI+T8x1m43SOVJQVazBFB2A+3ZnKXY8K7eJWYWGGdaHm6SIRteSSKMt+L9r89EQMmnBRzC/8R8cqZYufrqSI34V9hc/iteNTHG86r2fgghXNTk+Uui+Of8S688vgmvkw7JrrW2CD8XhYIy6EbYvaPenzeHc29iRYWLs3lvLwG0+z0/HfEF+25b6Jxy92iq2FVGb/1C2HRNT++SB4MReaViU+GbBTvmlISk0vdKukcLdTzUhmPWvrv5b9j+V6awFaDkToPUmk7wYwPCSzo780+m2q8/+utCL3+XXivsMN+ZhhpQVrODEyhyUI988xRXI+y50GDJ8J4/Zj47+0x4eJ/Q1wa/1Z88/smuqS9FL3tzgpLkw3iv55zxQP9LHF4xgYRsuy9OD68CVeuQvkmGi7KLl9xehNKW1Xi/l+nROXCf8W85JWiy4w9osnAd6Kiuxt9HiXw9LdMCtY0p8qnpoggC9NaxDCicSOOTP4iWv72QPyiVUAw7bv58otFaYK8LiYytmZztkJzeslrwMJMmhaaGD1HQ8DURMb5yY4/yUj/vDSW1M7A/pCR8ZeiyDklHefzOfE5f7040mW72DXqqXi135HjdeOY18ZASYtkuu6JJ2i/HxVO1SX2QHlajrBiQo41xe1rQ2Rd/jtcg5vuP8WVTbdEeFahaDfyqHi6+a7wq1WHgE2BtNIrmRUcy9oKvkwdWINbz66KkFqbxNOs5cL74CaxvOS6+NS7DkMfhuHczMiADbk0eNES3d0WLL6dhXGqnlvWUXhv8WTweqcypuoC6dzZu4w9zsTxuKkR/bksxq1pylXbHDbvNTP2cCKfZ0TTpXwUh6KUbL2hxWuuhdTzafQ8ayC9U5j0ryqUFuwWax7NFvpBC0RA2yJR67+aBIWH8mpbElkjkrnhqeWKMZbjg/wpruRGdDkXGjTzYLy7L//WD2DxF18W7HLnwLaG/P7Yhrpnbbj1qjHL2/qTc1OB24pocqf5k7+qLn9tfSTWeuwSyX+vEk9DN4j4V2dFyevKLGvrzZLcBPz/TuMlzej4X0va5bbkXVpT2nxJo0s3PeUuxBOboSzj+nw/Xk/3LOOC5THkLzIQK/ufKSKbk8UWrM/Gs7CpD8lhdjTaUZebP52pu1f2tNFagrRmWr810FMjfb2SDZVvnxRjcpeKfdXzxfiOx8SFDlWYddeP+3fjUXTRUyD01BuTyPE30mnvRpIqMzpsfAwO7WDJrgReqhLJeBnPtldxBI2PpqFNNAc+xNIpTebSZiVTAkLRnm3E1cqfRfenx8T+wPXicO2NIrb2KbEurxxHbrtQ7WI07k/1WHTpuHbKYf/RptT40ZRLsbks25nJnahU+iWaaLY2uYyJ57zpPdKtjE//ULD7tI74WWkc+S+NJ181XOjlh+n3Ciw6c0a83l8oOjk/E5OyGmKbGY2fMFC4QJ4FeR3fXfAk7ls53h06J25HF4n2/vfEmk01+W25DykvYrkle87jSlo2hiVxOTWBNS4qxt5O4PYFDWfVyVzdL71XztT7ExZ2njczuV8KqhgTbaclc0apJXVOHBdCvNlcqTqF+2+KYO0e8arLNrE996QYduGb2OXrwKjXYfxMSqDGXD21DNIdV5nJGZXKgUPSZ2WOdVOmod1lIU5l5s7yFGIlH/b24uUjlzIWjYji3XctkW6pjOtt5oITVBzSCF3/88Kq/GLxavZscfrUVrF1kRUP2/rRLED2qWEpfKuQzKM+cYxxaEL8CBv2fLbmRFINGh5sxP33vhyQPX+yp+BjJRUVhqiwmqTizGU5o1eTePdY9siKKTzqm8rzj+lYj8wk2D2LaxcyGZ6UwX/dLawx6AiuGE3ROxdUHSuyOemGiN9xQnT585LQqX4I//xGRBaEEDxNMHZoAnWmq/CoHU8d6efG0QkMaZtE7Gktq+T8tTskv598S938f+6V96dlffcy/t41mm5N9GT1TiWxNIV2fZQoU+zp9fA/cWTEHDHj7mTx6PFqccPhhZhQ6A7FKqbuNvNBl8blNb/+ToiKgxXk2djjx5Ue3qxf7cuR34LoXymc1toounpGUyMrBvPVWO5mCozbVQzolETrB7JH1zByRfr90T6pLO2YzvOEDBT6dHQmM9p5Gsa2iuLKcVc8IqoTVeezWHvgg3hnrsKD8U5s3B1GXqZ0txsJTNMo+bkynHkbAzlQGEDi9WA2TIigztNo6tkoqVUquHoICn9QRnN2MMcMvmXsOELwSGXEpVs679xTGdskAef7rkyr8FS45m0Wx9atEAnFe0RO3y/i7TAPem6RO3GtmZCWmXT7lEGT9RYqdDdw+10il9sKDnvF0ClI9pGYCJxrhHNBdoymd8OYHx/Bazlrjq4xGKbEYd4scLsXj9WERBpu07DkuZ47LY0cq26i2mUDg2ar2bMgmmRvP6xPOdJ/pT0bgh0I3u5DyaFosickUWeInuxfv7t7J4rXT3ykJ7uyL1R6pYMHk9/4cDI3CO+kMGwWRzDkYCR7bKP4U/KCSzSlruFl7LFcTc2jZjbJnBggZ+/gYD1V34VS8fe6dDG+FMM+SbfghdAeqEWxux9j8uPpoTFR0icd9ZpMro7PJOlNOq2cpe9YS4/YLfvrQRVZ1nEktoviXko4GW9CuWIfxrhG8n1H2VMmRrBuZATPNkfQWWaiR+dodr6QZ2lRPL+1T+SlQs3C9AQqLFXiMDCK7OOhdN0eSniqgm3yHHWfYSDkvpmWjmZKdmuwmSWfl5U3xS+cGHXOkcM/XHH87sW3DgHUUYSwoVsYffuFw/7wMsZ+FTi9iSljVroOj16pNPk9i0eyj9rIjNj5LB4fOUfjTzfGNrIeQWvtGDPUna61wpCqwMK9Gu5dNNCpwITtMgsVJ6SzMTOT5U8yKJB+1GyTkTltNTST3cphVixN9ykoyYviaMco3nyMRLEwgpyOYWidQqh9NAhV5WDevZcu5htB/EsF09rHMX63wCYPri+Aod+hoF4CMxM05G9Oxm6nheu/pZN4M5XkvwykrFdK1w1mSDtvvjb1Iu+jL92dgumzPpzuxVEcmRTNG0sMJ0bG8FpyZgTcnhBbxo3btLS6aibjaTr3aqUzs24K8+M0+L+Po9OccDq9C+KgKpjJYeG8mK/gxewYPm6OZl68gtiF0VwcIP1xpI5XTVL5o3UW29tkM/dgBhWkQ+Tc0rN7neyEqFDsh9IW8mP/E3SyUnLjWDRdd0Sw5XoIOpcgMuwC2fkukAv5MtMWRBDwNZpPp5TYTIxnfkYCOw8mMnhOEkXtdVgqGtkjM2JlpoUZrU1caqHBRSFQyGs3sY4CRdsYGsrP7XwunkrXE2j1SjpcGzV7h6gZK3lsagwhlyMplDzsmsi0owbqdDDx+aQBn4VJPKulovSKzAV5D6oPhHlP4OczQbOjMRQdCWG/zIEDfzRg8n1bbgx2pFq5YC5WlF/7YCo7y+VQmpZDn5UZ9PiZwpQ/9ax4m0R4wyS8vTV07aBlk9xtIeWTKHwRTz2ZiwdORrKtMBTjomBCjgQzoFoYH4dGYnMwmkF/xtL1awyjJij4+DCCoI0RDJSesHZaPPtWaDm5IZnw68kMPChz/pKWZf20xPfV0eu9HoUqmSm1jBR0MhL8p5Gaf/2fQ+6G0vJeIH9JlpbGElk7kQJdImM+xPFRH4E+IpTRjyP4eF5JyVs1kde0fKiZxLibMUyr7cXye9WYHXNfLFEUi1o/SoT6ezUmnQrkW0sdYfLej5olZ8Ajg5xYE4vLa5izS0WPRgncUGl43yGZnTdS+NzHTNsQE3/u1nG1biLrf1fKxRvNzIJIFvWI5KGPPC8uUYxqE05w8wD2O7rxwmDHX93q0PelLZ983XGqHMGU6ES2tklmk9xd72pZ6NzFgu08C7nrLHSZaeGu2cLxT2aGbZKdZfb/GfjAh8L+nmW8cSiMwbti6PangqCqgQxs686jIy543/Vm4inZ50hix+hkOr/X0XlRLGMdXTj8x2vRRbNFfHo1X4wIXi4e1rgsZjdviFMdwf5dZm6tTmdubgr3wxNJrRTFYnm+G7wLwWtZLLkyHwdVSKXmvkw6x2UR01v2zfEpfLyqw+p0Ir81jedLe8GnZXH89kTBg8HBXJnpQptPVfjZ8a6oFn1cvBt4RgRX/ShqtmwEMkfbZWoIfpZCnZlpZC9KZ3NOOgP6Se/NSZUeZaFShplnu1LYMzqljNOOu7B2RWOmSq7P9ufI8HCsroSQds6T4E8NedTLngOdXdlxO4xhDZJY8tSEx3IjPy2wq9iVwN5PRYOilaL9mwmi0YJp4mGn/WJGUm3adVTIPZzMXB/pcTXVuPoG8/pRQ/rralJnUx0sDu60cI6lpI2J20OzeWbXjDi7pvgHZjGkWiqtLEamVtLzzysNMcPVMhfk2WsWxqQkR2yrfBZ/X9ol/nqxQFxwXizOpB8WivxKPH7qw70wFasiTNLv03i4IJ2okjS6R6SSbzCjGmtira/sRZZk5lVOLuP95/bkrLYp44PBTRhXI5SFmlC6T/em9kdH7Ec2Zvd+D+4TSVR5LY3bWhi+ycLLIA0n3/hTvqQCD+33isGpC8VYv3zR6VqxaHC9PlZrYhg61sD6unIvF0XRerw9d7Y/EWZLkXhZ54yIkQ55Zq8Xd88kEVM/ixaLmrPnS3Omrc5lYGEGCdkWLi4y0aiPkT99k9n/XsO3wDiqdGnCp2sVaNf6oDjUa6E4On+BuOyyX/QcWYE/8r35OS4e7w1GGv6VinWjNDoNtjCx1MSBiGR0d3T87q1F4awhvjCpjPVKalGnoTV1JU3rXTHND8UmRcFr6dKtN/jjrvHFpVkw/mfjuDdSz4aiVFpeSufSRxM7Oyp5o3ShVrcfYojHVXFp102xe1FlIq18aRmfyJnJRhJGaahVNYiNVGLXpt3C+dg8UWPVYtGu0xnharSn6iXBkRPp2Po3Z1XlFlwYnMtsmwxOKs1ozhl5V9mEtZyhmgnSM55oGDUxio+rHLjq9kk06XNKtGl9XEzzfCaW9KvP/bXy3t1Xs2+lidPBFs5ayb1zJ5k+bjrWrlLj81jFlSrxNP4ss3ypKOPSNxWJiv0o8iVz5jvQ+lgY1YbB9BvxrFYq+RQVwzGfWJyy4ynZqGXm4RReZaajqJ7O21u/fi6iRHvMl7kmJ6r4OaN3CJAdEmqPMpLz0My4oVo+lgSSNqwC59tvFUU3pwvrkDlibm6hGNfNloJW8ntsT8PzXFM87zXlYbUs3r5MwW6+jlbXkshYp0WnN7Je5lnuaDON5M67uD+acGUTjm+04/zeetRY5cTgi8F8kj2sYhcDX+X9PvnSSMtwPfbpal5Id/j7ZSzPBkbToK5C+kYUbhFRZdzU+Z148luJ2CDpYbbDMj+MmnIvdpipJ2Sy3E0eCTg0k7sgKJrFkbFY/ZVAp8JkVnVII2NWOjvjzKwp0GLdT8W5jHgM+9QcmJFMg/8s7B6QypSBBhRhUSjsbJmXdl30qLVVnKyyS2SUfy7q93bFtnkCbwLT+XIgh+KiLG7KXP6Wl8Sx1XHovyhw3xjHlv1JtKtlZmp4BgvXyl5bYqL6EzXB5ZXU6xTDgB9KNuxU07m1gb/nGDlQPZmKczT02BVPtMwY3kVybmY4a9aFMTovjFdXwpj14f98NaBE3B90XLyU3Fi1NkUbQxij1tDebKLjOAN+6dL/KoegPeyGVTcngjd68UU6944eBgaWz8D73yz2LskgfJKFWTuM0gEMuGQb0Mg9PFVvYoEpmcdFKry8A+UJqI++bSUie1pT5NyYiP8i+Nlaz4mEdKpFZNJ4q4UWzzWMdJa79XYgC1b6EqQL5veFSsr9TMZhUibO9XIpPZTNmGXpBAWa2TbEiKKeEVbJ3pJgZOhsPZPHyq7tIajqocBUIZyKaaGM/TeUpb7hrL0fQd+AKL4vj6KPpFv502Ky3Q7hKulergo2FwN57aahwxHps5d0/F1BQfu2DvS4aUUXq6ei7uafYuNtB54siGXeWtlbd2eRVymbqGepZAbriZIPZcpoBQt1ClRWguPn1Rjvavj91zWoqcDSK5iek4I5Pk9B6OxEunxJ5p+LchefSWHMNh1fHiiZ8E8wtS96UrrCjZHFPpRqoyks1eNZP5NPe3NRd8vlaGgWe+qlsXFeCiUy08d+1ZN4UUNR3QT5vOJYO0c63fNQ5tYOZcSRMFyqRbFmfQwnjyhZeQQc+8SX8Ur1Q6LWgrXiF//ML8/DSH8WNpOO5m3C6KOhTacg7tlXZXf7EyK10zoxZtle0X70DzGigy9LxmsIWJXGKI90uvgY0I1S4N/Ija1FNliH1GHKW0cSvcPo0TyRCU1kT3mmx7pUg2mwmn53EgmaqKbw9ySqzE3i3PVEbB8Jyo2NpMoJf67keTKhnifTXAIo2B7LY3mu145Mp4dzFpb8dLo3TKFVqZbjtoksDYunfaJgtfS39PUKJhsisLeR+7pxGHNXRWD1LZqo24JikUjnQRpaywyZXlFfxh6GPaJ1/Crxi99m/RRWa325/1TNOE/p0kuTyJ/jj3F+Oa68LRDl784SVbvmi/EDb4p5kU6M7SzHroeJsaON/JOvZNp+Zx6NeC/isgtF98hDYoDlkchu2YB+svd/bW6g5zIzG6eY2FBHy2eDoE6DSM5mhlDuqHTmUaHMHxDG2EqhXA0Pwm1LAHeigrHIPtu1IIGNck6Szpoxy7753iuJ4ALZO+4G0v6kN33HyL23wA+X94F8NIUwV3azmHDpxn0U1DgTx9mZKkwlSTypqWfAZwM2cidMdTGWsb12j6gyZpVoJ7lj7w9R4OFLwDvZgyNTuJSl4+i1EIamVWW93LfW/ReJYQNWiPIHbojtaY0Z+DGWTTP0DLugIbp+GA2n1qDikSNicso8sbzWTDFsV4G4TgX6tQsifqaW4qpm9hQbuBKm5Owdb9RH63OtWw26Kmpj2t6IpOledNgbTJFnJDVfRVMcKOg8N5Hm0gdbOiVTckxL6w5KCmr587aJPZYllTl4pxzhC6tie9gebVNPfuQFUfwhEof+ccx8K3fYXjV5cocEtdJjkJmumyX7mV7L622aMvbOPCDOhq4VvSTVDazo0M+HQzPU7Blh5s47I9eXxHGmjiN3yr8UCf5HxJ2CY2L6iQ9i8D8uvPpddlOVjuhzavpIR/B+VYXwp3vF0jMzRIeRk8WIY+vEhX4/xdw5AXQdruGx9MagPYkcfOJHUnEV6XJXRWjIMWHV5rK4270CgXudCFgWim07wfibaq4O0DEzyMCMvjLT5GO63TKa6bZNaPxXdZ4V3REzpx0Sr+odEYM8H4rMijV5NsqDfzwiOHca9qRosPqhp8XqZF4PSOaOs56Zcq/1/6lkVbaCg3L2fvFjv6Ni4Y/N4oPkzxly/ic0IU/26xYWM4duWFifr+VYdhgLjtuj31Ae1ZUfwqN7bf6Y78OpG4L2FfSUv6eh7cRIOpazY2n9EnFMvVmcuLVWXG1fLG4sqE3gMdnxk/X82JLMj2tyZ+FI9wF3xIehq8XwMQuEx74t4ui+16LJJEeWO0aRUKxGu9xAw77JPP1LJ3uKimHVI6kT6kHy0+qMfXxHbHPdLjrPXiHe9d0i1qruCW1OXcbtDaDPKpm/3gb6rDWzZF8qCttUlowykeqlocQmhnZdfBl/yYGu8+zL2CC+SJwtv1P8YoOZn8S0d07s8I3l/dBkzkxNxUrm8sJriZyUbtXghysV3zbCMsaVoqgQ1LJT34g3oLJP5lGJijn7AogLrce22z/F+G1fReHuWnRO88M6MJEdu+V5mio74EUlHt0acznpuvhcebnI/TxfrO2zU2x89UMsu+yBYlgcuWlaRnfS45qTRL2ucbhogzD0d6JP+epMPP1cHMw7IfLOFIiGWwuEW+5Z0SlDbtYbHug94mgq9/KY3mlMSs/C1zmb1fcyyFiYAg4J9D7ij+vX2hxd8EpUvVUijkgqFYXCa/aeMi62fiIGB9nw5vcA3u1VoWxoolR2yGbTjQy7l8Da9ZEMORfA3JYB9I+PoPOGeMonGRi7MoXoXkbUBxMZFy9dPyMAF1t/+m0IZ0HLBOKkj0W3T6e5LE3zyqlJn+tNlF95qh47LVY9PiYqLXgs9P/a0mpnMB/fguurRGyaQ3aDcFbU8eC6W12u7CjH3Ign4sfpq2LGonNiiu1lsT3xmRjWvRrFJe5MPBoN3WRvrJtK+yeZ3OmVw+bPOfRYmIUfZo5HwdaDrpzp+UZonXaIZlErhUayft2jos2w/WWcvuuKuNHyh3hq34CI2sGUXFDR5ngy70hhqnyeGSdU6KYpsPs3jPCPEXT1FDxx0qE4bmbXtzT0C1PZFGqiT74Oj/Wyh6braNLRSMVdFj7+kc7xGWmsWZHMeG0cQ6ya0PdsPZZ2qIPN5cZ87hCAT5MYxm1TMt9BQelAXybG2KPwqkBh2CNxZMAlUWfNBbGkw23x6tYHMSy3Gqp5jWn3RwCTvsYRf1BLU9nvUuvIjrsyledL0rkwJpMpkb/+j42Zl31gd39nOr25JzwKVoifs2eUcezaItF3c6EYI1k45rQ4VVwi/pDd7GupPXMHBeF1P56oj3raSI/r8Yf0mHKCvxdFUrs4nHLWMVx5ncjxgBS6KDO5UjWHYU7ZHN8hu4G3mQ8bDDwrltl7Skv/EQb+uWUiIy+Fuz0NxJVLoOBmNNWuRDLILpqDnnEcPRFDRGQo5SpKhxhfg75XXohvc4tF49JD4sqUY6JfkxvC+agV9Q7aMWiiL7Yvotl0Ss2sl9JFXyTjLvOysGcio+qpSN2YyNgbeqbUM5OXkoKntczdut68cv0mvDbtEgfsVpZx4MTrwnXWrTJ+OnlRhIy/KI4vvCcaTC9P3oxG5K8OoTRChfMzLQtfa1jSJl7Kk7w/HcM4vFvu2AOC7OEGVgdmoBG5fPbPZWKtDKq7GdjwLQ7bWSF0kvl//k4oHqmCUy30xJlkZ3gqna+niVdP9azSJTG0k5KNj4JYjgN7oyuxo8od0UB3VPx7fadY5rNfpNy4JOZusqL360a8SwiltDCBT//Jc1ktFdtwM/0MGobkRZL2zZNxx6V35buRdDuEd5oEnlwxUL+yjlMHo0ga2whV/DfRfftD8Ytxb8qT4VyZX7TP/iBGOD4SbebdE4Gf3oplA2twdbo7M55F0i44ga9uSfgFq8hqFc2P66HcGhFK0PloFPeSuNYwlc4imzP9sshpamKiJYZgD2e6XrMmO+2n6BNcFefarqzwiOWvSCO6jemMqp2BdUkKRfcT6VQlFM/yjbi4zYpyiqtiTa+D4pPLLlG84JAQJddFsHMFOqQ4ctUcwZizGkrXpxKyLYufmzIJPmXk8TEF1rsbMP3nWxFnvioiaj4SyxfU5Pj1QDosU1OtJJlZt+T9K1RwysmHxHZuZbxTxYVbs9zL2M9iR8XSqow8ZkVsCyvu51fj0RgHavkH0Wp9HD2OJrB4uop061hiloQx+GUw2hqRLGutYn+0PPdn01m3PZV3CxPJ6eUp3eOj6Ph0n0icuF7Y/zwonmh+iCO9vKn4XE35szIrGqdTvNrAaGcF1Xo4ULXrD3Eo8ILo3G6/6Jy2V9Q48Z/ofvqxcDZWI9/TDYduUXQarMVVl8a0qTmsMTSVPp2Jf6GWD/6+FCZ9Ef66raL40UKR33u16FR6U5hqO5BRU1BxnYmP/S38UZRMkHMSRtuEMq45FkW2MaaMN1OCOXHfg+jSBjQ4ZsOk4fVQX3Hk387+fJgi+29nFfRM4N8MJX0mRlDvRjBNFoQxY4aSy8P1/PzbgqvsTa97x/E00Z7lfxQLxwMLxJ1hk0WW9RJht+qKqPGxMV0+CC5EpNDQM4UOXeMp+eqB8Wl5OtU4LxRN94hTwXtF7ZKzYqD3R7FwZV3yN3oz3i+GksEaem1PYXxmBoZv2TTflUPdonSKNGrCWrpzOuiB+PIzX5y8OEGoF88S9/cXiqI6tswJjKVi0xQc/TN4eS2Nqc3MHF1pKmPDDolUGqMu49E18OywgvpBQaRf8uRurivNxnqQ9zOAHFM04ZtV5PipmesTz2E3BWwKIcMzFNWMGKL6a6j/m+xw/xr5IyqOuRfs+bjunAh1Xix860wTTVkqvPrfEN+qOfJ8rODNkl//0ERLxoVQHiTUZlvlG6LG0V3C7dV2cdvmtHAb+Fk4VLOn4GAAG32V5E1N4ttZHS326zmrTCa0bQpuxlSU68xUslLz8IsXrss/iqLYLUI9cL4oarhCXPpyVaR+acTe+oKA6SkUdkojQG1mq9nAz6q6Mt69mMDB7gllfJKUyMt7KqzrK3HNjeBPEUjXQf5kLQthWmkMn+JlRxuqYYpjIi2PxJB9OBQnrxCm+iuYH6Rm0mYT4WtSsJFZu9vGi9THP0TnCYWiRt0d4t8ap8TiNRWZq/Kjw7tETlkn09pRRfEOD3oqPovh6kNC32CzuHvmgOipfSpS+9ejuH4gFatBZISGP76r6bFcyfaICLZ5hfJSJefVWcWzGjpGpCdhL/dRm3A77iteikcTzwud522xd2I1Ki0NoG2lJOlAJmrOMLCulLLXQw9qHVTGX6/fn1by/9fxh0Yr2Vo1Aa/TCexsJjgQG8X+h6GMUUbQpoqSVrHSxy7pCN6ShN2bONrI2XfQBeMZFEnOiAT+uWuialwaSXeMrJK94epXd3pvqcXx2db0CLEh/k8v+m8U7HicLHddMguXxGKZ0YCGG0tE/cytYtHYzWKqolgcHFGJmvZNmPg4jv2DtKyZqyEpJYZnDTx4XKsWiphKnLDUYvIHD059iWFS4yTyZO+37hbOugPuKO834voCZ6ZeDcL6uooqR5PxkE4c8zSWiw/cOO5cHd2TcmV8K/vj88aeZfRvE4olWEnP3ER6pSZQXs4xDyOZvC8K3R5Bjzsarq8wcGaSlpe/CSrXC6fWsCCm5ofzm0XFWnMKPwdn8r5GJr5ytynk/Qm8FYHLxRBcpNe7Lkkg4JCJ22PSmP7rbzrkR2H1tDZBH4tFwycbhHPbbcJXUyKcv9uQ8En69Q01imwD1TITuNDCF6vKFWn/23FRalUgBuoKxcOqFRjc0Zfa8rGeail3cHPpXTMSGBAJefKsZpzQMU+e8Q0LzTxbLfvTZB/uZ1qRoTgsNjXYKMqocWLV6Yb8okeSL/o9Ci5kJ3BnRCJFCQLVZgVzXiu4vQSWyZyNWpSMbrgOnTt0Jhx1+SD67AtDvzqemrNSsDZmM6tlLlfOZLL7WwpjZ+poHKlhlL+e/IlmauszmWudJfuiifIjIyjpV53gjidEnSbrharnTjEqtVTUmNmAz6OjqOml48ZxA5M6CSIeO1G/9LYIb71UfG87RXTqvUQ0cL4phh9xos1oqH3ORExiKodDLKik79rssDDtQTojRmYy8J2FHW3jMd53wKfeFfFbv0VizdxJZfwfl1MKenicJJtlWBVY14axxQIVFRQFFAUVDFCadRMHTgeHQxljjWOMM+YYY0/oOHZ3FzaM2IXd3S2+diJ28m35fnjdf0TYe6/1xFGnRLYi6kBrpilmX0iheH8re37UM/xZImsn66nywULZwiSi3pqYFh3OoD6ueNr3y67as8Q9app07bhest1eSHCDuoy/Hct/L+xMGpvBkTIZvPqQzNVJZoZ01TPsPz2nnCw07JJMmUMpbMux8XaxcGKDB7/fuipn360TR/56mVJwUXpXc+FZjyBsVfR0O5SM/VUyK5vriPwtAMc3J0rO3yod8+dLzs4N4hpZIO5d6xMWGE/TV1Y6fzQzaGkkTUtU48aCE1Lj4RyZ8+dE+dJniZxbdEc61fCm4SH4e4W+iP/mphH3d0YRx6yzc6q9kSlLNZz8KY68iERi6ppxGpBEsUVmwrpGkm1yI8h0VBY+mC26W1Okp9sqmbv/rrxJrYXL3CjGpFlJikrDd2saw/skc+YfM/mj9MzYoefQUzO90pMp/JDCh8FJXBoTQ7KuNsMq5UlX/2zZ03OdxIw7KWu9yzApsREZrvF062TjVc9k1s4zcvfHEEr0qsrBbndlYdcD0n3nBVl0uixPpgZyWpPI0Ts2DjS0sHJ5JGXLVuPIwhPisn2O9A6cKH+5LJGyv9+RKLzJ/Qpfb+rZo3hgRhIFd5OLeOWzgbITY/mlXTiZ/wul8nKhSwk92ro2muRYONsHlhbWol3Hy7LJtlCCsyZLwvpF0i7wtLx9UZE3nZpTsa+WMWXseM9x0PxdEtm1zeT8qWfEcj3pK8xc9U4mOTqVq+fshD6Np83+evzz8IW0abNFBq5eLU80u8Ul56XsOuvOki4t8YvR4fHKxuXZVo79L57Z45oweGx13LaV5e2DCmzz8OFs3XB8uhhwfZXEmxgLMSsiORtfjcoNT8ru43Nk0+sJ8tBpiRhNefJvoTfNVsdgG2QoYrM+CQzN0hVxYY0omj5vwo1xvuz47Mubn5rj/S4WyywzfbdbOZ2j4TcXP6bcypenDddK3Lap4vp0lkyqvU36dH4v2VO88C0XwcEbOmaes2A+a8H/kJEsdYehkXo+VjTjN8/OkHap3OjkYJ6vjuSaAdRqVYz8q7nS/vhKKV9urZQ5d0SeXfwijx7WZl1cOJenGiheIYnu5Sz02RSPNjaEE20D6LarMXUOt2BVQSz/K22mt4edx/fMZP6nzl+3Oo+7n5ZVdefJyycTpdnVpTJCf1+G1KrH9YA4vu4wFvF2QjP+fdmiiIve1GWte2Xu1ytF/ebO9HOpg/fOUGyj9Rjr2HCrb1CzG0zLjuUJL3ZIhmXPlwbmGVJnyEqxTTont7aW5dGvDaj/XwRBYxM43F1PuTp6dp3V0rqrDnE3MWRjEi+bpOJyNQXdQhOHfmzJi7cVuZRxWl4OXynD58+TrOPLZUuPAzKw8VcZuKsuE9ZB7ycWPjxR2mK0Mn2VlnduMXTrH4XkCivU2+VfMuF7xEbD1yYGF0byg86duR0vyp/Zi2SpzzT5J3y1vOvyUu629uPOJQ2Jl83cVjyizlv9bfUi2uKLsUN/Uy7eOyrumquS3q8sl/9sTPdiGgaqvX420cIbewzjl/rgNv2VnOm5WSpYF8ia2EXy28yt0k7/QHb87EJmpD8z34eRqd6ld7sE0gMTKdFNS2i+gRW9bQwbn0L1J6kk5tnIKBCmFavNP0ceSFbSemldc7psrzNJKnScL/ath+RmRjk8TwXRa4qByseSqX8wmWr/WHg5SMvE17EEbI6hb0sN/asa2BxswXmdkVGPopjfyZPo//Jk0fQ1EvhG/YzntsqbRsUoXakJJZbrMG2zUUyx2b57MvH8C2mqeHnpcQnNypbp2pXyOW6bjPilQGxDvJHd0bz2MpP+yUbVPD1+5UKoEVKNsvvvicfwrfJrxVWizc6SR89OiLf9k2Ttq8600AD8u0ew8V4stUokEHonEV0xA8/KWxnW38HM1mlk/O4gqqqOB9sDKXQrTU7pA5J1bY68Wvmv5NSeIN3j1kkP8wdxGdWIUiFaDPl2lns66BFqZfMaLSUux3DpYzShP8WwmEQ1Y0aa7jLw4oww6ERd9kx9JwPm5MrANTkSk3BeYmu6MGBUCP2qKE/KTy5igPdx2bjvrHznbO8dUmrCGvH7ZaUMGL5N2pieSck+NXGuG8Yw5Rc/P7YR9bPS9yMaSuxpSjVTFULDn0nTS0el3dxcsR4+KbNuv5DFIytRpmN9Hm8MoWyxWNplJ5C8UsuQ63qqXjVT2imZzK+pHMpPJfi6lT8jhICeXmSMei19DmyTL4Xz5KeZc6RKta1y57gT458HUO6Ilmqd7GzYbsdRw4z/Qw09ZkRT++8I2rSMpsPeeG6o+x1RaODWo1j+rdwY50POND+cJ+n3Lkv85I8SFOdFrwawNTCJfTtSizhr9U0J7nxXvvOK6ZxM+/mwfF1xUPodvig7e36T2RtrMelpC84uSuCnXhaytttofNrEMKc4Yh41JeyTOwPLl+QV+bJ+8EvJTSlO9iU3hugbklsYzqteGrq66+mqMdDgmYEBLcycT09iwaYUGp9KY2poCu8XKi16EIb9z9qkn3Ai/OfrMnbEBXk+vkCadPNg74Zw2v1kYsxrO9MsSVS8aeDo6Tiq2aPQ6CPIPxnN/eMaNBYjUZ9MSrOVpj8PxvmqByMGlmK7T3GGla7C2DeBPHBPpMPTZJbEpBfx/JbyGFZWLOIPeaW5dbQYAz4UyrrzJck5X5kLJX05HtsSXZk4OtQz4Jxi4chVC3sSjJSpEo/rrBA2R/kzeaIn7eu5c+m4J5kr/VngE8qB6fGUGWKk21wLz9palA6YKZNiZkGulQVTkrlwKpXN3dJwOqky0XMDkWpvK04OwO+WFx8/e9JqYAMamsP4W/nJJz87Q+s42LrIxmp/A136xrOvImy/IZT1jOdxpp5zza3EpdhwthoY9CQS1/r+JN90p8bT6tw9XI9fRoaRpb520AgHbifS+F1RFxbIhZQmRSwR1IhmrRrwdlE9XEJ92Vm7Id/eNyPYJZxvF6B6YgKrlI+XyTaxYpOZbRVMTJyrZW9CLEe8Izl6I5RhunAKq0Kbz+qeW1q4fMbOSx8H/mvtlHey0beehSm9LViu2uhZ0UGHH5QXDEnl4h6VCzIsvF+t5VOrOCIklmodEqi42cTA8GQ6eKfS4bmDsKU2DI2MPF6ViEHpd0C/RN48MJAVbuOwk4OWD5MZ4W5hS504ml0NQtPbj1FeDeg5qykbOgtHPIwkrrcTUyeliAvmxfF4TVwRP4bFkdMilpkHIC9TGDxAyM8XrvUDN00MJVvG8aJfAhu0eq5MNlG5hwVjPwsPnpsoc8BAKZOeC2v0bGxmIr2myixlHfyVmcqRBmm8+zmFH8VOh5pWng8wY32jfLqKjfdr7DjNdzAhPIWBfR343bGTMy2Jv5Yn4dcpmfePU+g5L40PcWnU/c9BucM2WpQyM1udOSXaSPlnZu6/SGLkjhRGqMz56sdUcmbb+GhKZFL5CI56Nuf5uaaYu4Xw5WAMd3L1WPysOO7ZishjA01UFvxOa5KZy2Os1Busvr7ASvu6Fv5raORtZy1fQzSktYwnbqeGmve1dFE5uZa3eq/JVhbPs9J9moXWTcx0SjXR66zSh4NqTyYloanloFerFKbscvC5u505GivbJppwtxkpd8JIy4lmTp+ycuFKEiQn82OiA+dCB8VPpeCjNKpGhzRc6qYxcH4K6yokM8Bg405fC2kOC/1K2fAtUPenZiN3RDrm6hk8LEile5ckchfp8Nws5I0NZVKzELosjqD6iVgGK78pdtfIZE9zEQtaGWjpryui20orS1qkMPlsOtlnM3BxpPMwx8GCLVaqlDTSpqMOp9Y6mqocdPJ3E43iVNbea6HnNDNnVyr/7ZbIY7c4TH9BnZIxaNvE83tFHTXjTSzcaKHVR/X7h5nZFW7kkUbPgO46Jv5Ph1t3A9lDTdxeoTRCvV3PYDuNfkrmF3cHnrUdTDEnc3F3Eo0eqbseZ6Gu0pKK06w0v57E6j/UzB9P5ceK6fxPvf8eYwoL+9hYPFDPzDexrFoWxbPFkZw4JGqH4/lsV2eoZcSrpIliiv9GJ+JVK55xik4vzWQZUmkZ3IZne36gbPMfWFi/NZWnp5JeWu1xaSuvVL9IuGJh6z0rsSoTBv5pYVJzAz494tgVEMr9aY0Ib+vDQ4MXt1SO/rtbE7oo/fCYEUvajUR6Ky/Y11BP+4Y6XnlqKbc5kZUttPw+SId3kIGcYib+mWlm3yaLyqBWer610LaaBdNtEy1vGvm43MiOcSZq/qreX+1C1492ig91oH2rdsPPQc9nSbxVHWD0CD2LDmiotS+W8P9i+ZisQbx0hP5u5Df15zczWhig2NkvnirT4EfFwFIm3M6lsOdFG8TYnixpj9estnzon8EeRwqHZ9u5oO7cdYqdvr2T2fnJTtlNVoI+aTlyVHWma/UoeOOs5vO5rFKd7mLVF2KOKcPyMbVYvDuQKucjqHEyjgKVhW521jHiXx1eolPDosPcS/1qqsfawICtgpH/zTWyXZ31uZeRbHUvhao/9Nyu41F1PetV1+nYzoSX0p5uHiqTPVP7eshGBeUrTi4WdAVG3LarvvFeS2E/Ld6ZOsaFGbE1tuA91UbTUnbGDLHTTHHJlzg+DaWI/6w28iwuhVlebQh3aUfZpB+4vr0V8QtTyL9oI17peYmpFq43SWJYBQdlXzi4cSGJ3/rr6PpXS0o0qs7TfndlaHy2fGyyWK5/XC3Vlx+XtknfxKl4TTykKU6OaOxbE4gNV3k20cSqpybOPDaxZZcJ+3ITf6408aviwD4mnj8zUqyKkZ3OSuvq6+l1SMcBdUenMpQPPzfi1NHMqCALtkoWfMqYuajuLHSYgabK47LUPt67ZKTUEjOT1N5MibczvJ4De5B6xwkpvJj7/+zinEA31fG+8+wsE9YdDijVioDqrZl0No2XZ20k7tCyZTnkV45i5w7VNxITid1qoXoxB1W3JLN9p5GRU8IITaxO8w+XZY99kQw3jJf+h6bKhWdZYvS/J4G9XBnh0YhXOyL5sCmRhyoL1D9ow3uMHYNfMn41ktEqLxjtZudd5yRKKJ9fs8dKsRMWRt42c6GhmT15JrrVV73lmpmFSiucv1o4Y1X7l27ifV89t88kMqUggYbKk4+0NNKll5Vuccm41UnFmpnGuuw0pvyeysjHDo4GOYpYepeWPsEJRbx6zszr/yUzbGMqd0Y6yOhuIkYj9GsWwFi7J63/q8aJPbXovTeAodtjOHpK6Vm48vBhNmKPx+K2xpdHW9/L8LFbZELAfHEas0jGltwlSRdeyv6B1fjhWyAvlgkPXPWkjrNyfnUyv4Wl4j05je6v0jg2K40CpWU6pf1vrznQq6y/Ymky1Xsk49E9mV9nJJN/J5lz1VRvUF2o3Q92tb9WIq7q6S7xPDoRTZ+5UfxyL4au+3W0P2ZjwLZU2h7PoN2ZDK7cTeXhqST+VZmix7+GIi4ua+CD2t/vXLhHeViuHc8Tdj6OMXHrSjT/ptfnyNfSXFp8Uz6VPSa/9L0sbZuUYueZhozom8DkB3ba5Dm4dtJEh5fhzMv25PbEr7J323U52uqaLBj/RoqLK5OeN2B0ozAOV43HQ3WJC40sPH2cRErZFAyN0xhePZ1St9P4eieVjMwUsk876HLMwdy1KVxV/td1QzpNXypPmtcKn06tGLcznS9XVR48bOZ9qXjKOYcQldOYsWcbMiA+CNe8GD71t6D1S2NtciteVknnrXqnYms1LL8VxsGrwUWMVtn70X19ESt0sNJX6Zv3VisDaiZy9Elzno2pzBCva+K/PVMOTJ0uGybMlxZBxyWrWFUuD44kd67qRLNVl/NI4XyEUeXTSAImNeJhcS9MibXpOtaXI9pmnCgXycbJsWzZFs+AE/E83aiht+rxEzYYGVPKSrrSJU2QjYSBSrtHmZiXa+TvlmZynts4cyiFfnGtoFdbPB7+QE3LD/zl1JoPN5Ip1UZLx7ktWL6uDid2ViL7ZQUqdqhF7T3B1CiuJ8k3hTqmdOb9z05huob7tkC6RVbHdKBCEc/NN7GhtLGIkz5Z0Z5PYsQl5TkeKu90aEL74Aos2nBSIirNl8L8MVK+ykRpl7JFpo11pvOpEHrXtbJc0in8MZ3flU87rzCyrLkG/x2QMwu+Kb2/ujSRSDVjC+dq2D8kimktgvnSpgnVQ5vxP9cQ4v9Q/nw+msEjovgyO4xV/VswKCiYSZZQYs7E0Ga8ibXjUyks1ZbOR9oRceQHlrTKYMh9M42qRXC1c21eTCmUR4duyO3eN6XJ+eJ0+6c+lwrjONzNzhrVsaIqqoz6ogU/VnHlUOFNiTl5SL7TGmJm2VQj33lss8oNV+zcVXOySnly1a4taNi/OsdnPZCRNTbKY9/5EnZ/iezdf1Kmja9CeO8ItqVbGdMvlWX/pNDwfzbKNDVx9Iuesl8M1PhsRv/9M8kOSbiUN+P8SyyzTwcS9r8a9PirHH4vnRmysTKdznuQdsST6VoPOjetzLiLZZn9qhRthldk1R5vNPZwvnqY6bE9nejYtoyY0ZriLZM5onQ7LK4+TjOcYPch+V+LdeK4kiNh1+/J0t2eKofCrHc2/Ion02xtInVO+fO60zvJeJotO7zmF1Ez1syB3Ua+8/7YJP6Y5aC50sCCLDNb5sWQsrgxAXmu5DQukAtrr8njK3fl5z/LMDWtIW83xbO9kror5YdtzxuIPanm2zeKK+OjcbzXUPKomfG7kynZxUGnKWa2J0RxYE4d8rZ+lOpzzsjh7Uekx8aLstL/gZTt/1S2ROTJuYITUm7iNsmq+Z/0e5ErWVNeycWOXpR8C/d3JHHxWBrPZjvYdlvLuaCmpPcqR0e3E3Jn6GIx1ZguJWS5XPC7Jck7alP571gef06iU2X1MwxLoNmt+tTb9FzWrl4tVR7PKOLs5Wb+XmrkOy/q7eQNSsV/dRpbtyn90Zgx2GPJCg4ir7Qv53d54vjRm4R/mpDZKYZAtTN96ln5LUnLFV0Irsvrkh/ijlN0bX7c34RTP8QxXKx0Ud8//riJR+fD+by6Bsdd78iTBdly6NEKufRxg2x4vFPGrMqVBwWb5fS3ZXL712mSfWy89Jw9W3xTD4l5YkXKtm3JvtYGtj1RudOixxYdQsPl1Vjkf0t2pq6U7pkTZapjkjw9tlaOfymQHT7+lP5Xy5SIFCb2T6H3ex1/OQey9VNx/i6/XwrHrZPv3NBTvbPK49/pn6W6xJM0WNeK5nVacU+byt1MK4G/abF7xrD9cBRblQz9omapwxALp+cl4VB59XGVCBb0q8l/bwqk/bILssF8Vx4PrEC1Ck1ZaElk8iQrlSNNhIyOpOSSWgzxeyy+dbbJ1rtrxdM1Ry677RHPsH2yUL9NuozKlAZ3ZsnyT1Nk0siFor94XEKqV6LfxCBmN9Nwul0Cy7uHEd6mNtO6vpLC5Rvl1Zupcn7oeHEZPV9qzzohnzu7cKNfKHl2K2LJoOn7dK5UsXLPFkFVQy1q+X6V/sMfyncO2GrC32HgO58Ps3N5VDqLzG2Y/7QNRzu34lqU8qINFtb56DkQoeXhAz1DLOoN/kumxSM7s8focKnWlH5jSxLTd6dEdF4gm2WVVD5+W8bcrMWj/6KYMNrImidGRv0KrlUacDm3FHX9bsvLLufkkf2qfIi7L5b7T6RN6H2Zv+GSBBw7LBf99svaG+ckY+M3WT6lDv81DeHAl2gu9w5hWYo3X9t8k4/xe+RE9BwxdJ8oC47OkdY398j5qcXQ3fIn4GMC1auo/ji2DbZrrXl1wEFIUy0+oS0YHFSXaadr/j/1RvZv0RVxzpgknjRM58iPbRhd2IbH0zJwx05gNx0Xa8fgeBFNhVNxLGli5N7SJIKyVc+sp8WtdQAVzn2T0U2z5N+Vk2Vg4Gyh0jGZfLgyK1Tv1hpV7/jNyNli8fy8pxldnnlwdp0ze4aW4n1YORa+qEyFyTXYlu1O6qFqOHZUpsljV8p/rs4qN1+aDwvi4l/h7PRqQYsz3lxtUZzefxySOnsXiN+CSfJL1Gw5tXq7/F7hvcw84kVq52jO1LAx41MGnTa2pdm5NmQUS6e+6rcJHzXMcEQS3ymUmYoPXfSc1yUW8dlZK5NepOIX2JqjKvf7ahyYFidStk4wMYPrsnNyHXKu+RPWMYKLeaqvDVYZWN3N3PLBVHRUYGfrY/Km2Qr5vc1qGXHxshj83bjTuyVuIxIpP9WAvNNg+l1lDp9G6Kr58Oya0vbWfqx+2pSXWSG8rBHBokER3OkWzvWvYYyfGUFAt2jano0mamkI5bLqMaJnKU5fPy7DJyyWe9pJ8tPk6ZKzf6MM7PNcJj73oLdTKJ6f9eTddPBO5Z5bDdtwx96aK4np+PdJZtJWMx5XdPR9kEgtxcGxiUwKiS/iyAVmfghJwSEZbHJP416+0sVKLdD84cqvJx9LjNct0c/7Kh9m1SbvdTiNVBcxXTSwo1Bo06M+pfaVYtWf/5NZQXfFPK0Ev9TxwaNBOJrXCVhr6JlXMoGRm6KYu7AFJVo1Z+bAFjy6FMmgW/H0q2Wg4PD3nG+Fzxasr8w08TIxN1r1ZIEN5wNYtrkSjRpcledNM+XusclSpf0U+Sljjbh0yJMQcWNB+SCCX2i4mmFlwxIHg6qk0eNKGou7pfHoZQr7Fibz02vVFXda+N8tM58Vm7WKZ/ZnitjlFyM3JiUT0i+NyoeT+Staw+ycuvTVPZAfnqwWl7oLxW/udpneS2WNnv58NsdxOtlEiRLqbS9F8843gDpXatNxZE3u6OpxLTkIzwBYobLkmypaPg6O5/SHaOI9I2ixWL31apj2PpGFL81ca5rMk+6p9DiVRuiMNNz3pJCxKokbC/REqZnYNsub2NmfJfPIblmWNV+6b50hAaMzZevsy3JC3cssryaMOhxLhWEqgyrPGZlho+tRG1uikxi/OIk3aldn2L9/rmajRqFVZQkr7opd9sUQWiK6iBUW6Vmk8tK8v1M59ZOdWvGx1NF7MqjmeVmyZZaUez5WYn9ZJMXu3ZAF6oxVLZH0PWqk/0QbVyebaWZIZFMx2Dk2koLq0WRNiuXMuAT+eZ7I9fAEGqfEMqN3NA/rRbF3p+DbQ0NsGSOFB2ysLXCwc3QauQvTqRKo8urxFNxH2/AZlUj86xaUy/VAO/i17Gm5XyICNoj7q83y+93rkl26Ii2iA7hcUWUhVyNjB5kp62xiTXkD38zqPJ/0aDsZuXNa9ZmrZtr8YuFDpoU5my18VNxRT4hVs/ydR/O13J6ThPvgVI6kJbOhnoaHxeqhnfhABm5YKf1PTJe7N5ZJzsPLkn65Kr2TWnLhhI7Es0k0TndwOT6ZnXk2tZ8WBh4xM6CWmeyDRsRZz9ObGrLCYoj/FsXXB1HkRcSwdlYCW52N6Ftb2Wm087iEgx8XqF76IplyvZW+hpnYdSSOKcnBjOpdm+NnSvEu+Kl0KXVfSP8sd1e6UWJNEwpHxZH1q5lRfW3MVt14z1sdXd0TKHs1nnb3NdxWs1cpTc9MHyOzjCoHPzJhqGEuYvq3cJyCWpKmOLN5AhXMNnInpuL1m8qzvxvIfN2cWqUrUKn7JXnUaodc8t4vl3c8kU4Bbnj6NyN3URwDVU+ZmG/n988paEak8fZFGu/j0zgVl8KlLUls224i724i7f6I5UYHYdMiwftqLAdaJ9K/s4GV3mYGTbRQtaSV1P8spP9lJqWukaAviej1MSzOCKHqxoY8m1ybfi1rsCOgJrFv63MqIoQebRK4etiK0zAHLw8l8+WxhaTNOvwTNBx6GUd7Hw2rhifieKLj7QkD1UqauLHCRNkr/0+nP4JwORlA4cggvnyAPr3NPFiawqH7qWzoZeNd6ViGjPFnllTijvsXeR32QW5uL82HQ+4kDW7EsI2hJH+OYVq68lAXK7VLp/CHNYNv3q2ZGNwK69pUPtZI4sF4A/87rmHxmljmfYul3CcNCbnqnVYamVaoevg9EzX3G1nwUc9vO7V8aJRAc3scJyrCvMaRHC4M4cKjYE6fCoZNoXxRI/Cls5bd1aw0H+hgwLpU/rSn8DTfhvMUI29ytFwdkkjJ7lo6JOkZEWUs+nuLgTPNhJazMKWxpYjWzn6ETvbGorj7eijjhurYcdXO+5qpXPJJZuUCA+uCo/HsEcgfP3jj9MqD27qa9Pu9DrpLdblSqQG73jQks0pzcmtGUeaWjmuLknlcthUfjrbm6R8ZdIhycHS0GZmn5dAsDXkJCbyarSPodxPLVX4+etXKwPUWXrqZMM7SEXdeQ5d/YvHupfQxV/CsCk/OwZbdMdR5E0uHhfEsuqp0ZZ965wwTC5TX++fZGTslmfynSWwuZyVkqYnsNUYefDUS/v0zNrUXH/+wcFjtZsFXC7+pzv2dTaJqsqZdlSL67AjEkR1LyHPVWyx2XtuSMEWZ6azy/Y2QGJwOhvHsfHPiExszdmE9vqR6kH2/Iv7OZYiQcgQP8uDO5Wb8pfru1s4OXN1bsWdwBnndHfxUx0z4uER6jIznWfkEhtzQY09QGlw1GdcUB7NLJfPw+2faOQaCuyWQ7R2Lige4KY/wPxbLH04aUkol0L66hv7VYnn/KYrsehHsfBFBlyyoYU8kRGVM94cW/plpxTPQSo0FFvqLhXjVQ+9lm0lPN3Pzi4lrW0w0WqDmXzGpakXmDiqJXfF0lXro88NJ7KLl8C0jmb2NXH+tZ3EDPRdG6Wg8UOWYMbG4OsI4cMwfXbfK5EQ9l487jsibL3ul4bSbMuZzJbSbgnk62Mj6KylcmZCK6xIb/T21NI1Wu986AuzRzG6dQEAHC2dcUvBunI7r9jQ8Ex3o11no1lrHwZR4PCWWhnXjeKh8ovbtBJL6aVQPEDa3DUaf7cvA6+68TqmO/9Q6lB0RSBPvKGb7JZLfxUinVDMt2qkz91IzX9mIbbqeaiE62tfRYvo5kX2BiUUsTCnGy4n58p2eCR58nBLEgJsxbHykYZJOw4vGiscS+SvPwMw4M619jQwzxfG/1arbtHVl1OOL0nv/MvnRNEMOTsyUhlMfSOQHH0wr4vghy0ZT1f1/Gq6616JwTEGNuZHjy5AlDbmzJJQ+c7V8HZHMyGMZ+BZvzap66ezubOfDciMHfk3EdYKG9jsScN2vpeNhLePLxhO8LIR9Ed5sbFCCDvWvyTzDKQmrc096rijHX0frUzosHMuzeLyH6HBTmh/eSEevionEbInn2pxYpn+CXe+V5ykN/s7tJV6Ke8QN+U630MpMLh1Ijb+jmLwuBlvJGOr9HcP50xq0g4z0VOfx8EniQzsDy9zC+VLOg/7rb0rB5iUyatYEqf5grgxKvChPStSiejthx1EThWFGGs6MYmklX6o4V+CKUzFKzS/Dpqg6tHoWzm0vC2kv02npaMM1Qyt6LXUw95CZvF06mvfRMk2rJ/QfI3vU/ZtKqGx3Nwjr1qosunFV2uxbITN/mS2r362VvJd5MvJQVcasb0L6uWhe/KlhrJqFG+USyFwbx6riMUQsiubw2UhyNkfwLC2iiItm3JIwl+PynQEly/PgbUN6LIqkdIVYqn5S5x8VS9qCBNanmVjVys6Vqcpn9tl4+TWeXo0bkf5bCbzcD8jDo5nSsuQmWdXlhbhfqEuFghj27FL7WCKRA3ebsnNgeXL7XZSRFbdLfvFDEtbgq4Tf9CPjn0TmjE6lZ4M2LL7TirK6FKzJFh4O09Phmo73i42sumCh3TMLd/7Q8bF1KFMLquOafE1GnloihZunSqhuhXw1X1dnqEzsgUCyVkfTfJOGv35L5LTas8GFcUzvFMMcT+HGr1F8+SWSAI/IInYtf0a2798h3zn1fSl8t/tToVM0X+5q6Lk9gXvTEnCeo2VNOXV+jySa/OugfbAD36lmTl2J5s8P9dB8K8PwoAJ5ufaLvN9dnRpVWjJSzXzDpWYWvornTaI/Q3a/l93lsmR0sekyKXSBfNWdl2FKc7utjGFIa5V5Orbmwm+t+G2r6lwjzLyZryO6k46o+iZiTtuYftHOeKVpcTPisHRpiHdaKazRZ2Rv4C6p1+GMnC9TnOv/eePVOJSQifHoD+oIXqKndTMdpy8m8PY3lb1Hx7IqKIZVveGjstHvnN12nzRbtU5mKWa5FaPXbT86ZMJEVz1JwQYqlFRff0e9/8sEUj/puPzRzOIIO2tG2Zm6ycSV+TH4VQxiyyd/bkljVuSG8kLpv6O28uErNhbkJxDWtxHZPp+lb+ksKR4xVYIL5sr1hLMSeUBl2q4xqn8kk7OvFW1HZqBJSabZTCOtYxLZUiaRn5X/Tvqq8vXoFI6MTeFhDSuvc2LYbGnMxtvV+RxYCc+FboSMrk/56aG066IhQ/VzF6V9LzeaeLDSQH2HDlv7RLY5J3BFo8H7UTylT8Xjpdhn8SZJqLlYvvPuzvfiaWrA2u0xFK+icvl7A58HafihUiQ9dgbzYW0w709H0k7pVu4kGy9UV5qhfrZlPxsxnFM90pTI7jIG1neyEuOVzPuhdpo0NuA7tCXPr1Smdd/rkth+u7wIPSBZ8z9L+Hw/BpZOxKlDCufjW/HIPR19UhLNVFZLuhrHbtWvfv5Dy1/jrfhPTiXpZgbbDekMP5TEoQVavKdGM3FiGAtXRHBGaVszLz0xoRba+9lUl7BSrp+Z0ZWMHFL+5e2qdmejFvdDWjzfaRlbQVfE8HOrpVGxmfKd7TOei//DemzTxjDxDwN9/tKSnxdOzgJfNg6pTJn0Cni7efCHsTlplxPZ+8HOxy+pNL2cQo3WdmJ3W6j+q4lcbxNv1Ay7KC/Lb27in4ZxhG9uwu6ZNXCtW47c1xV5c82HavkR6Gub8Z6hMmLpDIa/S2HZHYuar0Q6HIU1X4VaozVE5Zhp+XMq2gOtGfqkDaHtW1FMzcPOUTb+mmXm+jwzvadbGTFX9UWx41pTec5aC0sLjOy+pye3lJ6HGj3PmhmoG2+kcmUTGW1MuCpWebdEZpaaJN+ZlX1PCn70oZcL+C3V4VMtDkoE0EXvzPbul8WnxQHxTrwlb2pW4UWzUA4Hmtnvl4rbpFQOxCbRRadjzkzh1ZYwJvwXzkLVcQYW11I4VceHpHhyQyL4uiKYib+3YN3EKNT0s+e8lZU5DoovTqH2UjuX26p936dhog/UWy7ke2rU15lp/zWFVUNb86V4W3qbWnP2fBrpbRz8ZrBT+DAJrbp/U3c7xxOSCLhrYc0jI96d9AQpz9+2QofOZEDzs4nDaRZmLrFys5qtiL9PXiClteNksGK5Vrel/1ovDPWFuxYtqa2Fc33qUuPIC3lZuFZKjp0pex1rJHTCK9nm4c+RU6ov7U2ifnoSU6pqsUa1YFydOtyo6sqGsUqL9/lwRhuKmz4Rv+ImNiQameSn5vBEAo5RCUT7aGl4Uc/NLBMtW1kw/GNmi+qtd00J3HocS3JGHE1j1J+7y0KG6mN3TqdzLCCdvV0dLPrBil+Gkeh8lc1eG2ix38Qe5ZvN482Mba06+SUda64kMqVjIsU3aNnka+DmNRPPPayU+tvGL4W2Ij5fOV9mzx0rzxRzX96Uac28aN5YiFaZI7s4RZ9pd53zVJ6OXyE/1psoV4MWiqbtHdl53ZtZm2I4ttfEk9F6ss+H0ntgDQzPH4rTtr3i0vuAtLv8Sn5q6sWVSdHk9zYxsqGNxc5man9IoO6yaNrND+VMdgirbkfQKDSWfOdE/rilpbjqCSuNWtrs0fHiJxP9lY7WGpfML+p9Hx82kTI3nirHwqk2NZi1z4LZtDecPx7HUKNlItmrdXioblH5ZSIdqybQrKvq8B0SKOiqZfq/evSqA+tLmLipMxWx6f6FsnjLeGmi6Dz5tvTr58XB40K3s3p++hhPp4MBZFQuxZWyyicGLZdZJXJk5d5X0vtTPfJUlho6SU/DCvF09GlM5v1i9K64RRpOmCa+wTMkZvYe8apYgcwyLfmwXo/XDAtPRcfs/DCuHfflgKEadypV4fy9Wlx5HUBN/ygub1JzsdjAEtWJz9xXfeVHG9mrbKw9b6ZNYQJnw8Jwu16fAeLGmrTyzNK5EtjNm6haQex7JnT9mIC7XUeFH7XYiiXQ1kl1JZ847j6JpePfsXxWfuW/BF6HUMSBK5fKy+eT5TvDBufJymt1GLJAuJNnpM5kA9UPRWJ74UXUSSfGXb4jM/2eysOCSjgtaMIv3vGMsOppWz4W3VY/uiZ8Fg9HlvReOVHcMyaL/4BtKps6c71dMNf9dYR+MWDMFjr1rkf1vk4kXDkng/qdkELP53KkVzXCSwQx+Xo84eXNHH1lo8H6JOxPrHwsbmRju1gsdZtj2+vB8dRvcuDEBXm/+pA0aHlD1g1wpmUNP+ZsiKT9vURc/I1KSwzk9tJS+494EmYqLa0Xie+PLemyvwmLMxoyy+BXREuZlWLdN0O+c7f+tvx1tCam5Eh8VId+FmXl0HodI80qp+bW58TP7vi386BDSX9qX4+g4kMtYWNU1/bQMOtZE2p3Ls8jlUkaLlsnQ/KzpM0/N2X9gxpo2kUwy8VA34c6+q0LwcWhcvaNE6L5tlCmnZgn827nSvqs0uwigO1f46i/xEyK6kyF/S1suK+l8XCV2QIb029sVdbXeyUL+u2T366ukMBVy0Ry9subTiU49qABO1cJORh5rrLHhcNW7tQzYZufSMJPUNi6JY/sfmRers75Q84EFi9VxJKhK6WP9xz5zjNXLoibxpVPZ5tzplYiH72tjB9nZbNJz6poWDojhEnLWuA3IQL/EA1uqq+v22mBIAPpOVGMvFOfFOWRYYs+SenzhXKmgRu7FzZjUF4CZWdb6NTSwOPHLWkeVIka1Q+I7dgsSfo4U9rKHknJLUPs7EDe58Wx6IWBhqUNXLXF0X9eC57/4sOf+nIMy7ovI3/cI0carZTGkxbKy/B18rf7VbnfzxXntOaUUXkpbLet6N912HeoTt0viQqjjSzwjONAXhAnf63Fg9NfZdah8/Lr2YMyU/FF2lLpnTdHXiqOebRXPP78LKvm12GkexhXd2n574tFdXIrl11M/M9FS5OaGr40SaD+n3pa/GrBy5TEbNT3jDCwZSBUqR/M3p6N0b4L4L0plHe3NRyoZWXycTvOL82UqRfN/kxPmgY+EV2XXXJ33i55WOORpIyvwejbwTxPjOXRz3FsehnOzp8a4u9clQ5/vJPYE6ek5G854lI8U4zfMiVn/lYpVey6xNZ25rGaR11H0NU1M+JtMpVnpeK0IRWXLQ6OVLCh255IvF9LalODDzvvim/YBhm4cGERfw9TWXzBnCKuOr9Wsqudkve+xejRuA57m4XQ7VoCDxaa8expZeA6M69KGUm7q2d2ihFdjoWLCXY6xzkoOzEZ/3o2NjmMBE/QMuBwIjkheqq3NdOoaRJXHtuJGWhja1ktK2hB2wG1+MOnHNnznDnQ2521wQF0XxvG6oJw2jmaMbtybabvKEHuh0viNitHZkxZIpGZC6XYsTUyqtth+W99vlytVZmNKxuy3RzNuKl63FLUzHsm0WpGEpMS7Qy6Z2f/yCSOuBtZPkr1nSu1uX/gsczquUGerphfxMBX8+VmjwUSoBg/a6E4/bdafDMPyfT972RQfQ9qPgyiaa94HvY38n6UmRKtTSRtNPBxv4EjKWZyZicReyGFrr3SuZuVTvYm1eX8knE5aaHqDAMN3mgZ56Kj62gDc8qZ2WYxsThW7aQpCusrlYVuNMca2JJjgWFsOduCXfX9cddUoZzfS9kyJlfODF0ivW9Pk7ElZsg/w1dK6yEnpMdGJxY/q0WfD83Z1T4Wt7IGZlczseisjl2TVc8/EMOnK3Fc/1vH8OFmcmupHjYhnjGq22veOXPu1mV51GC/fOeUoWuk7boNMlnRe8USaTl+vpgzl0mHVntk0rhX8szFnT8vNmdVm1hiftSx5J2eMwF6/inQ8V99Iy2vWpk+NAXvtxkcWd+a/MMZLF6dzJdaerpui6RNXjPa5AdS5k0wi+pCfjk9H5W+Javs2NNNZR2vRHoPi6FDnRDcXXz5e2o5ug67JXeHbZT0l7Nl+cWJok2eKjuHrJCxqafEd3NJdryqq7pIOF+ua3FTumKuZuHg5gQ8m4QQN6c+J3vXJl/qktWnOctLxDHeYkTb00DYv8Ltw/6MmV6F5f86F9Ex+Lx8Krgu35lTbo+E/7ZaEg8uEtv9TBld64hMKPdNHh/3JN83mOwHqjemJLB1usr++Ykcq6An7qIZX08Hj7tkUNHamq9n0nDeZiL4cij919di/d5SPK7oxJHc8ngE+FL8TBSZqhNE/2Bn08wk/jihesbxKEotq8/FxmUocL4gQcfXCKdnyI3Kk6Xz4FmyIWu9ZG66LKWrOjOtltJwD+HgEhN5N5I54Oogc6sRn2Oh/LirBoOOFMiZ61dk5bcHsmNnRczapvTITuBRhoWPTUw8WhuHz+ZQzA+Ciug+pAI5byrjoWi1fpbl1kty//U2cfkhS77N2SXh5+9K0xIVKGxcnwq7QnBLjyEcDflrEnBRXWp5nAnDn3aqvU3j3s8ZdFNvv7JDHO23e3O6/DPp/3ar5CxbL48OHJabviXZ+7kxk5wSWVU6iew+NvoVauiotLLXFWdObjsj071XSmC16VLx61R51W6xZJfZLWemPhHfC67cj2/MygvwbJeZ+i9T+G1XOo9uOEg4lcj+N/54nHkvBXVz5NmkeZLXK1OWmW6J8ypPLtaBhZOtvLyg9tKYpH5uE0OWGYqY9T5QqVFQEXvU9qGza0WOVX4pEefOir/7CWm16bZoapTkeGlP3jRsxrsa0Xi0V3lvXwInVqtcPdRIsbgkxo1JpfOyNELb2Dh9IoLnN1xx/bJPzvSeLkfujpdFOUvl9re78ijVG/c+MWw1m3n7p4GCCmF8PexG+pirsvXDCnkVP1Um/z5N2v60Ui6knRBHy0IZ6l6TcXWbsaVKDGduKd1pZGfguVRGu6azJ1LNwJ/xBNerS8bsu9Jo/yJZbx8rv6VPl1bnD0vmRDfiykRxY64V1+qp3FmpelahnQ7LkorYTRPHL+c1RQz3iGBZ18acKahOi4bF2ZP+VNwPPRO/7SUYvsudHlmBVMiMYkVPDZOjtBydo8M0xEjhWBtDN6TQ3CWNrw1s1H8eQUBMZdwK90vsjBmyo/NE8XqwXPyX3BfbE298FoGmmoFXA+KYH+DH+9x3stIpWyJ6TJWWwyZL3ybL5cOO05LfshS/vPHmaHYLVvnHsHCKyvEVddyfY6Ct6nE9eiXxdZ3ypfnxVHDyo3fJt9JhWrbMGDtbag9ZJgWnrkpYai02rRcGO6y06ZDMvyNVnj5s5J/Z+iKaflBZY/j/U29LZMzcaFZPaMKCujXp1asM01ydyG1ehoE/ejBmdBOKjRF6PExk/Tg97WsamPHCyBWdjeJKA8ffTIOEZEp9iuOLeo9VlfPlY/Yu0YzOkaFJp+XRmzJ0nB9ImMoQBybqeJ8YQaBndQoen5YzC+dKcOcJsrfVXHlVZb9U3VwMz1wf7saHMjo9FtcKcXRuGUVE2ZasvRHEoM5hzIxQu7xPx+khCfybobpncDXy45/LtYbn5JThtjz+vRxNnijN75HAyVIW7ucbGFo/hmltW6Br1bSIF8oYOKE0/TsvpuvJ/TeBpE2RLG7XiK6Tq1F1TVlGBpSn6pBa3L7VjHatYjm0U8+Mp0bC5hrpM9CESuXk/pfC8j4ZvPqUxp72Fm4OjeBWiBdpDcvRJbwU3ajMp5P+bFdZtHtVI6+76NgfHYzhZRns8VulxIgp8ubBJHGxrZG95R6I+yR3pm5uwbJpcZydE8/HzWGsfVqP6CourH5bmp+HufK3nx/9/o4i4W4C7VvE0cWtBY9C6qHtUxNdFy/SnzbF2UPdUTkT79MNvL0TSV7HujSqU46125yKOHF6ArWnaIrYe4zSs95aJoyMZVulYPr51WFUZCX6vKjI747aTKodTMi5eEqWMVF2t5kD2028u2ViS6yNjG8qA7xtRR+PNnTPTqNROzMLTN/7VTC6rs2ofUj52+G4ov//cLZMEqs36+ju1YRlPb9It31rxDpkohScnC6/NtghpVYWI3i6Hwc+Cfq7iZyNj2HeXw3ZO7QkhBwX44tN0iTlmDwbVwqfOQHUVveTpN62wmAdPYbGccULMrfEUvBCh4/SvQqnrUzZraFRSkPeNS2UO6a9klJvfRGLHYhlVVgM31m3RQKBzbWU6xSP++QQXr3y4cweV9KbuPBQV4fPHVtwq3kCojEzSmW/slbVUV3NZKrz7wpIxf9Ca27/8ANfJ7bh8lKVQftZ+HmyltyuCZiO6xhjUflssYNdYQ7m5Ouo9nNjdu4ukIH9V0idSxNkj322XLt1QPxXOHN7ZRMex8fT9ZmWP7ZEcfCHOnR0uivNo5dK6xMTpee+RTJElyefW/igqxJLmbkWhqvcN9tsY5/6PtXP2ZhZyYFPTgr3vZIYozS3+GpPcu9fEkv8PJnVf1wRP/il4XQ6je881jaFKeWSeelIouaoJLiWzIkVqcyakUrWN9VzaoTTq1wlMqvskrY/TJXMiElyKXuV+BR7JH2GeVGmcwyLj9n5u3Jrwg62wZ7UigMFKbSqaqf2DpV9O9rxjkyh2bgUHsZa6GILI+VgBZrM2C6/tpwqTfOmS7t6O8V5SkkGXAwgKD4Reyvlk/esaHxieHivNpMr3pFHjZdL7biZEjL2P2n78ZvkTgngH4uOvWWTadXWSkFKJP3OVCHKelh6NJ4lQ+MnyucvSyVv2V35IN7Y1NEqlNUX0VYqlYzrqUUs2JHMhyM2rmRaaPveQu9XSWxbkEK33qlUUTnvbvtI4j5W5sOxfRJ3Y5qUmzlBfi5YKjNmXpdyG2ow1T2CG/EWtisd7DquFdZb6az1SqHR7iSm5NrYu9hOwdIU0oNTOf6bFX12BC2OqO52J1emDJwuA/tNk9D7OVIx8pPcCqrP8lKxHMyzEDPFhvfYBLoaGnPfvxRTe56WxC+7ZUTYdQnKdSVX9Xqvk0Y2hDu4utTKs5aR/PdrFe51OyQNO8yUy90nSJNnS2TPkDyp/9KL7c2hxxtdEZ2PJ6EvnVzEbarPPalv4EOkli5VdLy5aKLHFjt1Z6QQXiuJlLEw47AHWboz0uqP2XJn8zhJXjhHHn48KFsblqV11wDCq2k4N85GTOcUKv6cwt8VkglQZ88bo36pDpSRmIqnPY0j85IwFoMN4k7b7Sflduwc8a0zRR5IpnTYdEsaUQ27tSWZB1XObmFjz0gTUcei+dq/AR/OuvI8ryw/Vq1Kqb6NSFgVy4ipNqblprAgz8qrRxF0O1yZv9Qu/fNyupS8O056NF0s9z+qLJPlRXt17jGFOtopVqmmZUpxfRHjzsfiHxnJ7eYqF04Ixz0sjnsjTPSrnMzAz0mk7dHg8sCX7ZcfScXDy6SkYbwMt02W0UnrZPjD+zLZozqlagcxJCaemHtGOr6y8F8JK/fnW8jZbeXNazsuealUWJKOk8PBX9M11DXUZcudPDEOXyIn6k6SGjdmyybbLhl+8rPEb/Yhc3A0/54xceW6Dc0BI4v++v75VQumXmrC8N1BuDYVxjwwsLAgmbDRqVg3WvH9JYL6dStT0r5fCrTT5IXvWOmTvVDcdt4Wvxbe+O6EkUP11FO892tz3vZpUcQZ2oZk/eyFk6Umhj1eqls1xcMaS+5RM11Uj+x7QM+q/c3RvSyNz9Mdcrb3NBlQe5y4HpwlTdvvkJUzCsR0rDoZSwPxDYyiR4yG+HY6ipVVs9nSwqN5dvx1aZS8n0FmeBoehwxklWzCkvbfpMb8LLl3ZZKcbjBB+pZcJEfWHpNOzmX5+2kAI28kMFWTxGg1i4Pem/mrtBbPGnGEKG/zrKOlwy8W5g50EHIvhdT7FsbeD+f5V1cOO+2Xh79MlYLEf+WG6yL5t9b/ZIypLhNjYoncYyiib15FJt+uXMSc8SUIGpGvOuH/lXTWUVGm7x9G5atiggWYgChhEIKEcF90zQwMM8MMA1jrusbuGmthrd2FrSsqBnZgrNhird3t2t0d6Bq/R35/eC6PB533fZ/7/sQ5M+ND6XarWLJPVGergy97z8YwYXcyVqX7H9+H869LPSYm35Mv3VbIl7+myLulk6RXtflictotpSY9l39D7OmzoREtnALJ1sHWjDjqRGhZ52DAeaia/Y8ZFH+x8uC7njZjQ3m70YHRO47InWVz5M+AcVJQerL8XWmFVIu+I+Gd6uDXKZyFN5O51sDE4ZupfLbVMjA1jgn/i6HpkDgOJWm5a2NgxRkj9WfqOL4ghK+lqhF16qDc9psp2/0nytctS2X/ymcydEJj2ryKZu9NLa0Vn4w/JXvvXJDHijVbFMl/Dhvk8No18nHOLjkZ9UIa5NameotghgQm8iEmmRameKxV/WnoWIVFzmfk2J+LxeP8FPH5PEVK+yyU/7rvkmLzYym4VZmRh9zZ4NySyY2i8DifxJGLqbjtsrDxdCbnrVn03mQmoCiOAncP0L0Xu/wC2dl6qjSaP0Fa+eeK8/0Tsua0AzZVgnntruUZBuZPTmFl8wSKfomgVnYYnfcIppuxfPxDx7dXPz47qXalWHXj/TVY9OmEjG6eKxU3TRddToEs/PhV1p1rStikeLwXpZSwU+wq6Vp+nfzgtNRFUrBmjtjvnSV7CpdIr4Bjcm5HOWokeNPux/s+VOfccl/LhPdKJ1p4M/dqOTqOPCmnBy6TOTmzZMDgOTI0bJW8+u+4NAz6Lguv1qZzmh83X0QQJhqaTFLzG5HOx9+zaFmlDeb4TFqmpXIsKYzpO1S+Lv9QnNv+LTFnlsj2gevlwfkb8kcnR3wfhDBKo8G+bgo2ZxMpNQV8egSiKfBlYssAaolQ92wCngOUZ3XRcCi8Fdt7ONOn1nWxqbdahh5fIqsvHpTslxWI9AlgXDe1j/0MJdw4apNUvLxFNilu6LlaAuoukQVvF4rXnhUye/8/EnH1myzRuHDLLZRvGYl0+5pM9DUNT7tC52ue2N+rgNdx9Trvtktc3fWStb1Qbm48L34xpfEvqkePEwG8y46hln8yC9SOLq9npcquLCZeaEOiRxtWvE/HvaqOrH7BnL5Zl16aMgw/+1RG938jNTZW5rOlCV9NUVzK1/K+opaOv0fjcaElze83ofUtD6LMzfj+NoT+e+MIP6qW7bSGbwPCOTajAWemv5EpX/fJn5t3yT+L7sqjqk6cD27FjCNKI/aZSmjRPpdh91/LD7bJvi0jx5+T2fWOSpb3cak09Jb0eGpLE/cGrOjakktZcbS6nkzyIT1xBi0eKncllvNh3FYnAjJtifN9LUd2vRK7eWWYMsmRoVua8eEoWE9p6KG8r2FtC7kVMogck8W4X9uw6GEb6t7OokNLC9m1dZRvDLkXfVl7z4PuuzwZHtWC+zmRNLqjYeesZB5PS4QFgs8eP94ZPbmQ35h2Xs2pdqYV+zYlUDgghX45OhIGR7AgvTEhi/9Hu1q35Uv6DWllKs3jVw2ZeD2CqvapStfMJUwf7cqTOQ2xKI7aUIfzA6rTYXFFCp+XI3pSRToGONLhigfv+gTTJCeWHL9kRkwwsOW4gSF3k8k7H0e5Aa3obPVhdffGeIe7k3jci27fA6izPJIlgVpGJBv5Fm+heSsr0ekZNO6cybkJWWxJbc1529ac+5pBqUdmTrukUq2BBsdApTGqX6/5mkTdf5SflzMwcUgKY4riMQ0O416uH+VHNkH7pSnXvgcScz2KE8d1XHxm4FS8nuXfojns3owuFxz46GvDlhvf5dQoB773bcaguzFc8zPgm2ku4bxpEZSfFclcRfPwcB5MC+b6Zn9O32/G11FN+XbOh39etOTUQth/I54J45OZ0tTIwDFpnOqu8sY9Aw+Sk1l4NIGe7jGs848i57LqD70TWKKyoNOfRiaoc+/8IJ3PGiuO5ZT3HUnnzrN0LmVYSd1sRTPFSrm16UxvaMG9dxo+HUy062uij8rjYcfTGF7VxO1PyfRfGYefa7h69oFc2tiCLx+C+BwcSfmLGipcMrL9rJkGeiMjLqlM4xCAZ3Y9/qtVFdsxVXleUJ9b4YE4vYrnzw0GWtQyl7Bbfz0FKq/94KfiFBaNSObZKw1cSmCtOY6QHrHU6BuHd91ECg5qsd2uZ1WiCctdMytd0rmmusPmUmaM9Y2kPEvhUxcdTr20rE7VlbxvYVBLA0t/MnFhVBpFk9W9XDSR99RIodbIoyAjeUuN9G5joq9XGm9vpLG9v5nLZS3k9bPg2c3C4AAzHUsZ0Q7TYe0XR9w3uL48jLmlhcv7ogl8oCFkrZGc8+nMKbbyqZyZts80LMhtxeIhXvjUrk/ArfrUSmxCj3/C2Omi4Xy2EVcXcwntZ5hxf5ZWwlUV0+mqZvSQ1sp5dW+pTcz4OZlwGWtgpsp/p1YZeJVholO2mY3p6fh3tbIy0sr+2Rbe601kL0zBgyTCpsaSWy6a142i8YyJ5ZmL2s3ZSdyy01Ktm5brjbXM36uh2zYNlVO1TJug7i08hST3VGZ/MrBOnf3EZNWTGqXRc44Rt+56Tr1WP0889xrGMM0jhsYz47FP0xGywIiTmqfigkwK52ay/JqFrIspHNkczaIpLYns0Jz2qT5U+SuYNlVjGaZe56ukUdzUwnfFcXMtdPrdXMLXPVRf+701I2Pa8mhQW7bEtmFi4yx6nbVSsYLqMlYLduq8HT+mc7iu6jejM2g62kq9rmbW9tLj4RzPnYehPNvRHNcljbmw1B2Hzx6MT2nO2haBxJZuxRhXuFUUyYXu0fgei8GQGMeAhgk8siRxZquWoi/JFBzX43QmlZ5Fqdj2UV2iWjJfWmjoUJzAy7kJDF6bxLhC9WdjjIQ/sGB5k0Hd5ln4WTNZpPz1ocqJnatpGNEimpxpQqfl0GFvLOtn6Ci0MdH/soWrtawlPLXXDOa0EhZFZuDi2Iacv9txqU97bH9tx2jnNpQxZJJXwYpt+XTistNpcMnKZt9MSv+ZiXmXlY7b1HntT2LnoxCsddyYvM2O5FtvZU3kU7Fz+yAejuU4fbkmp081ZIitD2eaB7HtYRgnvkTwt0sMHqfisE9MZPlfGh7m63jop/bGRk/7RynEqw5h211HWBUtY9dpyHijZdDhFGx7GDn1ysz8EVaubM3g08AMOpe2cjbXzMeRRgZ/SWGi6g07eio9vabFRu34x9MmrnumK93PwHZ5xv9zSxqlVBf5wSfO6px3ZnH8vzZYHdqS8z6LG0FWpn9WenQolYcv1FnsN3BEayb1Hyuf1f0/r5dBXhUTfjviqDWwObYfKqhrPivlI9ZJ4+9LVX5bLwfSj8k2w1tZ3aMqMzqrvlPky+lbak6uRBK5Jo4mzkncUdkqanoyVW31VHmuJzs0laeP9BQ10FM+MoWjKv8Wj1X33SVVzZmJpufNHDibzvvhVtavSKf7CDNOd9WuXEllX7lUumtVrw0yULTSSEF+GkFHLQT9bOXvshlo31hpetJawvaPTEw6buQnxTGjLLR9byVsWgad2qeT66x0KklDxUtRDLsSxiDXMH7uEsnFnCSGzTMyMs2Kc1QGgdXTqNQonoZfmxB+vjTrz2yXXNuZ8lHl2AX+M8WjWoE87vSvLMkrR3pWA/wG+7HES1ixOY6xbbQcddDTrLuBvreMzMk3ob9touoqpTP1TVTrZ+SY6tCDYo2ktjcxSMysT05n9CkrN0tnkJuiNKufia12KeReSySqdzyX6iey9KyOyz5GfMcpT0nMoEZoJmNiMhhy2EJxhTQSLhpLWGQ28XmZsYR3tqbxwsuMo3qOxl46dR2RzBnnx7UKLti+r87sBdVYsqMev37048TvcVz/ZOTTKCtdjBamuaq57BjAo+LKVDCekF+qLZJF2hmyZMR8qRq9XV6seiRac1WiHD1YrbTIaUYMo+dq+fVJKjn6NDrpLNir3bX0U7+C1Y7ttXAtyUL9yhbKY2GM0uZb3ZXW1spkvOoOQ3/JorI1g8tJaaSt0lJbF8nKry3p6NWCCq2D0R2LZmaPFA6MsFApNhPrjQyi5pu5ozKSQ1QCdxrHlvBdbRP5N40l3Kae95JAA4/itOAUwafcJjScVxWbnEeyOfOQXP68VyoEXZOprpXpnOVPhcUa3P6ycGm2lYCvBgxHo3Dv7sHE+mWZeOeqLAo9LA9yT0v7Ey+kh7kyviMbsrVcIBN8InnRI5GtcSmMzv7xnTfKs45b0Eo6oR8tTOpu4Q9XC6U6qGegTWfbfiuvZmbi9WdrBvyvLSt6teX+uda0fqy0zj2FW43Ay8eb/NJO9AytRsDoutwM9+dKZDw3rSae6q3crmTB5o2O1i5Q/K8PRzReJdzXzcShKaYSelmMJGSn8E2d7dDfAqlRrzZ1u70UbfktUn7LbOn/y1TpNG2pFF66KRU6NSDfEE2qUxrT1mXQ3jmdXg+T6b4bnB2aUad+PTJX1qSprRO3trgy1a852xxDmNFBZdPcGFYOi6d/6ySeoqO7OpNhKn8k+enZ56F2XZeMYVkyV/bqadBa7UJOOj17Z1HQvy2X3dvTb287Hvu2xneDiWXrYhh/2ptz/1agzYoHqsf9K5U6FovD2rpcex3GP6tTyFuVxuyDes5ejqDgt8aYB1UkfKZNCad0SOPvDWklPLHPSCXlPyvXxpDr4s9Ma03WF9+TdXXXiqFVjkzMHicnhs6VxXVOyx9jnJidAzYNjCpXWNl5Kp1KP77bc5zKIwOjuTIpnFiViytHhtOiZST6wzGMXR/LgyrRfAwV8mJCaZcWQu9LoaTOCmPR0TDa2rXCVRvMu3kt2Ukwr9oK76/Gc3VfKi7rlM+cakOzL+2w7G7LwX+t1H6nxaFLIJ0nOrCnyxWZuma92M1YKUNeHJE6eyuy92EAX85p+FDJgI9dEvOm+JNoVwn7R2cls+IO+cHL+8z8XdHCD94KSePrHj3vkuM5erkl+n/rUXvOVylX6pB4Xl4ul+flyXs2ie0Y1c80rgxqEkWh2t+gFypHVDEqzdXRKSmBP36KY8jNeCJUZ/Xem8yv8/T0ap5C52MJzJ4URqVhTfl0pz6bBjhxz9GJrs2dCVNz8nhxdZreqEytiRVYVq4KtmXqcHioD4mNYzhiZ+TwYLUDvdrwsX4WBpUfN1SKpMtiV7qufiVPHAtklGa65N2eLo/+KZT76WVZX6oFo08mkeCm55cBsXTa54nT+I+y78gG+UefW8JpPmrnlJ7OUPw5wEL8AyN1j2hxPxBBTEsfltZwZmb9MgwoeCTzh9yRh4OK5f7+mlypF8Ch4Qm4B+kJ36TjZWAM5yqGEPjFnyEHAvFdCobrSTzaamBtxzS+70mls20c3a2+VO5QnYrTPsifhpvi1Paq9F5zVdqNuiiD9h6TwPp7pOO0rWK5ViQj/7ktXfZVZZCHP99t1H20NBO0xEr88DTctidgG+5LxQsVqJl/WNb+/JeEdB4vX2Kmy4IqRRJwvDJtvwfhW1OHw2o9NdT8XavsgQx6Kxf91ssvv/0llxT76Kxc87HygwUqE3kqHf781EC/BRpWzI5kUl4g4/Z5cWuIK4ZuLrSO9WTv95Z4vIylf81kdv2pxbVxBFdCvKk7pTqBte2Y/ZM9G8IbE9FFyI9KZlagCdcees79Ecmzse40PvafdLm+T4b/tloCPZfLvUorpMKifDlYb4H0TJgp90OnymHvudLtQqGMW1QsmzMaEdAniu+hei6PMFC7uobfbwQT5lmb94sficuWdVKz43T5zz9HGtzOl1/u3hb9ufokdIqk56BUCp2MRM+LJ+BtU8ZobIkPPSjYrpc4xfLKR//qaeUHr7bPoGelDNxs08kPNzHfJYWxkYmsmBXNT6rHHyqEz7YxZH9OwqdAT8YuPZG+8bwq5YttVkWK5l+Qu/Y7JfW/Y/Lb+DIc+OTNl+6xnAzQE3JQh/OxcBperIdf3COx/Vwg3cbOl+4dc6WlU55M+ZYnDyvPl1txs2X+sJlyPGihVH67W2o4f5O1ukZ86Qr5lZMoF5bAF/dWnIt3o/MwG9xrHxCH3YtUtpgj0+fly68LTkqWWyXsbvpzSmW/Q9XMFL9NY9YbDT2utOR7jCMtC95K+7HX5QcDels5cDmdH9y4N4NnSzJ5nZDJ72OtdM0xU2+5gQq9k1neWcNWDzUT5ZPJTzRQNdeEW81UApSeHTjrzp2JL2Vnl9XitWC6JJ5dKCu7XJK5I2qTUjWcL3c1nKmoIXpVKyZur8vrMs9kdOF2uXp0tXw8vl7aNd4uo3rsk1ufD8j9i/slN++gTHY8J0PnvhP3sjVZvt6HFRawFEfiNiSY8783pF3//5GZd1q61Fkjn2fmSaPOq2UEJ2V25v+wTPHko+qGfqpfOjW1cnmjhXVdlP7YRbA5z5s1sbX4/UvlEl4ol85s1YXOK3Ytn8Gep5lcmp9F3lSV+VUW2dVEZcMuWpYfjCP411guVU4k5mMyvXYaOF1br3ptFDZGd2aPeC6XMlbIyxVTpOrGucLiE1KnbU06aUPoXy2RuicS0A0NpXrlBlTt901ubLgkqzuflpvfr0to33cyfKYtQ1tU5PmUKniMcmDzCEecstz48j9fAtaH4n8/jGq+AVxp4sKgu2V4sue0PPdZK76Ri0RerZY5vU6Kw/IytLrSkC21hNNPkvllgoWwT1YYaeG56u3+z1T/6xiMO015qfOgseKUdmk8CDaV8IxHOl0+ZdAlIYv/PcxgwKY0xi7U4GoIp3CAL+lrmvJ1Uws+/hbBhHtJdF+jo0PHWMolNGdHGZXS6hwVq36NjBn/t7ys9lh8Wtdjz6BWtOmYgH3DeE5tCSFotxvtMyvSpvCbZMwpRReVF+uPr0ejDt7oR/iTdqIlXq1CKF7YiqkThE9/ROBwKxzX2/60aVSPac2/y0LLYbn9IV+Kv88V24IlkvD8oDyoYEPv6S4Uqmcs6Rpyt5jIXJbOlZUqK29MY22qnsQqiTz7L4KbmlD2rwziluL5jFSKVJ/6weLGSqdVz9OdyuBC33QG5KUoPwvHmuCKZ0p5fPbZcGdVJdo1bYRzQBjLlyXQ73sC6c/DeGvXiLDrdvg9fSfNUv6TKXOqcaZTc17ciGSgOZG+92JJLxvCrrmNiQlxZO7hatwZUpvfhnhRIS+YxUej0Q9KomiVDrtByfgs17HlaRJDp8dQYAlSHbYBKx58lWsL9soEj/ly7eoUeXl8ltjk/C1Z91/KvzXqULduEJs2J2CnN9B0iZmxEy18CFY73MnIlbkp+ERrKPc9Drvd0cwdHlXC7K0ado5ILKHn/1J52cVM/O10aqvOlPAtgftDmrHSrwz+ww7K3XKbJGT+ESkfUoZ7Jz0YIxE8jkmi37kEDp0XcoP8OHjPg83zPGn6Sp0XEfRvkciaO0k8vBfDzz2CWVLbm5ehrrxb6qY8pRnN3MLoeSmBvBGpLExVr/1FXXNVC3tzjIydo+X1VXBZ6cWBrPKqWxyVwZPnyy+2E2Rd30lyz3uZnNv3rzR5VI30Df6cnBjHq2d6vqSlcTPNTOLYNKKuGpl4JpXxO1NQwZIqblq8lH6PnZxUwqwb0WxdFlHCMcM1RCjNGFfdQu5DpR1tYvE96U6tsIcy+/wSORSVIy99F4o28pw8fVINp5qB7N0Qz/rRyVx+psP2RCJ/B8UxpkYc7fsncqhAR2q7FF7/oaUTMWyVYLySmlHUyIu/Q5szt3wopb/FkeGdyvN5FvqtzWDX5QwaxKSzeayBKm0SqOEfxNAXdTgy7LWcK7NF5rnOlu3rp8qjuCXSZdlpObyjojKlZlxcGYPNSj0ek9LIbG1mgupUZw+rbKp6ZfzAVG6r5zJ1lZ49U/VcGqsnbvT/s01+MC8vtyhh4zfRXA5N4eW4NK7cMzJvUhx9MzyY7PlcCtLypf/jibJs9AxpU32n9Phemv3DPEm8FMGwCTquqPxX+7iJuS3TKLcrjR5DzMz43cwnGxOjyyXzQaeu724wMyb50nSyD0f/bEm5h5Gk39SSfsLEMIOVK8czeD3aypReaexQ2cIvNYrIaF/mjqvFQvs3Yil7UJw7bZSurbfLn5Ovy6ZBlahUpymJv0dz7o2eFDsLdqTz4F8zdgeUf6tsHqJ24Vi4gQ75BiZGGBly3sizEJPqHqYS/u+aJ+1uu1JWsdYfIdh/SOS1uvePNdMw91KedcqfCSl2fG9xUDaeXySTf86TrP07ZF3GO/l3UB2ueQVy/rdYvMwpdJyZhiXfSj/HLF7fyCJe5dVWERZ8V6QwoUks+weG0q9BAGecAtlXFMbBFvFMUrpkbzZzyd3K4upWQtLN9Hqup9a6BLIt4VTq05xrLerSZ7kdD02fJb3pR7F78T/2L3TmQHvlDaujMW3Rs+OmRXWADKrvsFKnh4V/qqdROE11fGcjn382MqGGiWtXTIwcmobdszQO2ZtLWO57DdYdq1jC4HNN+McxmiqzUlkXb2ZF3I/v7Ypk2IWGxN614WbYWYnZsU/mOJ+UmydeyhLlVTXWN+RA7wCOn4jE4Y4WQ2Eav/ydSd+ubXg3uzUFlVV3va5yknccK0LDqGENYvaSEEYviORJuIacLwZWjLdgvaP6U4qF0xWMZJu0qi9FU+OXUBwq+JHX05NKldzYX8cF5+ru3IptRtPIENwdYlmxNpkU1d3eBVtp9XsGU0daWdrPwtROaSyrZCJntPLvOUZWvDWSq878x/e59nhqYv3X/+f+CTZ08Hsm+xTjptcl+1sov+qTVa9SfShH7dBcLb3DW2HRNqRzk0rs3PpZJhe9kiPhH0Q/uTTPOlRidx8nRmV7sHJ3MHYtE1nfJY0O/2Uyq2JrqlSyUrxGz+59sYwLC0P/SzArrraix/AYqqkZ36n2dFBNlT/bWtnX3cyh2XpOjU1g/hOY/18wE10C8UgP4Mj1QP74FMzAOuFcyY3kwJVYdsxOpKKjjs4/Pgc30ciybNXD7qbhVS2NP7cYWdTZwIdfUjm/Ts9ibz3FR1LoOiqFiZkptNalMEnxzxU3xeHQURmk+LJLFepv9adbqyRe2KZxWPWh2a2NRPRM4vLnMCoWNaXG6rq8OFqFMOUBL+StXDM9lHbbHsu+Djbs9nLEWq0F9kMS2eNjpkuDDObfMXPtnY6hnyN5eSuIDcMCmNY2BCd1vne2JVN+k5nY2RmU7pTBp45mcsqlEDY9Fv3jMIpUB/bfGMyqXWHcWRvJ2B6xLHwfx4OzsfT6NYrMicJYlYua3RdqLI4m68dnXltr6XxWx+ixOp55avktMonzgQk4aONw2hTDqFHR5J+MImdqVAnD9x2WLh83yw/e61qGsX2b4HE/luI2BlI7mDEfSuNJmIGeHzUkLIhSOxSIX71G/HqgKru3vZClmoOyet8GGavbJtYJd+TXfrX4eC+Evu2SuTcyjekTDLw4FM8v+4K56N6U+zGeLK3mQyP3cIo3aVhY34xrSCaFgZlcHah2f4uOKfej+BweypxpQRT4tmLzi0gse+LpXT6JvVaVow6pfHfel75V3Di1z5mt2XUI927ETpMf5T+E8i48go5qv3xbRVAQFI7D+BBqvQxkxR1/Bi/1ZVGSD6suNSdPMab9drkxeLn8oLtTsQyu1piRDaMY9lsKQ9JMlFE7UBCXxqvxRnwCUohcGkev7UF0L2pA8/Zfxctut8zsM08mb54tt6tvkfXDbZj1d1M8Osdz4y8998ZpqbUznM3dPGnSrRYr8+xptsOZfMfm/G9dNOMuGnBVvau/ZyYbS5sJK1aa+wz6/B6E45yWWLaq8/WM5cvLJGbXVx1mRDSJK/1Y36cmH7u8kZM9Lsgc+ytSNPSjhGU50P2Y2tN1zdmwyZ9O7/24p/Qz+7wX7cMaUau9KzK9Ps0f1mWDtS4+in+N2SDxxQvkBxv98VLO3HNjlOp6p37RYbPYwISVppL3Ni46os5GaVv323r012L5NdCP5Ob2FFw+L22Ll8pcn7lS/t0G8dhbLGu9vTDmxRDvouNA7TgSj/iSctqBKZrXMizxlsyf/046vq9JXq+WPP+qxbZhOp18Mrh/SfnnxkSWLw0jsWcAXWMDeT4ynOPtVMaI0xFZ5cd7oCKI/9WD2W42qmfvELvT8yXbfZEseLJH9M/fSLZPNTrZuBF73pP9PVXOmNiYCy3d2H6+Hp5Na3NjgiOPv9ekzJ81eaJY+HC1DFTX/oOlbZ7Kq7WubKgLNZUvW8sbyH5uxDMrTeUbM0vWqhL2Mo05Q1Lo0CESbaYnx33Lcq/deWmTtFdqPb0kC1MrUTDQj39/imd4Gy0PU5RW7XXH6cNHGX1xp8xcslIG398uM+I+SqkQD6pp4tSzVjntTDojuxkx9I/HVBTCb9f92Fncgon3wmlXNxG3ohRSdyYzvn40Pr96kn3yi7yy3az64ky5x1w5PXCrzJz7XDr7OvB8oBtdB3lzXe3bvFhvEt+qzD26IR03uZC5rT41Z9ejT0i9Et74b7m8fTRDfvD71kcy9C9XXvWHnOY6RmxOZVyCgf611BysMXDbzUTViDQ+nTRy0k9HfR8Vvd54UXFFDZZUrMgUl+qqJ3kxMS+C5L1K835Oxqq6UsT6Bvzb8Y60f71EJv+WI54rFsj1V5dl7Zx6/K9eFN6rjGy9bmFffwNuyid1ocEE5PhS2tyC/hHC+dlJJPQz4ORtZJL6fenJgdgWVmOI602Za7tLPpmL5Lfyd2Tz5Aq87eZKteM+VBjSkjWuwaSWCcLvbADX5vnjc8eXSft9KGii9v5r8xJ2VLP7YdVU+cExHx5I1RWuJB2E64/U+W9J4Ug1HedXJtD5bSxViefANw1dHuqxqEz1qW4yjcvFUmdNKE2bB1J3RDB7rkZhVDm74lEjjQ+kEuIag2ZoIzxDX8qbk6sl/LeZYj65RLyG3JRLjVxoYIzmpfLpXXctBPQ1sLV9HDcPBXMgwo/FZQK46wDBnzXEV1E+aZOO63Ej07Pief2XP+VNdXDxqMzwtZXVPtRm0QNvAo8Fk58YiWP1WC7sjsVwJob+Kh/2CI8i6M9IRrpHsqhcJDtK/z+r7F8sn0ZPkR9sXf6+bA1xZVcAHP+URLsuSeQNj2RKhwD+03lzKcAbx3sBONrE4NM6hd5VTAxsbiRnXApXxmhpNlpLk2GqM/5uxHVnGtfUtVZsmERE0wBmz7Dn8cEbknd2v6zYck4qzCnHooLmHOiVyIAgMz03pVNkMhLklcCqaa14kBxAwqSW7LkRwb0hOp42s/D5QiaLHDMpq3rqwC9JKvuAMS4Yl9tBbE0LB3WvTm/VrHRMZoTqHStPJrN2s46yZ7VE9dMydJZWZXwt7+J1POqiK6HNpkVyef9k+UFH01151MGFmxfCmTw2nrW2Uezt4KN6cQ30sV/F3vRBvkyqhE21JgQXKi9dYaDzTAu161o40ciE3UU9N1cmM6F3MrUuqtffqUe7UcfJVtEszPRlxew6dH5kT273Why84IWjNYJHoifAP51RiVb29FKZ7GsSVWIi6HUghMPprRjZNIaF6pnO3J1OxOPW3D7XhrfeWSqPW3h0T+3ngGQcXZPZ7q/nznMDXrtNtH1v4rSavy2VDWxcr2dwjB67E3pS1c/Xrmzkqcr31/1NPFHs679Y+k+dIj845todCd7XgDXZYcx3jiF1WQidg+ux89lTcXbcIi9CVsne5kclZHslji8M5Kd/tHz6Jw3/+2m81uhBeXPbbKF8o1BmrQyj/pVoSjVLolUpDWVmxHIjIJzhW4Jo7xDC5r0ROE1PImaugbY6C2EN0tGfM9HJNpkYxzhquUQynSie1UrkHxcDYUutzDnQmlxDG+waZ5FemE78jjQq9DVRunIag6ebSTlo4ZvS6COf0jDZG4mvoDpeQDLRQcn8tC+FGV9T6V3LRAWVS2rYmkuYP3ap3Pg6VZYp2k++J+avDWjnGEaDxVGMXxNI76Qa2I07LXMq/SUBJyaK6958Ka73RvSjvOgYH8fmM3pCHyeT4ReNZq0Pj5rW4cs6eya8qcmfFk/K26mco3KLpyaZipe1BHRPZNpL1dO3xNHuYgJvZmrx3KSn028qn6cacUnUM/aVhr4uiRTVScLucDKeqsv9eJ/F2pkZ1B2dTmIDEzEDUqj8Tkvxdh2T7uvpaTFhk2FmWHkzbX2NtOyazJzfElWHi0M/MY53FRKZ1FvLsZEpWMam0j/EUMKt+1ZItt0s+cHUOY/kN3FljEM4oxxiSEoMxm+WEwO7X5GghwvFeVSO5EYtl9IuL6X1KJWT5kfx8ncN2e6xxGt8+dy1isqq12TjsiIZNPqEjP65NCMHeBL3IYqyB5JZ3l9lh9caZtrGEPyhFekHg5iq5tzubgTeLRIZop7jONtUqu3RcwQ9jj6phOYaCf6ShqGlmYg9BgIiNBwMiSTn92C6dghk+5cQSks0rVVu+hySStNGauY3JNNnRTyH1sCY7FAa7gyhUtcw/m0dQcDdaEZ5xNHoWVwJL/2xTuqNnicXFZ9ceC59jrkxo1DYOz0e5wYR9HFTZ/i0NNLwiAzt+7eEJhyXxZHl2GpoxtgmKr/diufq8TCKk11Yon0mDxxWy9TCabJ60Hxp+vasDD3ryMMfn0u/pqHsDB2VpsQQ5d+Cwg4NKOpSncuZNfnawp0xT4LoGhyP61OV/5W/nm6VRs7BNAKWpRF/wkhBz2SKL0XzoEcLGr5uwLUh9ry2r8zKy04c2teMoEYR6KppGDUkmeduGpo1jiK4dhAtXjfn444myq+a0iCwOV3sfUlv5YfjQj+silv9NsubxYukUHFGxms59dgNVXm49SAJZ7V7KVmtGLuuIWt2VaRScimSj9txuIMrh/JDaPQpjn/Uzh/NDcG2Sh2O1LstXwYtkV4zJ4nNtDnyyuaELI2qySGbUGRrIjeGJnCjdjCnkpzxmftSyscflwyfM/JT3DcJee1K0OZwwvrqyFbzvqemhbJGM+1vGah4QUNWFhyb1oS+ZR345/0zmTD+mPzWWp3J7ufS2uqk+mAg/T/GMS1Kx60LSaz/JZKtmwOot9+LT5PcCDtRj+UrnKm9Re3lnWok33dgsGJ610JZPnmZWBRTil7I61INqPdrGO0SNdz+kMzib4m0mys0yPFjRQdvFm1rhleG0sWxsYRf0ZA3JZGj48KIDXSjwffPEtCxSG6tXiXxXbaJd/ZriXFyY+hIeJSrtM4nlg13mxHT3ZZTbjuk5ua5MvLxArnKCTmY78AfA1oS+E8SqVlGnuww0dshlRf7E8h5H8rG8MYknKzA6d+vybseG+XNLwvl5IJlMu72GakXYs8dzxZcbRlPgUsKayslc/lbLCl3QpjSsxkv7dz4mlALbpbnTOOPon9xT+XmGyXs1v1vGe+4ooTVKt2R79VrkHLUn/wzsQR/VL6iPM0/X8f6oATaJcUQrXL9HzcTOHhah2cpvfJ2HcMXRLP3pR8McyZycBlyC95LvbllODyqDttet2TMrQT2Kg1uVV5p0eKmDJ9jQ8g01Td8psq10NlCv3/EdmpVvN4E4GZOILswmX0dtVQKj6ZOXgvGFNRjREAZWt86K+H2a+Xp3LnSN2GOjK24Vs52uSPli52IbaZ0IFSDs/IT3zEGDj7TolVdd4VtMN96evPwuBObnpYiKu2CLBxeKGX91kme4uVXa0UzLb+Ey1OPSezPqsevq8/Mcy25PzmO9Q4pfPA0sOl2KjHD9Jx+orxY+bp7beVJQwwsn6Fn6c9KA4dEse9RS8rObsrSR57MaNucnltDSbyrzqSvnlk2BuUXSTzSBNIn2Z6A9ufly4cC2avbKqamT2TQnjrMbxJMVk4M/WbE8NvzUG589KTXens8TM/l8Lm94tMhX9penSPl5syTe7PXSXr7i3KlbwVKnW2Cq3c07Zak4DzOxO35JmIHp2L7VINcj2bEjSDcr7rz38DyXPM7K+7VV4nXi/kl/GPjUukzdFEJr2zZICusp+RUp2/SJas2IWH+VA2IpnSgDieVHYYmGvk3WHnLewPvPxr4UtXI2K0GvrdLJXx9csn/yRSpiefxUpWV78fR+I8kkhcnE7wvlUrxBu7ZJNPgViQzLjZBt9UBc0Jp4qr/j83jHbmg9ipli+ru01txNMCPD1/rMnhyaRb0PStjq62Tnc/myp28GXK26wJZdnur3H95V2qkVEZ7ypPHocL9W0l88lbn81VPeTc9Z5qlcKuiuiZvDd/eRfPhewDDn9dG3+aNrLlSJPsuFpSw0dQ8ubRqUQk18Xlyev9yeem4W2JWPpTYF1XJvujNkQaCb/tEzikvnrZOT40yqSxU3qR5n4pzByOjipVeqcxx6nwa434y8ep0Kmu6qBxzNonvvRM4/mcCp7OTcH2v4YTqt1U/qO5YMQg78WHn/eYMCQogdGwww0cHEjbDk58bVuPbVXXmS3ZLUo082TRwqvxVmCM/OS2UrUOKZHnVd3JiZi3aXWrOa6cISh9OJLe+lj9WJ7CyTDRT1sPehpHYB8SRfF71pWNJxLtGM3uK6hSejugXfhOvv59JimLRrFUycer6Es4dt1Cqvp8leUVzJKu18rHg8/JqQzk2hbhzTc1mm/xolmckkvFBQ+xSHfEq414vbcR+qZn4WVZGzstgxsJ0pmw0UGxK4LJPK0Lu+qqdbE6rmwG0nwyHOyaQpDLA54dJZL2O5/i6GNxuQfPvgYx72pDXtSrwveJ1mRK+UQy154q23hQxvp0qXUOWyMfHh+TP5ja4zKmP59CW8DAWy1Cd6ic68svEsj02kIJF7uyaUpe5PVz5UuCL56+RVP5Jw4AOWv7KjyGsQktKlffgQ6FLCYt1p2TPk8vygyH3CmV3j4Wy7VmOdJszVUJT8yWm/ynptt6WEXsaYLzmT98/hLj6sTQelcjSxTq6pxlIC7Lg+jyDqQWZFA22MPekhjX+LZmwx5net21pdN6GcTcqs/qnxnifD2dXVS0NFqbyepeea95JvFZ+8z6yEV69ylLJ/aycClsl98vNkoN2UyXgnzkyoNs6+aXgglx7WZZtI92Zf7UVP39L4sp2A7YtjNw/mcSaES3Jda3F+DavZNiSS7Km4IFc+VaZcpd8GL8zju0L9Cx+oWdiuoYN2TGM6xJZQvujdoyqb19CG8fXcv3MQXEbvUTig6bLPJ9Zwu9rxfnoZfm4uhx//+1C/WJ/HHcKozuq/PqTln5KB9sOtZAQkkkDh0xevzeywjeScVPq0ePQPVnX8W9xqKDmy+O4hG0pR3rr5hy9GMe2iqk8DtIz7XQM6880xflXO3KdT4lfz3wZ+nq6fM6fLuv2L5Jz+bulsP8TqVTVni/FXiwdIjivUZnZO40i93SswSb192PJNXpwrc472dpoozS5Ok8SZqwQmXFTso/UI7BHBO49Uzl8V2XI+ma2Zxr5/DmVbYpDZzQloMivhFEX6zL2Qhmy55wR+q+Wmi9ypdmepeK5aK/MevxKLj+ujlf7JtQZovLcllilPVo4auCMfTohPTIp/CODApVBh7YNYXS/SrS3bBeLTJWTmZPE5csy2aB/IguSGxJbGEnCKh3pecoPYoP51amm6gVXZJHbMtlsmCY+96aLQ+vlUnvNcRkW/l08VjnTXu9Dd28oVPNScDiV2+vM5H+0YHlm4M2GKBpNcOHfejdlZfWFsnT/eOk6YaZMDT8i467V5JkunNf/6Rl+18Jit3T1y0yDqmklvBUZjfOCuBI+UZl60nh3bjQrz+mFF6Xt8I3itHCVlLLfKV2q35cl9aqS8NyLBhNUlj4ez6CHyWT/bKJ8fSs2LllM/JRB8MZUpv8Tws9rKtG583apO2yq1HCcLD1br5DHFZ9J3ZkNCTwVwfqRSQReiaLPFw+GfiiW30M3StM902XuiKlyJCFf3j0/JS7u/2PcEBcSb7ZgcQvwVbMy+1A8f91JUh0vmdL2Bsa/SaFnbDSXrjbCtswbsX2zXnIrzBWv+0tl84R/5UVeXW4dhmlaPQ1+Ude6PpXPdXTUVj37k+KM+cmYZupLuPdZPDU0ofxcrSEPRpVhff1TsnTwFgnO2C3NU+9JwO/2PGrfDJfCCB4vU57/MpWpg82cGZGh9qo1g89n4b8gjTGFUVzZVp+98kBypVBu+W+U6aXOyL6ECvhn+vD8WgwNXiXwW3Eo44ocufTgnNjFLpA3tjnyaGaueNQ/IBdelmJpX1cuq0wYFBrB4QcRrBzWivfhgUx2CmBqYigLVUcb/CGRTvdjsf3UgnG6Gmz48FRGvj0jz+SWbBxdkV7lffhZF8fibcm8n6zhwNoI4vcE8PsynxIOH22g83BjCTN2J3NnVyy+V1rQvl0t3Os+lq0qd4SW3SdD5j2U4j41KLPdn4JC1fe2pjDnpYmkUekUP8tkyKE2/GVsS9vamegDU7jpHKI8qC7TjeUYdLsMcSMcsL3ixXDXCN631bCxMIHN+gAmDa3A5aO7JL3fLAlTc9/7/VpJbfhIih44UagN4OW0SBJbRPEqJgitm9qdVVV5UduOhS+rk33KmysV4ZRPPHtUF534uQWejg25kl+buNIuXD3oS58nUVzYquXK6yRedQvjfwfdCHGuQOxQG0IV+040EHndUMJ2G/VcXZfEH53CMA935a+hn2WcxxE55ndAdu58IuVUzyhrCOIX1WWCrxgo9LcwuFIGxWVb4/6tLYkj27PqaFuGaaxs6qrDLknw6+mPwzYfyhe1ZHHZaI7k6lhbPhXvMok4TPNhW04p+nXbKBtGzxBtmb8kz3mPHHcuQ4LaC4fBwvjNsRyZIrxb7MHclDJYNcekXL+t8r+/TsuFcRXIGeDLxu2xFKqs53YjgUebotS/p6zRP4pw5VGlPfU8+0mPW4dYTtVVzyvMhjPj94r327Xyg8UrUiEvlU+KfU7ouZ2gpd4RaGhujEZXivHa41J47oDUSngmx8bVpsW5EAZe1VD8p4n/2qdz6UoG3Re05urqdrzZ8xNLM34ic1QbkuMtNNYl82fDePo5xfK9IIGa0SkUDzXR09nE1ohE0ms3UzPwWez2rpUPf86QeTELZOqcI5KUVJGvNXz4aUcUj5Yo7zoZyivvusTXvinTdIslZkqORH9eKt3Dn0r+6UZ0XR/NrdspZDU3cGixnp8XppAdmIrdcBOuvmbKrUnlTNNI5q6rx6BZl+XVoVyxTJlYwv8Djdr/NXicJJp1VJRr14dBQQELDMoAFAEFpRv2RecAM8zQ2N157Nbz2oqNhdio2IWKCrbY3XnsbrG/R76/rsVazJrnue+9f7GgaHMcP/PiKFJY71Ucff+N59oTFcOGJuFYS8vojqkMrJJGWYiGvitAL7EBtcvvy8y622TfnUJx+nJCZsyrzJx2zVhVHkH91Tpm78ji3qZsmrfIoNfOZLJ3xNNiSTSnp8RgbJjASA81/z6Jp2q2Pxt61WZiepkMtFsuk8avlBOzT0nupWoURLuT0iiGXhfV3HFV0TDSF88pNXk/8IiccM+V54ZzJfHgLhnZz5C9QzxILlZxcXMq3Rdoie0fxo8XNmg2PRM/q13y3H6j1Nh3XHofMWBnngt7h0bSNSKhgv9cVPH1k6qCF/+nwmWgikORCSyYm0QDTy1di1PJKUzjc49k8o+E0mmfDXsePpGbh7fL1GXr5c/VUvF88026XrfDfr+QfyuJK4bpdLqZgdpKObduGvpHxmP2PZpDvWJpY5lIlzQNphkJDFkdSP2H9agy8pz8jF4hpp/ypbzgsPQxNGRhVWd0fhFcnZbEz6BE1j4SHljbUOPgW0mpXSL/ztsry4zuy8Ml5qzWC2SunZoHN9NYdEaLT6MwuprbsH34E2nfaIfYeWyQ0qFH5UFuZfaedebnywgMT6oqmDY2Af0/CRU8GKFim0k8oVWVGQhOoHyoBocvKWz7kMbXKjoshkXSPsOB3T6fJPNWkcw+tVaKn+yUQZcfSJPWtVG/csP2cQTt/knC113LoQbJNLBN5MTpWGydYxizJ44pN5OITtZy4VMSD27DtcENeN/xpgQErJafh5bIqGs75dmid7LRuBEL5wfS6ls81aPUWNjH8mCrD6GtGhLw25hZ+6tQPK0erYa5ErAiip9bdCSrM1j3UMvQjFCsejVkm8NDae6+RQrbrJWewaUSMVWfy8Oac75mBN9NVBUceDUajxsxFXwWGEl61zDmTQxldacI1NvjWHtMg6WkcvaBjqSDsbj0dOW/HobcW3NENIPXyrXgdTJq4hFZcOerOC20ospnN352ghZTouirzHvM4mj2tI4ivV80C8viCTmkIWBbCup4Le/+iWR4YVPMB7+S0Ss2SPdXudLdco3UeHVeGt4y4d/OLRj7KoLB+mqGTlajvzSGwv2BdOvmxlC7Fjy28iJlbigbbiZSvjaNLs8yWNZWi23lENrp1Wft91syZtZ6eaa3QlJ27hP/nr9llU8z3qeE06d/PB8U7q/li9E1vwqGDvLgV7cWeG1wpnaaG1NMA3k8NBqfHWqSlL0KJYGV//hT7FkP29635Py3jTLySL6s81gvXwYdlyFNPsmqOWZMiLDn3g43btf349OEIHbEhvCkbSQnwlRM76/FpH46Nh9S8bsbT+ETN4pPVmb55yJpXJork0YulK1eO2RI/ksxUd5h/4wAJhxX4ZWopXovDX8mxHFrdxjfugk+cSGsmxjN8TFqUuPTWHYune4fNeyuLRRXteTGjsvy+eNKeXt/sTRWdMDk+3eZfMCJD9HhfBsYzyeFRdMteOpsXcEGT01pcdGYwgFViQmviV0dGyabe5EbGcnv9Ym0nZyo6FUYXao4UmCjx4evJXJ4ynJ5dX+hWK1aITbXiyTE7Yasef5LjHJMWfbQBt0pF4p/+6LuGYY6U8WZFzrK2mUyZG4mNv8mc1sXTKa7OW/6XZI3JiukZOk88fNbKX9+nBaPXib0+eBKWtUYbmiTeVCSzOpSFX0fh+O2JogZBLL9aQgzp8fx8mUyIftSOKnoRfHaQJY/qUt03hmxW71U2c35Etdwm2Tt/C41NzUjJygCp3RVBTccfCAhm57IX9ZddUWeW52UUZoj8ubXOflPPsmQtcqzJXlw9qbyGUUb03JiGJTqS/QlC46HPZG5K7bKkGMLpEbPHLHpOE9+dF8lC7vul0kr7ktbvSqcGtSArX5upAWEkP1UxenhqVwel83YF60Yfiqd40WxnLvjjEG0PnF9D4o6eKV4f1wtE+Yek09dDej3X3OWb46gdv8krpUk4rs5kowrvozQOdO3kSOu6S1pFBhMzss4fGpquDBUxQQTf/pZ1+Zw1xPCkIXyJ2WO1NyyVTKq/JGxzV0Yah/FtEqJFfz4cLvcm7Zb/rL4zHrpciFfOrJYsifkS8G5PXJ76xtJP2jF8FQfnA9GcbVePLrZ4TjWc6X3xpr0078hzRatk3XFs6ST+xS5rZ4hhVZ5MkB/v1RPeS3heXXInteCBeahfHqeSK1R6Twa0poFq9oy+WcrJgzR4fMihLt97Xia90tcPC6K+spJmf70P1n6uybvyhR9s4pkZKyKaV2j8R7ix/UrTcjqV5sjl6uz+oQ5Yza58GlnKNG2KlL7xjJzpQ9BFqZM23dMTrVfKI+PzJXz/XZJzu/KuB9xxWhGDAeqqisY2GenNFi+R/5ywp710t4gT95MmCt6C+fIOVkh5q1PysovBtSp54iDAQyaEUdwo3iO1A7Fdp8zc45Up3PPmyJ5myTrU6402D1XwkPyJWf7Aek28oPEj7ZU9MaTiZ5R7NqYzOLHmaiN29IyvT0nWrcjrG42+z4o+l4mPL7hyH/quvy+Xp2ctXXpZONE0PIgKq2NoX/nWLy2C3XPNCOuuRlnp/6W69Zf5Fq/qtw6Z8egs4H8ZxBLSadoVr3wIrRFLeaOPinV1+bJhdeLJeNuiXQ2M2HyHk98lFmZ+EJTQX/rF5I/6p385aVf1+XVf4fEt8tmOTJ5tdx32SCGRcfEYO4PiUhrhPsXP9ZcjmHIh0QurVT80yyMRt9b0t65HqW9v8iRiRcl788RSfzvjFye+1qKK5vy5lpzXr2EEXUT6eaYxrfvyvvmt6VD//Zoo9uTtaYNm79k8PaFmtMTIrGuF8gWIx9itvvRoEoo7ZNjFb1Uvisoim6xPjRxbYSZpgrVTr6VsxPfSH67Kvh7NOZHchBpLWKJqhdNk3Qv7i+rxdJR56XfrwLR9C6QZ2fPyYajphSM8GXLMxWOnbRsVbikji0hTZpU8GN9C/7pZszPxZ/E0viunKt2Xao8eyrrQ6rS9actuyP9GOIfQ/5hNceqKNloSxKby6P4NNAfo77NKO9Sn+I6dflR0xzjh7bozrhRPjGE0hIVRVVT2BWSybu+raiV2IaM5m1ZZdQWv4OtoVE2E+zT+a7Tkv81kfz1Kjq2TOBm6yTs26iJua/itUcYj7WuBD22oE1fA/aEfBV1dT3KnGuzdqUL6hVhZPVUKTsZw/f+3szRr82rzFti4L1b6twukvTzDyTuqgUn7QKZkZ/Ivum6Cr43CIWTYRX8sDiQTv968HSdA3vuWHN3bh1SFtTl2ORGDDZvSe7NYOZ5xHHbK5lZXqmcXp2K4z0tp9ISWWMbzaiWIfy8E8jPK4H0rRuC66Mo3D8lUH+Dlhv/pnF+Wwa6lZkUnMhk9sBMSi5nYPErnQ+f0vA6lsrtOSn0KNDhkKgjobOORYY6+vXRMGxcHN0nBOPyuDmD5luQsN+EZ1uN8B1SG9OnTXmmfF/4wng6tNcQ/TyeY3f9sJpnQaunL+VV8zK5pMzjGeNyue5pi7mSTd5NU1N+PKWCuxy0+Cnv8Jd3z6oxGKOiXKJYbwh89OPQSB82/ufH+2CIc40mbXoiM4N1tHqfhnpDBoPHZdBnZRq2g3R0PKDGaUICsicezYl4PmYmYDo/iX6LNJy4kcwYey115yl9YICGlPpqZr1MxNM7kWXNEmlwJpGBX5M42UZD0/xk5jZWnssgmQizRN5VieJgF398bZvTI6ghU59akJ7egOHZzRiTG4CTdxyTTHWsG5lKXoAym4pO7fxhx5gjlRWtfCqB8a/FaXk1zDo7E9gwkvquSjYdmVbBzp2yWNs7q4KHTbKYrdzJq7ZpjLulzKKVmgB1Ar3+UfpHUQLPhqm5fFbL5DepLGyfgcnzTHI1Wbj3zMS1Xjrv0nS8XZBE1/Vxij5E8UDx18Iu4VwbHU6T0nAKloUz9HkYo0tDsZ8UwqRieHUBbhqGsi0+nC0JSmYcFksjKxXnWiVgMlhFs+UxDO0byroZvuStaMGjs45oGzVj1xR36tsJ6Q/iOHxIx0fvTLaPyOT8Oh1dG0fzzcude9lW3P9VjclWtaiUYUderj//ioo7Y1KJKMyo4PmbrTg6pFUF+29rzcm4NnTSb4PVilb4Ds4iqkkG4zPTWLsglSOvUzloms6riRlE38skclcWnwuy2OKayencVIqVXrfjUBSN0wKxmK54/isnpoQ0Zfoxex44ObAv2Imo1ObkB7tQVqclRvZuLCvywPqbN2U3/QmwFgb7h/FuaiReqdH0VrRleKMIqtQAnbk/0Ye94LQXCxwDqOUVTt3qCRRlp9DrTSY5Ca14p86m75o0Vq1ORN8nlCY7PejduTlTLVoQH+SPpkoMHeO0nFuQwYQZWRW0r9mK3OHZFdT1ac3zi22w6d+WH8/bsC6xNe/Ns+nwKYMF89IZka14t1sGc2dn4nYnixGjsln3KItFARkYu2kZUikGL5UP+Stt6NrbhMuPy8W43WspM30r029+k6A/Bjg71MTfwYLt0TZ0bu/AI6WPXvf1oF2GL3bVgjhgE4KTbzjpdyOwOxrBmO9hbGgewttjwZzbFcx/waEcuRRNzSFJ6DyVDH0/k+b1WjHmeTaRJzN53jyND/5KrlQ845pDFKcJp3OvSC4rHfzu+WSG1kgn/1ImzquyWK7Q759M7N9m4K+w0/Yssu9mc61JK/yNspV7yKCZfyqDLLUktdbQ+ZKGtqk6NLfTGF8li69l2RT2zsbiSzq7Z6rxjQzhh09TXlWtzDnNWbkaskUGHV8jUY82yInpxeI//arkD/oiHzZUw6CtNd87OzD4giv5dX3x2RbEzWqh7FZF4NAzig4J0bh+isJrXyQLBkfQsksEozZHYT4snuszNKS7pjHELAvbydkM65XFQNd0nlXT8X2Tmq11kjijeHQfRXv8vqlxSdMy2yGVbR7pnNiXzhj/dP65kVZBE700Lh9PpbrCcdlp7LBJo/fAFM6VKvngczxdX0TwZIMw9XwgfqZCuXkkFxS9f6PszuB5Wdx5k03EowxW7lIT9CIY220Nuez5Upb+t1k6L5gjZapp0jNcyVL6a8Um8bhsKX8nc/xrMqmhHfV3ulI5LoBHSnYrPhNFa7c4Wiv7edwxgXXKbGc5q0hX+vj8sXFkTYjn56JE3iq9cZpLOpWLszB5nE1VZfavjU7BMiiBrqcj2KMKYWfNMJ7OiaGW0hv77Uih2DiD2ncymFI5HbMnWuZ2TGJol4QK5uVpMX6nreDq1sm87pFEHaWvH5kTQvhwTwa42xPvZEGXiWZ49DNncWlTnEYH0H+Bihdv0ri2N5s7i7KU89TS9mgYuqX21Fr+TcaE75XFxxbJyXezRVt3ifR4tEPqTLotXwdU4UFeQ4ZbueHfLZjASVGcna0iq6Oaqoo3RE/Rcm+Slpqnk+myRsPc5Wryh6sZ/VDDkO86FvxJZ+HobOIMlN2MzeZmzVSeusfxwN2fkBwn+jva0aq1Ixklvow9G4O+m44+fhn0HJ9On3+SwSKGOapg9Jb4VXBzdw2j2yWzReFCxYe+rYjmeb8g/Bs6c2pWHe4dUzrtsnPyyLhUZt04JckNP8u+1w1oXBRMpF4yLn2yWKfsX1HjdNwUzxvz2pu51SzQWH+Q/xWfkd5TD8tuz3NiXfO1uGdUQ7fVlkZKn5qqSFm5XwwOnRM5PSCZ09d1jPiYQrRNKl13pXDfJAWXrjq+OurocVDHp5xU6iq6u1DZuRdvW7OtY2t+9M6g+HQCvorf146pz7kPehwKeiOqzfoUfGvIXb8gqr9LZLN1KuNWKr27bgxhbbzIybNhj9Ib/jLUW0OfXckVrB6swjgnjJhBHvScYM0I028y9nqprO2wTJo9mS2OhYvkoN8Bud/JgJR3rmRWUmGmVWbLuxUX9mfyp7aWUSlR/AjyxmVuEwwbW7AsvA5pFyxwaNqYrZktaVtf0XGTUAbMiuJUXhyZ2xIIO53EvgtqMh8ou9pDzV4zNdYd1Mycq2HZWC1jypV9fJJOjtIVJh1qTa/8NvT9kq3ck07JE2HcH9yEYtOvkvHkgCS22SQew47Kx6aGnExzJapSrKJXGqrUS2DYgQBigurT89+vYt/6nvzlwDfK2e/Q8ZfnrRKwehDKlGWuzB1XD0Of1/Lp2G5J0s+Va/emyaffc2Ty/h0y4cBPWZTgTE+lbzx/lYqB0mnsytP5sllL+AllZ3MUjegJOacCadAzkOL7wSxfGMra+RGE9Isk1jkC0xZhOH8LoehCCPPuhzAwOoQ7z4TYBcH03BtM95Eh1H0aSVmBCq8mSm6akE5QbjZty1vzblFr+hdlUPWfBAq7enOhd02Ofjspwz4vlpwBsyTvcIEUjn8nZR2dmDk+ktE5ieQ6RvN5bEvWDzdk1p7D4lSvUP5y/74UApQs9Jc5P5PoUjOSfvs82X+1PqW19Wi346xoijbL5uzV4pS0WfauuyQX3KpTbuxB+0+x2FbW4Veio5Kxmpd5sUQbR5LuE0FoqZJ/tsQREJXInYlqmk1XczA4gTenIhn2MIDQIlf8zjlyeWkT+lnZccuvEa9XWtPWwJJ2vlY4rrLFpmVLLB2FSs/iWT4qhUd+WVQd1QrTs1kMHaHk984RdPV15KOl0s86bJfaCbMkt9J0SRlWIGnnP0l2dnPa1I5C/k3gyY1wvGY7cnzcZ9Fbsln6mC+q4KMl6dg7ZPJY4c2lWtbFx3GvYRAXdjQjNrgeC7dUotmLV5Le5YkMm/RJTGdV53c1R2q5wPIDKv4oGtrrawxHewSxo9SV9GbNufSnJTc2BPLOO5ZaU5Px+zeV/z3WMeiqkucaBtN2ogMdjU0Z/0oPp9gPsmjEcznS+IEc73JdgqdekuupNyTq3TtZeEfxiV3NGWgexj931KR1TMc7NZMVysw136/i+1VFw5Zbop75SF7v2Sh1LBeIafBiCaxXKprdxhQVerLZOA4KE9FbG46jkSO333+WezO3imX2Ermr8IGSAbpVz+YvrR4pfeZgErn/RjJ2pj9zv7Yg+Z49p9/Y4Bhgy/2eDjjV8SDBOoSmtePxn5LIq8gYtn3wod3SBjiVGGCe8lXOjDTk3j/KZ4oD6VKewNWeip61V/K8kumcfVw5c6E6s77cESfzA2I1fKuM61goOyILxNZ9lRwdtlKWf94gfYYelRcrvkrTnQ35+TMA/30qaq3VcVpSSPFN4tzwUH45NGdNRxO+db8u1afuEIdxSs5w2S+2Me/ldKAtP5VsvcwriSoH1fxIjST/U3OmXajEhX8PSWJ4oVxUaP88iwBFU//ygUUGt210uI1Rsn5RFCFK7nYbLBw9GMyQQCWDNg5HZxbLQ0clV7gl83RGItfbhBCxvQlJq8tlb8gB6XJwvTgfLpavP79L6WIndqsjKf2l5r1xEl/ngkply/iy1zKq3g7Zd3SJ3Hm7QE5cWiitFy2RaU/ypDhtpXxdsVkK9p4SOv+W3jttiLgZwLs+cdy4mcTAgAS8PMLZluCOR6Almswfkm59RU6FHBPjtHNyteMHGXLXnNWnvInPjKOPu5Y1HzRQEkWdn66c71CT1B/3pPDiSfnLG9OyWKDo6l8GK93n+flU+hkofXV2EgYdEjDuq6JtoIpeyuzuPp3IbP1kLF/reHhcx8E3CVycE8jHtZa8rXFdhhovkxHO0+Xz/UWy9NIlsS20JvdhMCoHFTNLYlkV70vrf+rg9OOSrClcJdMiF0irV4ul9EyBvO23W46nHZHiR+flw+mHcrmTHm4qc04YtUTvERgMjyHWN4am1UKwmuZG52b1KZltwM2cp1LX/aYcKHgo1RvoET/Ygh313ZUcGYnZPTVV2iv+uV+Nw+1IDj9TNMvMCt1gfa4ueSd/+XZoBmvyMio49rGS8TelYWWQSmZbHevvJVNDX8m8QxM5mKqieVcVdnZJfF+YzPp2WkonJrBZG4TPEWuS4+/I5xsrZO2RmWI9cYkkbbskc8SKn8sDmXg/hj3LI1jcwZXRjU2Y0OeUTC8qkElj1kjbYXtk8IHrMr3jN4k9bIzNuDoktmlA4FYHui31wHRYMPVWhPPtUBhODgGYRzbHrVc9Jp3U48fXR3L75y35n+qZGOgbUN/CmuKlbpxdEobWOJEFv5JZlZhMv2Uq3C3CuHjUg+7ptqhHmvI83qSC8e1SsDdMqeDlFqmEXEnl68NUmiqeW56hxeJ7ArZHlAx+IphreoF4eSu+5hLNdp8EwnNUPBkXSptRTozKqcyi2WUS3H67rFtSKiU7vkl5gT2ebnCyOBpfpcOsGuzEu0sGVF57Tqr92CsPJh+Xa4Ney557NYlp3oTnM9xoN8ePKRuCGf6/UNYkRyhZMoIHpiEkDPNiUG87dlqbkNvphQQXnZcg31NyKeiW5Bnr0WOJJfn6btjPVHrfeBW+SzRsOq9humEi7pWjeds3GMPKHtx3d2DhywZYdbaq4PiLiWzakVBBd6VXOI3SKd05lS3KeaxNVFNQFkHfQA+ed7Vh4XoL5F4jdDddsYgN4fy5GLLNo6naJYBVgfb0HlkD338qsXCzEY8DG2Gu9JqPplF8qRpDYLcgSg2asEBbmbz1t6Wf+poMDvkk/R/XoZ9JC3pOEu7Nj8GvYwIrDyYycaaiQXNi6RoSyq26HrhMtsbi/E95k3BWdLd3yKd+W+TC6xKxTH8m66aast3JRenTIbwyUxG6Tnl3JeveWpbET9c4XPzCKSkKZO1QL/p5tsTiUjMscKpgG8Xvz+0Kq6Dx4Tiq3lWjt0xHcyXPn7gTj/0+P/qusCTq8Aep1fSG9N3wTFpG1SAm2JnhtULoeCOGUcuiGZQJ+vW8OT/ClVcrPPhfeRA970bT7bqKe6tiGKryZ3MnG04/NmCS+1sZOqdcht8ypSTXmd1VQukXk4jbCx17dqXysljHA+ckYhtG0iPdi1fZ1iwZ9lGudy+WVXfy5Ft8rrieWi0rdGVyVyqzzdWe1m+DiC2Ih1PJOGzVEfI9mbO3E1k7TMkoP8OppIWbbwPJPe7PoKV+mIf4VTDgvA9eIzzwV3jKOxTTX/EMX5fMgxXJGFyKoe43V+xPGBKjLRG3vBUyKnCDxFpcl6+3Tama447+9giyj6pw+6ZkxyAVQx3iKT+uosloNUnJivYe1rDrQww1HvigKWmI+SYjzttUwie/OoY7mzDxSCBVL6k40iuVVi6Z+IZmoLPQMVPJISOGBTBD25imB/VZteywvH6xWOZOmSGzZs8Xq7c7RJX+Wmy11qz86Eup4g/99HV0mZvGhvA0zk7T4b9EzbdRyu43iaVSg2hqd49i0Owofn6JYnHT6Armbm1Mw7H1K1irlhcz1kRydooajzHJ3HaMpUWmK8YtKzFEt02iymfKwXE5kqHaLA/c30nluEYYPvNXTDaW9Ss1vFiQQtnzNC4eyeDy60x6v8ugz0Yd9RX9WxPtzZrXDRUdrsGHLUp+vGONptCdFrZR1BisxcAxk9n9s2hpmI7FtSQc0sNYN70lz/fUYcjH59L29m65dClPdLPzZNHTnfI+54m02l6XySM9ob+Sv3Q6ci5lYGmVxbMDGfypmkb1ci22WRqkOIlu0Un03Z9E5cVq3mZqOL5KU8GIAcYsvv5bIhVet27Ckc3BeCo9cJuifSrlXkse+rD4ZQ2yTY6Il/4CeXl5uhxQfO6Z1RnZtsII30pONDwUzOvt8Tgpnhii9KBjMa3xTGrDz9/ZzH+dwqp/Yihq64Vtsg3a8XUYpTPnW2sHAhYEMk35jhoeaYyYnIXL5kwmv9Txp1YcQ8wDOLWjKeVja+La+51sL70gY3xPSrdt16Xas99y9aAV2o6eOJdF4dpcy8EfGeSez2bWk2yMkrLorZfBndJUNluloIvR4RSt48QlHVtmpmDcNJXH2akVvNHzgehln5LrCne0McVsthduXeJxnqAj6b2SGzaGkbSoCTPdP8nyD7tlWcEy0X+6XDLK91ZowZVetZhw2hFN50DKtsXx80EKn65lM3NoG8Z2aEX0jhTudoumbS9PzubZstvXksBnDTl5qSX324Uxv4GGFh0zaHcjiz41MrhgoiHwSjhbSj24bGjHwGdmXPxUFS+dIdd+mPBziwWjg50wP+5HSa8orgWoqZybim9YJstOZDF5aRbamExSu6TTYHIqQTVTuNlY6SdHtOw8pcXaQMfaQB3XNToKFHp22S8jrhaIh8IbxX8kdr0zpT1j0NOkYKZoUVrtRBaFB1Devz6eRl9kbl6ZfA0vEtcJeyRwXZlsmf5M7v2oSrcnjfjl5YNVYSxvx6fyX9dsjijPcv+llrGVI8n94sbQEhtm3rRi8jE7ns72ZJI2iuLdWiauzeRFQRY7qqUpP6u47BtMTLkzbzc0YsQLSwJeW1MwuzEdb7vwSuPL1PQQniu+U2dGPImTEyl4reZoVS2FE3VY/tFxNknHpiIln65SK36WyMZ5KlTW8dwzj0M1PJb7LrGMrff/XLilQLIS58tfDi5/Jv2n2eO3IhLPXimcfJ1Bq86pLBkQz+D9fkz4aEPw7CpEFT6Say3KZM6vYrncer8UPzkjv2Z8lAfpFuRk+5DaXMXZd6m8skzHpavS++JCaFTbmS7Nrelxrh7FZ23oMtATi1rRrPufolOVsrD9o/SPPKVL7oimz3rFRwrtWRfWgJn/NWLamGbE1PZhRGAI2f9EkTQ+BqOzURRdCyMrHXqOE1z6huA+IZw9NyMZ0joKp+cRNH4RilNtwcY6gHbzfbC/5UmL3+48fuuG40K3ChY3WSbmdjPkL1/XviO5jra8G6TkLWUPJ3bJ4nhwFglmqez5oOz31CDaWDjx9FktJt18La7tD4t9/DoxarxKSjKLpFn7t1LV1JYOTUMq/lZgNEVLNY94vnb1o81rG+5OrUFooTEGx+vxSK8FC5+EY+mrxStY2fvVGZiN1uC/OJSFO12IDG6A+QRLrPQb0wwPVuSFkGseS93HcfRUsuwFCWDwq+b8WdSIdUnWlG5uyImj9iTVccbjbQuannOh00AnAn0bYzC1Pg/n1SPliynHztcgxEjpX/9Uq+DhmUvE7dZU+cudF25Is+mN2OoVRhVlZ8YqnWCbqhWGU7OYWZCKg5IFc4JCMDruTM7uWnTT3pcurTbLgoKFcvZ9vnjdPyNF9cxI7erLzHbxDG2SxPmbERjHt2DOt5oYx36U8lEvZOLZSjyws2FnxyD2rEvieXQ6ayemUbQ4AYt+AXT860k165A7qQ7nxjVmd6EPJ05H8nawinnV4jihCWaLU1NW1KjKklb/ye/hV6Xx6AdSPPCbeI4xwiy0Fr1v1aLZ6mocvW/Awx4/5J7dW/lU6YkMrnJfInbdltKCWxKt0Ds0T37+nlZBvRm3ZZeXDfefhHK8rZb025mUZrbCP6kVge2z+GqYxqXLiVjlh7BwRzN+7DOmSskl0cvcLPlVNslX/yvi9cqM6NM+yPdY0tNUHFZq3OYSWz5lfZE1U49Jz7rFYvnnipSkVWNSuju2Q+IYNjEFvuh40SmWuWae9KhhxZ6RJjzKqMnlcXa0X+tHLaX/vKiRSPryGMyOefOwWR3WLrsmLi3XC42XieW19dLX8qi0TX8o+wd/kXeVfsnz6eVSN+GN9PzyULpk3BCzLhfF/vsZeT//lORfK6tg/zUrxDs1R/opPPH2obSKsKNeWBjOeclsaZ1B/rAsam7IYlD1LNz+yWCPoudNziawKwrupDjh6FOdtPLXUtjwiRhPqszAG40ZXCZ0vaXC1luleGEgbRIt0OeaWA5eLUd8FklE9S3SoP178W/nwI6BkdT6ksz1wmQWXolEbdOCBrfNOJliwIAeSrdPtsV6gz9f+8UxraGa3S3iGPvLm8fnTDHvd1beXcqXwNvzZerllZIbUyKTaz0Q/eRvkqJfCaNj+jz781MMHn2Ssa9fy4saz2Wm/RN5uOWR1Ax/VMEvhwpkasy8CkZ/fiFXTjRhaEEYY1QalulS6TorlVzXFOZE6qii6GvVDzq6xWgxcktgbkYoOUrX7LalMRFTGuHW0om0TgG4zY7jVGAyeUcSOTsiiKkTzPkz9axUOrhQPqZOl4d1lku7dg/EINeOoe3CGXlTo+yohgzjCN5lN2fjj5oUOVaiWktj9ofaMuZUAO2nqniQpsWpdxITs+B/f2zpm/1VKk09Lnn+xeJQekr+LHopWw5VofWN2uxebsn9BVYM/GqBR3493m6qA+Nrs02/Nq/vmfFeOeO/3PN5s2RNXSx/GWb7UYx+NOV2rzAyliRStY8a0pXOq4mi384w2qki2NwwjsO2auaPTCb9VRJf5sfS4G0Ye3uGsCAmgk/tVCz/oqWLeRpddiRjvjwM33g7fA4+Ece766Xzy0Uy1n6L1Fv7QYx7ONLUIgrDz8m0qJ3M+R0RfL3rTJVJZvSrYcjA+9WI+V9jtl0NouxPIqVN05iekMrJvSpWZgbgdaAxL4eYEmRYjafRZqQNa8h2dTMe69zJdvLmfbk3xfHeuGd4ceWkJ/sPeLKvihdDlE6xa9j/8+Db3WLyZ4UcUHjv4Hc5/a8jlSJCCWsUx7nCKCQhgCX2zTk02wbdJTtcotyo2i+MNa2UPFk9hfFZKQz20DK0v4b31zRUCdfR0T6NnPbp+Cse+vFQHIMcvVBvMaPN2afiN/CSGJ1+Lp2n16E81IekkSrWbkohRDmzrruiWbXQnf8VWeG0TdHpkXVwaejE1w4h3CnR8PDfTNobZ9NyRhp14xPJKgnDbro/Rd19aBvszwsD6DpKmaEn0YTUjqXe8Rhy6sQwrSQae7MYqtyM4XJJLDF949DfGlfB3GUlUj51g/yl7qceRcucmDkd6v0vgo9WAdgrM7pqVyW0te5K9SX35POIKrzc14yLxpG4+2v56p1OvS9pPMhOwVCZifBLajYpme7lvmTu9tJS5WUSeWmR3FruycZ1dpget1I837bibwwmKyMxWZ5MdsN02tdL5VN1FaO1ATxb6UDa8/p0CrblWaI71ksjuZGr4+2abPa+bY3Dt2xMW6UTaawlwDGJEzUTWdUziS57NRzK1nKhr5Y+VZPZVUVN8KpEPixMZMy5JD6t1pDTWznnQh0GDVMq2LxemSyos1P+smmRAV73muGeJOR8giN9le5zvTrR+07JqIjlYl2SJ2UWx2VCnVo8v+LLuFyl83VJIX+LDvX+RKyjo9hmAtE/gkgLDGVQUQwZzokMtk7k7XTl/N8r/TwjiC4Pg7EvieBkXAIbfXWcOZXGsJOpnLBTctzzcDbc9ebUhhYET3bj/ocgRl6Nx/FrKpEHspn9uBVBL7P4ti4dwz8pNG2i5FurVIzupnHNKoNvm9PRq5nKu/9pmLNDxZ9LsbyrHIfVWhV9I9RsnqZlyb4Uqo9MrWB6l8vyc9RB+cuIe0bUO+vMsKlCt42C7z1n/K4aUuS9V6YtyZERQdPE7OpGsa6uz+mLLfE/E03T6UkYjY3HMkso8HVmXx1rZo2vy+CfDTGd7E7rz+FK107keJGa8+pErmfG4TYgmhWm0QT1jWXFjgTslN1v4abjRlAyNiYqvKpGMKcWeJwKwaZfDBdHafhwII1HyzJo30Ph9mRCbRR9aq94zLBESp4m8652Gt+rZpA8O41Fesn8tyuGLkeEd2/8ME7wZ0GooH84gtzecRyql8hlbVIFswffky2byuQvp3auwdH+LTEYHkKLtqGYfHej+qSavDM8I+Xm+XLddpE0/rxXzl8wYOjYlhguieDZ1xgsHwinyx0YuNSQ+A5XZfSfYzL7/n15u9AU11GeuOyO4cstNY8aqel6KBbVJiW/X/Cjl9YHl60BLM8L57xKhetvNd2baJi1LJE/K1Vkz06gg50Go806Tir7VTpeQ+GvGE7dDKbqGy8K+nqSqXze3V/p9DeSaDhUh9WlZPrfj8Vsrz+rvjnydmFDGoxuSNtl9riHtCRzs6I51kGMeBdcQfN+LyS3xlWxUGi41kzpS+6EBITTaEUUtvWDWDKwCX06VKJf4RXpEnpGTJe/lsWHLLjSUsnTVyPwPR+OX5Yn21fUZtCqK3L9xQqx8Zkv71dtlNkH3ovLrqYsnxuG0bQEzg6O535jmNzdmdh4S36+qIV+X3PlWZzYsyqYKQ+VOb+cTPJXHSXNUtganUJRqtJXt2p5qp/IE48wYla44mRgzZqJJjjtMiZ2nRVjHrhz4l0E7ZISCV6fwOOWYXx76Izh5DoMqGpITqtKfJxalcumpvxuZ0msUyMeuttW8ETMR7Etvyd/eSSsLkvtPCg3iMS0IJ6Tp6P5sT4AlcYR9xXm7Jfa/LjZgMiJbhxvGsqv3tG4Dw9F3akF4mNCt93HxGHAQhm4Z6ZYTlgrTQNeyo+oJozeEcK6VXE02BLB1KGuuA6rgXv1u9Kwx1GxDrss7lMNuVG9ObbNI+h/Q0Py6DTaH0gn4t80DKro6PJKReUr0D6kOZMuVlf67wNZV/OQjAk5Kpq49zJkbEOeGQTSrDQW+8B49iq/O/2zI3lVa3B47hdpHfdMts5+IqtsXoiZ91vR2/JRPo77LH82f5Tnb77IjtLH8kzhvMw6eOW5Er0mHIv8BE4PSmKcSTwTN4exZNHf/1PwxfVxIHsbRbB/dBz38uLYUimMPSNakt2jFg76t6Rk71ZZ0XWDuL06IZ3zqmDcpQWnlkYQMT0O44AQ1N2asOTrG4kYXSivguaJ/xElC9ncENPu1jQdH8y3DUnEXE3Fa0Ia705qlb4cz4TuwpDEZsy4V43UG9cldbXy2ZjFUlJ9jdR7fFWOZtRj/TZfvvnGEnxQRaFBBNfOuPJ6pTmv5lbC/uFLefTwpoz6eVqeckjUHYol58BeSVLIqQ/S0OxxBeM8avCvrSO1pwRRzyyO/oqX3f9fMo9eqenpn8j3YhVzpyawe0YSEzzUWFVJYEdWBKctvRnb04a59Y1wbPVB/Gd/kKr/GrNqpz3vzgVje1npjh0TaPsthMDUxvxn9kwulK8Up/PT5MKDXHn27pxYRlgQ0S+QnYkJlCt5eOhpNV2WxfBsVgA3vzfFoFk1BjS8I63HbJF2uQtlcZ1c+b5qk7RY9VQmv2hAs/ggnDJU5ExS8yE4Hr28YBxLmxPx3YIHPaqyzuitTHh1Vozebpfe6askdPOyCiZZPJVv9e5W8FkffXruNKfNIheW1xB+Kb4Rq+hP7Cid0stSWJqYwrTHOpItdTSsnsyXKwlYVopm7OZgvm7zoKC/E5aNmtDmv6acGO7GjVuKh/jHc/eKBpdyNeIURalRC+yMDRmxWRHn9+tEdWe3tFW9ly1b7eh0P5jP32LZMzeOM5vCWDbbk7LIRtgkGJJx+abEL90lc/VWyo3I5fLCc5t0OX5DXDZWZ55zS3IuRKBXVc3Y8mSamai5MDeGSY+COdbKnWpXGtOkhykn2n+UafePS/a3QpGCVRVct/K6zPl9WdYrbLzlsSxS/5GNz8zoYujAbWM/9FdHYtMjkd22Wl4/1WG3S0er+lraZ6qZrMyDflkMkxtFcr1FGGFdQygZGEKtM2F8rRfNiWoqzipzcqOvcp8zNfTKjEddGESAlz1n003wTP8hr/UNOFHbmnH9PUgYF8Lm82EsqhvIsIvNOZVal6mnyqVnnQvy/vMuyV6+QXrX3CJD5x+V501eSeeSWvTr2pwxraDF8HhFt9S0OJZEYWdld5VsN9Q8GucuYfSeFoC2SQv0/2fJ1q9/5IL7LRk996xcVNjI+7wsy71QwZsnz8qqgksSd+uR2Ct7E2JnydvQFvTRBtO4dTST+6l49TOB90pu+TA1nqevYsnpEkutrDjSlJ5Qr1siEYVJ5KxIYkSjRC7MicdnRCyuXrH80yWOvsVxtLOKxsBdmOLtya7LLrg/bcnMpz5cLwjmpyqY85W8WBPTmEzzatg/fiYfhxyX+iY7RS9gq+Q+L5YJ32+Iu1Flao2vz1BLdzLqhDLKLg6D7/E81o/h9aVQCt4H41si5DuG86pTNFIWzbLAMPLPe+PgbM91j7oMeVmDGwprOl+X3jZ3pZZCR70yiRhZLNXHF8lutyOyufihTLAyIsLchufZbgytGsjCvBAeWYfToGsErZR5npygeO3BBKIzkrnQO4X4QSmcEA23XGPY9SqQ/Loe9Lniyqxd3lRdADXGRXN0QBwHxynZZ2I0kyyjMHoUzu3JwfR3dcNqQ33ebqtMWrc7suJiqbB2pww8p+yI2Ul530bRseM1eDHeAZOQALb1imbamwTOOyRw3TmCsQ89qWXZhPUB9ZnbyZbMO658PxjCp9h4MsoT0JyKhT8h/NLzY7eXVwW7Nfguf7vmX77bfE9eHS2Rlu7rZcbaFTK6Z6HU8Dkh1U+9lx0HatJugS2zEloQbeRDWH4QoYfDaJ4eyzAl1yxSsmRdSef6+BReGMYrPdaHlous2eVcheK+lRg3uxZHpzjyrbqw5HA8o8dpKC/Q4OGpPHujcKb8z52j5y1pq/klv+peEcfSAzLnRZHMHlEqS0Kuy7Tpv8Qo35whri1JuBiCcVgCl+coPdNLy7C6cRx/6UXIvTocLXklqw5ekVZDnsjpwpq4nnDD7n40ocuSKb6kw94pmbDQRBoPU1Xw0UYrIufZVNDzuBFdVz+U/OpFUhqSJ0vezRer0HyxvFkkM3/ekdxiA/qOtOKfxOZ4NPKF7qE86xdHZEIyba+m0dYgg1EvkjF9EcLMow2ZG/lYBrzfKe8Tt0jLY2elLMuY6d6uuDlGU3u7hrKUZA4qPbPFS19SrtQnuv4PuaB4wW2TYhl3cJ9czz8lj9s9lwfnjRjxuxHunT2ZuCmcXmplx3qnkrwwnduVdHQ7G0FaaFM+ur4Vk9abxf/eIlnmvU7KhjyU4H02lFiEkaSc09Y2Gbw9nYG1ck+V2qVVMCLGm+3VAyo4pLsD13vXwG72PWnXdYscNsiV8evnyOixy6R7h33S9n9PpZpZTWzaNOXyJh+mJSpz2ziB47d0/NyUgVlOBs9eqHnf1x/TcdVZMmePtO2eo8zQdJkWVSDNHV5LUYQ9GfGKxr1I5KZjItvKQrh8oyn2VMZJ0aHBVnvl9JB98rzxBemy6ItUzzOjbKADpna+OI0M5+s4FckuWobMTVP6azqrryTjUxbKvbmNWPjipmy0WyqNOk2RwG3z5eiT0zIg2RL9+qDXIZmjKUp/eJpB3Yh0tqWnVfDm8mhO3ovjhsIlhsE8v++EwWITnk27JHtK10j1+Hmyu8pCGbtrixgl3ZPRXjXRN2lG2a5ALvnG8NxXw/IXaVS9loWdWRbTvmvQbxyA957qhOr2yOzsHNmVP10WBq2T0+o3sr21PY+GhVLYSsn3DWKY19+LVU1qcz/3vgx5UyxTLhVJ9ryz8q3HN8lwNidlnbPixQF8cAwjtEkUWwpjKPoaT2mwmhF2Wgz7Kh33bRgFs+wZ8eGNvDmwSRIHL5Qn1mvliuq+bPFS7n9oKJ87aDAJTqHdgGQuXk/Af1d8BZf4aeiCtoLZonSz7YHENmxM304/5cN55R5kiQwxWyTz2m2TYwOfidllcyw7eeCm5P6fUxNxu6p0SZcsHFJb47anFSGtUtmQGc4LRTM///dYEnfuEl/tNikKuSgbPaqhue+KxfxIxvWKp1LzMGyaOdG2YSV8pp2SE6uLxHrDUUmZ9UZaH6/Dwn0uFDoEMS4sjNI3IfSpHEjuVG+KT3kT+jUIi5VRGObFU31cFI23ezJ0Ux2KP76UGwcvyeAaj8TKrSZDA925v13xHMWTtgWpiPMLZX09b2bedaVQ4fEzOpa+T6ngngFqVthFsb+/O6sf1+T9+nNSzXalLJ65RBp3V57tabmYGjdGb3gQOcr57e6o4/GPDMY2aI37qba8udKW+i2zGaDkj0sn/NGtbkDEmaoETTRga1RtLrZtjqZ9CAbOivbciOdyG8XzXBrhdeCtjHM8LCdX7Zc7GTdk7hAj+q11wFcCqfolnGfFoewN9Ma5hR0ttis6+qEaXetaKd/rRtyUME58juFGdDiu7l50nd2EyJP16XbAjhdrPPi3ewTnLiRg8SCeb4MVH3/bhLIvJlxvos8phbudUgjdmlLBghmKRpbHUXutPy0CrCjIvCO+XddKrRp58vv7fnF7VpmfX5qzRen0lXto+Dg/nRrfszkS05bkPe053K8D2trtFK3JZGXzRP73Xeja0JOVmW7U8/TljEs4q7ckYPxCQ61NKmIbBWA6xAKnJ49kXudSGdv+qKi+vJSzF+oxaa0Hq7+EMT1OueMJQVR500TJ2XoUGJRJmMF+GdH+tgTvrU2prQ9xq2MwCk1g5uhYIglXeoByxhLOw2VxzHXQ0Fin4cr0KDTPnTndvxLvuh4Rv/LN8l7hgxVKnr2p4y/bvknmxnYVO4yCMb7ZELfr/4mr9Trp2T9PTrwvkdjqRtgq/ehgaTRnEnT47snk2fjWbOzZjnlHO3D2v45s2tuB8/3bkKavaPPHRPrui6bnzEheP1eeMSCJ9HE6DKulYBCYQOPhfuic61JrwH3x31Uqv7eXSfKXL/LkVAPaix87baLI7xbFp3e+2E2y4NPVa7LPJV/2Os2RmqWbZMjEXzL5igtTtNE0mqPh9HfFe5ppyHVTs/ixBv8wZa4/p1I2J5n8nDB21LLl/b07cmfXMskfO6OCy31aMim1BX95dJ0bfdO9mGDuT/Y7YdbhSCatVjLf/zQ8TtGwqlMM3Ud68uNEPbYc+yNdor9KUmsjnj2yxXlMAK6VE0hbmUbtJVmc35iB+2sNtoURlCv9KNjAmZ7xLnzr60vOx3D8esXw73T4lubAygmVWZR5W2Km35Yvl/QZnmWHv0kwdaMT2LNWQ9UHMQS1a8mW0Xq8UnLgP19yZL31XJncar/4761G+j5fFq1Qs22Uch/aDBocSeD5Th+i1lvQaq0e3kbl4nLcmH+62/MtR1CNS+TTYq2StxMZO8yXdm99Kmhg4k+nyYFMqQMrboezsCSWd0eTCH6lpSRZy8Ahccpz+bDI35LdO/VI6vtJHk0xYKNvfUrnebHwajR6MVqWvUzja04qpUp/7tsynLk1vHk6wIWJ+S1pesUfg0eRzG0QR8qQUAYedmJED0Nq9rkt8ydcl9jIH+JarwH9rvrh8SOOcuX97/z93zMPPw50rsPq5zfF6PhO+XatSDIPPpaTZ+uzZTB82qjFdUIW3gMyGKlNwG6dN3++1uNap1/iZPRJQsuqcmJ7Y06LMtsdEiiblIyJwoZqpduHhFVw6XwlI3cNp1NqJEtvxTBQ0Y3Gllqubk3ln98pNCxLwGpHAD+SG3KldmUmDXknb3v+kB1Wpth+c0TrHcQCJevPUub8u0USi9Ji2VoFjE54Yq10tMlBHniVBnPTLZalDRKoZRRJjSEt+JFjjOOuO+L43wUpDnole56Y0ayZG2/vRvJujZqSQ2pM9kdy7H+uzH5Yl9IHldHvZUC/0+b0metBzolY0pel8X1zNha6DE5HqWg4wJM7Q2tjM+yzRFd7JQ2eVKbjEBt87wZQt3c8bTeqK7jIPoq2c6IqOK5BJGWxEXy/HcGdE9EYvlChPpZMgV0aE8ak0c1Mw7TlIVxs3hQ9NyParXoj0zq+FMtrekyvWZeLVx1ZMN6Ha7lCxtgQutdXMr2dD8YTXNk5uyV2m73ZWzWMhOoJ+P6npuuFWOxCvai1xpSZJQ+l94VTYlt4U26MMMArtQkX5wZjOz+B/m20JNVSM80pEuscH463dab0YDNWvPJgtnUYN+LUfCrMQO90Ngd7pVM1O464Z65UM6uB+4znoqfkgKY7f0qtZvWx/O3LzeBYnq5NrGC/vUJwKRU0sg1C1cGf/AI/+hwIZMyWMB6lxbNnfTKxP1MIv5XM9pwoTjdwJcvFjF+JHyV3zl3J3fhAyv+vhLOOqir9/jAmJYKK0o10g7T7ofMClw6xdYyvPY7dOoNdo2IrFmJhi91ijaJY2N0oYjuO/o78/nrWYi3uued9373357n3rJv8SXY+1ubjcyPyy23oUOKA/v8cMU9yYH+tA7N2uvF3s0Be3Ixm6E01CR8zUHVJ4dLlUDz/MCPw41u5UXBOugb8IzUT3sofPwwZ6+nL46lx+ASkU3Ajg6TpKdQaxbBsUShXzgawf0kwXjcj8WqZwqz9Sh68kkdCbBZ9M2PRe+DC+v2N6Nj8pvwYdUleRb2VOf1bodVR2YMlsWyOTqqjTaALH7Xc6jhmUmsuulhzdrwFR7ZZ83CvC8+fBCp5Jwbd3in0XKhku88J5E9V8q25Jea/16Nk6C0x+e+MzI45Ixc6Vsrpcw9l6Y9aCarU4OAxTTY81ufnE1NScCZyfRCh7vHUKrlhwM8cpkQqrrgwhgaWLvyY3IgpJ2/IkEnnxavgoYS80eH9IBcCekRiappKxaEMtmaqOXMpGrv2gTgUu3PilCvnpvjh2yuS7A5qenhmMWtlGl76kVir7Ekc8VXS3E+L9dsjEl15X85/aUbxIl/uN1fuWz+pju9ym9D+XtM6Fh5vxK71/8r0LTWSu75WMuo3ZOgHIzY+9OD+wHDKdyWyI1/Fgj4R9PF0p899fcWxn4vTnGMyoXmpvG+8XoZWrRftcaWSUnRAHtdelv8qP0hLMwNeNXIk/mEIBXNVdDmWzdeT+Zg/zaPjBDXTjEJQ9zSj8L/v8rLDI6nYXy2Gt3XJvO7Enmglr21PxsoylbIh8WzoGohegA1vu+uxs5km5bOa0229KzsiIilvmELZiiQeKHXjHGFO/b+eyO17u0RvnuIyTy+LoUdTak/6KL4Xi/HrpDoOrf9Kjl+tkSEKq5bfEjvv09KtYo+UFmyTvX0OKPPtngSNasLWChd6hoSx+k484/zisFOFUJRoh/GYhgzKuyQXPTZJ54+FktFvlqQ/mCU10xfLhVY75cHG+2I3To9z152V/BVG1BY1QY3bMey/jlxb0JFOrXKV85tIiFkbNv1tzqz7Tbhd1gQSzXCK9MaqXhQRHkkUOSYy8HoozY7Y0MW8HtbnKmXyu5OyYd0dUbfT51OlL80axFLRJA7j0ACSbFqQduOS7ChfK66HVkkrzXIJs9Bl01gfTs2PY31UCicVrvR4JiHt38gvmlVWSuGIffKuy2r5Mme+XP08X5ZM3iBnpt6UWX8bkFfmRcenkej3SaDbj2jcnvnDEAt6ln2XSVdPSVrAGjlj9rf4vJ0ls4OXyI9HeyVF862832GE40Zftike3qd/puLj7Tlj2YVh47qw8mYH/HZmcUAjgZrvwRxVe9J9nhutSn25dB1GlceTYKpiwrRIdvq6szBWh89Fl0XdebMElK2RP8fsl1PV/0nxeWc6pYcTEB7JyN1evNiqzcCmR2Wl52KZk71IqoYdEpeNWrRI9uHZuHjMx6jruDVTm4Yb9ShV2Er7m0S8vSYrb+yQbm2XyNuwudLn+xKpPnJImskPGWBth9WLUKyexuM4TEWlcQzyxh+ZYcWcmIaMWnpTSisOy9WueyXwXrno61bLvaPNOP+vG8+eh2OmONvKZbkUdujI7vAuGK/qQrtFnch2yqd8Ziaz3ykz8WAsZeOjcTkfi0VrFcHByZSuV+ZbWjDLIiw42vmdtHPdL/1fFcm2GStlw7T94ln+Uy5VO3MiJow3Y8LoZ+DKeupxwmqXpD79W47UzpP42r1So6HJ/+x92OiSwKXOqXV85eLKlEMedRztYc3k+3rozX0jn96dkquHtkpR4FaJWHda3nl/F+2elhxbGohXjzh6ZKSg1TaFIw3j+d2tLa+VftDijDl/fjGg22Q9Ju1qwby9Nqz/4MOAsRHscE5mqWkWeTbtmPmmPSu+deDRog6UNm3P5/l5HB6djVqdQb6SW2s+qynLTuWo4qxeQcmUu0bhnORJmzdNOaPkJO/9OyU6tFiCs7ZKj/bXxNhPn6HffbA7H0lR3zDCdzmyLvmzZNYrFc3ouXKzZp6c19gnxnqaOG33oc/bBK57ptXx4Zxo/DbE8khh75fCrmc+tBljw/5Repj3/SaFw6ulV8hXmdK0Ke72rZm0Qunhyt4Mf5PCBe90pf+n8aljMnvPxbKlu7L+04I51D2Q38uDWbIrjEf/xRI/OxnXbukEqLPoMjWb7Z2y+eCahVtOBrFd0wg6qWbLhRTuLlSmhLYazeNKNnivZoBhCkP/iWORZgg9Le04Z9wQw0dXRGV/QH5POyCh96+IfZ+GGHd2YKNvGLMME+hqq2Trjk4Ybvkk/QdslfXT58u764tkZO0ROV6lw4WkNmhMVOHUO72OX65kEHUus47tN6QyaFUiX8IjmOTqz4QGLni8saEhNvyIdiLwpi9HNsBOl3j0z6fwx410um7OZMGMTKzOpjPlh5r+JslMb6GidHQiS/1V7JiSxKIVyahuJ/P8fRK5NxPx2RtH/89R1EaGM2OkMLdDW0JDhYsnw7C2jkJtrOTo+DgeGMSwvr/gF+FJZyVzn0/6IYtG3Zbx3a6I+sITed9Hk9Vxdoy9H8r40ypOaKTyKjCOu396kDGlAU/mHpYC+9XiOrhE4kuuylK7loS1CWGAMss3dM+s46TT7Yion88Ehc1v5WGyKocVCzJYcziZ9s0UR8mJIL8PLDUIo/6ISMZqx/F5iIqeoWpeK1n/xVzl/h9mUfg0Cw2lt41cnEY75V7TqxLYYxpL4qlIDJaEUebcFr8WQQT7+7HprAe2/Z0ZYNGaxCpbekfZkdbLgT1bXFl425t3MQGstA5mwIFAppR406OtPZM6N2d2eH1Moj7JY5UGB8oNuD7TkbK+bakan8Q7syxuX89i8tBkTHYEMXRNK2q2P5cFPc7IRtPLsnBkPbp8dmCybRQesemMO5ldx3pN2qN3KR8NhRUj2vN9dHsmDc0nxymPOXeyMFSyp9liNUcdU3BokILTjhQ+HFSz6EMqX/PTuaK485mXmSRtymSyRzqTLyYRtTSa5QtCKGzvzfsAJyiwJlfblNVdDTGeps+GS7rErFb6bpq24ge6bD/UlCOJhvQJNmPZKlvSjZ3ZWOPG8wNuZB52xGmmJcX6hnxQ5ujFi/rYmZij6ubB5z/DaLA4mdyR2fQLakdAvTwWZqczqTianHOeJDwwousPHWbPU/5niB2OlSHcyUuiYnQWBORySeH1mDy+VObWMaVjO16PzKdxdT6JSQo35LFgaA6q9orLPc3gUFgGVT4ZbOmk1MyyDMq+ZKDRI5OP6kyG/Z7OTdNk+q6I5HRnX2JzrbB6pMtky68y5MBjmTmhSqznX5W4Dtcl7+Ad0T71TM7//kHIqIfeUS0+RBuQsdeI7N2WOPWzp8dlR3obOOFv2ZrrEUpfHmSOSZEFf8Q50GmDH4+vRDJIQ83qh0ov+asdHUe2w2RaDm87p3O6gYqyaCWjxQcyQXxJVZxh+NQwEqYksrZpOi/XZ/FuZTavFTorZ32bXwYuCv+cmknNzCzKNLKx6Z+Fh7K3scfSMFfqakFnNX3bpLKuZTqlTplcKcsie1Y2O1dl4zQwi+3z0qAsHodGQWQEWVEs9fDwuiTbVmyXxxdWS03PleJ1aa1Ubd4u926dlP6z7siK+p9l4iJNJpg1x/WCKburbHic6UhlM1euK74wu7Ubtj+cybzjSEC2Ey1euzOhIpBTx6MpUBxCxy6HXQ7t6GOQR2BRJqVrlHm0IoERTeMYNyqWsJuxeKriaZmtQmWnZtPmNKbuT2NrcCo2eeo6dg9IYrwqqY7bHqto30rFkF4JLJwWy94ipd6XQ0eHtqypaEt/lwi+2sdza7SaZO8sVAW5nJ2rXNsxlylWylppxuOU70e75Yb4L34kg322SXTBAllZNl327pspq54sFtMW22R6SIUYrf4grT2bMC3GjAHHHHhW64HnUD9eHQ8gVDuImV2UORvgT3ihLz1SfOg3yo/SziG4XozmsOJ7A+5m89mjHb2X5vLHmTSGZcSS/yAYnyO+1FvbhhlLhSv34xg6SM3BJRnsJZPWtam8bpzI6W6R3GkQVscipxj22cXWsdonkqAA4UjrAJwMPNh3zI7NQ0xZObwlURuNMGpuS+VaHx6YRnH491Qu/5ZL+al8HsbmM2NGNn+dV3H0cSDzXpoQO7haalrslcP3l8mA6vlStH+pnGu7TeZXXpbybv/JyDRDQiY4cPq9Lw6t2zJZJ5Lh/4sh/VAsHQNjiWoYjW5ROP4RQtaJUCbWCmFZ0aj9ktkUncXcd3ks3pSHVcMM+gZGc9rGg/I+rVhopUtlveZ82ODInHAIXJTMUV2lPrelM+NUAjYWIVwb6cLKFLs6lv0IZ7ZRVB2zC0NovtWL4k42bC9pyvhPn6Ty3Q158OmsZN2vkJXN3ojbhmZ8u+WFTm0cDz9nMbtze47+3gHDZu04tDuNxrsjsfrTjVnv9bnm9kZ+xF8St8Szkr78mnRTfHmpgR6VZ62pTPVm2nrF76NjGPA+kc6dUihslMpcj1Qs6il+rHh/CUrOfhdDvexonjaKRT9GxeB26cTF5VI0qB0/DyiZqX8iz4/4ELlFj1HXb8pQ9TGpWHpF9vXVpsDEi/zxSn7YnUrgxGTm+4Eqzh6LwVpcn/ZNfrHstwj69oqu49TmQQS9c+K/Gc3RtKqVq6tPyKbB6+RB28WiW7JCBqTvk512tdLoPyturg9j7fJ0BqjyuTqkAxXh+VhNzcI7KYnAnDCMrnjxqost00NNGDbViOdV5oQecCDurTeNn4TQb3UkoWnxHMhPwkLJPBbjUmlfk0roolQG7lRTkJvCiblJaJ1M5KJ2Ip2KVaQ9VtM+I4uTuXmUxOWR2T0drWPhlGVaM/z4U/GfWCKl4Qtkbddisfr7mazbZMeiixFYXU7i+9Q49lzyYb65HtaRVyTw5H75xdM7Yuhtm8AvmtaEEGPozAEHfe4FPJX7lmUy89MSxQfnyNnghaIxabsYuryQuRVmnNzclr5+qbgo9ffBoB2DhueQ8SydnYeU87kunu6Po8j9HsbKK8JeHfCKDcdbFUWH7TGUn4zl1K1YjA7HsvByLNuexFJaHEuQheJH+2I4qHh5ZmYck1sqfeh4Im4jk1A3VGN+PB3zS9lMN8pj789svvRNJvVRIM8+N8fZ4x/RG7JISgKmid6LpWIQdEdezrXmbsNw/EoSudtWyVXvnHk5+Lv83LlThv36TF9hwDQVTatTCFS46XY4nT97cOOnIY3v1sqLXack4MUmqf99rbhZb5PgaRUy5UoD+mgodZsWzh8OakzOZfB9TBrzOqtI1Ilh4cEInJQcbv8lFuv1KorbqHGMScO4NI0yJdNOnq4ivTSazxrCsg0BtB/nS1yVF1zwYE6mO8+GufPXNC963/bnsCaUXoyhyR0V45V+szYuE2PPHM4cyyH8qFL3JvGoNnmzP7kJ3hrn5KPWSqlctUDeHN0scXdqxWC3I73uRxL7IZGfWyNYv9qBF5/fy/mELWJ1Z2EdN/x6NuVJBr8Y5BlHrncAxk7WpPbSImLza/nv9k0ZPui2GNx/K/2ma+P9jzX1fwYwPE9xZ7sUep1QcWNaBK/X+fL4kgOfPtgyZYELre2DKZwTT+eKdBooZ2NBixz056bhMTSW7KQAzrxrzdEexpw0M6Comy7vftei3EWTZ/7aaB80ID/ckkGunnxR+p7p7wk8WJLK7H2ZLByeTURoFrGJStY2jqTkpiu7M3TZdaxKjOL3SsjtPdKnQZVMtDSgrMaPkN7xrCtL4kOLSPaPdcRw91fRWbJL3jVcWccpQzOZbprDLzaRJE5ZwKVbbtSUmbE/tBn/XNCn3KkVJX42LF3sQbexoWR7xBH1R3LdM/7Ph4Zz1daVrg5N2brxrTzp/Ejq6/8nhyLM+ToihBCDFHbnZlO5IAtN7ySWugSTts2SmRYNMZr9VIZHXpfihMti2+CyFPW6Kqv33JN6LT/JnrF6tP/NnumlQexVHGjOb6nsc8lkUU4mZR9TlT1V5vqJEDJ3ObDpqx4N17+Xa/Meyqlp1eKZqsuL35z5YhdBSkEy2jXJfAiOJMXemc5P6mFy76hkVG2UXxzxMYv6Drn84ocwNS2DookyCWROmTvxIco+1vNAdbUNtmOE4C0x1N+TRGlwGkeU97D4TTxnMvzRm2zI1pa3pdNfm+RJ5QqJst0lVpM+i7s4U3g8hrfK2R8Topwzj0ga6DrSZ0c97rc8J4c1t8vgPpslPmiHdJ95UOr1OSsldrfl/sLP4rVUH709DvwzOIQgJVe5W6Ti2Cqdd3fVNLuRwOcDYQwc68Pn3Ta0bt+cj/HaDKvQRv1cydHJTrS8FEpyg0SGTlFTrPTkR4PDWPrCkfFvGrL37D8Se7JMfnFlwyxSlDlSpLD+QzU+z+Jw7BnGuMAQJX+HUHIjjM3hsfjUqLiyOJUTVpn06Kecv+R0krLiqDrlhaVy3U9ux+TCivlydOcU6cJiGf7qmrjPtMDLNozZnZL4dC+empb+HKcZyV6XJe7pWlmwcbFYDV8tCwaVidfCy5K56rVcoQF9Tzfj6iZburX048yaCGyfJdL7fynsfJlEx6g4/vGAGzN8meLuyN1H5hgNNaJdoTHmI63xn+jOC91Qwo/E0ul+EueLkvA+FMP99EA0nGyInNGAt52uiVWjk/KLlxKUmhyQzmWFv76vu2eSwNnV0bT8Hkmnz9HMfx6PRjfFr06m8Pqe0iNaZRAhmew9nIalRjzx7X1J2dNUmb3n5an5cqloNkfWPCmSIou7Yr3SkuwiwSpMOScblN4a68iWXV/lmecOOXppgWgVLRKthTtkaNO7cn5sI94tNEL7X3u0rntScyyInYsiyPkaR7Uy47clxzPrRAQcDuT+Rzc8v9kwvtiUJ2+Mee1jwW/pDpRq+nBuWluaDorBv1UisVsT+GkSTVx+MDu6uGAwqyV7vH6Il9LPMqZWiKfCJTGJHClUXF3hg4wEJujGU6SK48WnOBZvTsB2QyIGQxJQ6cWxISqWhBXKzB6exJnmKSxQ/n7jYwjzqqz5Mea77OlyVhrt2Sfeny/I8rJGdJjmilus4iHKbG0SGoR/vjE0uCVz36yRuRMLpfBtieTsqBLDf3WpLm1NgbE/oxfDB/tohg2OY+CjeML2x/HhdiRHlwRzdJk7ZztbsbukBZP26eGmr88PMWKHmT2RPj50ihVGFsQQHpLAQLN4vjpE0k/xBTc7V/4sMCOuQJdby7+JZ7dnknPmfh3NUsOUvYdfHF4dwVqrGKbbxDO6fSIHfz1bUBtLbjz8t8mPhVqeuOb4cE0/FO8F0YzvGs+DS1HKWgRQtMwWw2ADLEZrE9utOd+POaLRuy3rIuPI/hLFisdeDNbVxXjxael/dZW4zlktWpXlUrS4ET2tfn1P0pbFnvFExCRTqJOizFEl6ykOcmOb8NXKm55GVmSYNyH1wr8Sllsj2l0/S+9jmugfNGH1XTfmzA7lyskYYnoncvx+AgNGRrPkUAgz3npwVGxY99SQt566uI9qSOo+DQZZ/JRf9Frjpay1ex2Xrg7E6VQ4idVxTOmn4vHqBJrrhStu4s70b62oKNNm4o8mPLO1ZFagL/opEfzsGcek6TGUDgPT6gAMwtrQ4UcQ409F0lOU+d87iUqDSOYrubL7MQ3WTzoihtYlEla9RyyXVEtuhTnRa4OZvi6RhY7pXHHOYJFKTbhTHB7K/Bif4cyZsmY0saiVBfsvyFmPo2J25rTUdn8sp2dq8UjXltXFAVxqFEPHfklkK/PG+3IiLzpH0e5IECPOu7PDyA63LWYUNTdmaaYRW28accrfuI62C824kt4SG4VdYlxppgqlS1IccfFJTLqqzO+bwQzOs8Dz+wc5k/qPmM7/R4a61cqh3kaUavtibRlFyb+JqMySCfqRRO7fyYyzS+VtQQbPFmTS7Tc1drPCcLpig3XEB9EwPyL5Sbsk9PAl+c1ch4zzHgQpdRW/Pp23XbPJm5jBvV1K334aSsIeR97ObAIV98S0aqe4bSqSaue1Evv4oDx//UpSvrbA6pEnh/+KZMeRZIYMTEfbI52/G6Xw+yPlNZuCe19/Ott4cWSoO21cPdi23ovOOr68/te3jkOz6nPq5Tv5xfkNlDWoaEPQ+Fj8liRT9TCB/Pwg/qzfislbrsvmncXikrpC+m/bI5d71kjDEWboXPMnfkwsZy4qe2aVhdW8XDY1zif2WT4HMvPom5iK9t9tSWlozveT1RInJ6XzvJMysdEbmWFgxthlIbR2SKH4XDZnYnOo2JDKX2cjedXHg3V3mmMy86XcX79X/vFZLp88F8usdZvkU9NrkuGszaRQJ3wrYO/AZExaZJFfmsOa1dmcep2Oanwy5gvi6L8iki6Pwki5FMaZIxGM6BZN6ehY3kXH1XHs6CuSY3JYxikMX6uN1goPPk+I4eNgNc8V17xc25YjiqOrB92SJQ2KpHLWTOm4aqE8335IyuJ+SE1LayIOBDLYL55CswzcfNsR7dmRLxUdCfmnHbHz1Vgq/ffwZiMat3stnWv/kQEGN+TA6YY0H+fEuKFRWNfPYFhxLleTshHXJD7PCa57ftN3RQN+Xrsq/5ntlp+mm6TxjzLZUnFbcn7TxtrWgXtxben/j4rIj5mkTMpj9tl2lClOnPQ0m0zJoOMiJc/cUV5vnQrThkkkDUjmur3iWoOULPU6tY6xHbbLXsPlEq3QIOCjDFvryMdO0aSNS0PjjZLbT8eQNsOFFZd+yLzeu+XWq3nSLGe27Oy6SnaHnJOb9vU5f9+SL1f8CVPy+KzDmZTotqeFbkc61yjvaXEya27481YMyWldLa69rkvOgRfiPdKA81E+BHdUHPdRFiUWeaz1zeT9hliuXPKito0hY2s+yqjr18Ta74JEPLoluu3/k/fxLYm654pDG+Gt4oWdLdL5fjybTXp5rJyfR/72XGr2ZONsnkmX39O4mKKmuzKrDpcns9UthYfXU4joqSZ7hbqOy5NWyjCTmbJMIUkP5KDYYvNbFIdzMpi0I5uqyWqaq9ry09Cc/u9fyirzXXLaYJk0r14spcs2yJpG52SI0TdxjjbB5ZYf2xVnc3icxZvidvyRk0OD/yUSMNiHJjEGvPnxShp3vSOTzT9J867G1HQI5ODdJAbG55A/NZfBVmlM+RKG65fWbK3WYl/r19KkzyPpse+jdOmvR9EEW3yUORT6NJwbHgnMHpeMYRc1rlGpnLydyjvTNJwUf15qqOaKknuC1iTQaZ0yvxyiSegVyYS+EUz6GU6vu+FEV4XTU2FlzmIxHDNFflF97oYMGGmF4btIHI5l0nF0O+YV5vAiJQl930C+XDQhtOd7Gdn/uOw+tF6+P1ghbQvXycj1h+RAbbX8TDNhwIIgtHSSqVidxYspyhp+iqGPyo2YV0pG7PpYPI1vSXj+F+mpY8aJkmDG2qRgkJ/D/S/Z7LuneO7vgUzSMcG58zfpteKRTNR6J8uG6bHTy4HQKUFs7hfNw00JxI1M4NK8GDR2hDNsgJA2py1V2oKGj9CzMpS+M4Lof9QPnSRPfji5MEfLgc6udpwaaEO3v62JSrWmi8KP05fK3w+nyS/Oan1TsoutiA6IYt6mLGput+dIdXuyFef09FJR9T6Q9RcsyehWj9lHL4jX1I3iXrBEajNXyMBJByVKW4OVb5y4qBVNep9UUsPV3OsUjsExO2bd/yk7t1VKs63/yNf/VcvIAiMuNwhia1Ayt12z2ds9k12xcZzb786iVjps1ngoGtOqxPOPr/K9hSk5//ix1zeaDxWJpGglkLgrjDUvvfkz3o5PE0y528WYUZ9MSFB6sqbalEYlLQlUNeVkdSNM53yXeqdqpO/N5/LA+bEEXHggd0weiL/CdgVr5KvW33Xcrv9IRiTZEucYzWajbJaWd8BocieSXDrgfzub/eUqOswPAS87zmoqeTWvQkakb5AxHsul3GqrxN56KSGu1rwphx+vlMw/X0XKbyH8TDXh+aMncvvX86S+e+TDpmuSadGUd8d8MR6WiM7HDJrUT6PhvHBq+tsQ3OKTTCo/Jxf3XZBVr/6VtbetGR4eyoukBGZsVbHCJYrbBl78qGnO7f21Et+jSqZMuCpdnG/LwLaP5PdXj0Rz8W3p36JCXAqPSfOgPdLfpFQsv5eIk0WxnNi3Vkamr61jD41tck5veR2TvN7J2kkOmPaLwfy1sv/+Heg0qRNrn3TkVHU+bmbZTDZJYuv3UH43b01eoia6q5RrVxyWlp/PSPiJ/0R9zJ5JPuEs2pKEyfEELq71J+YPfTqmnJfRlatlcacVoqF9QNQF9fAe5Uba+VjC09Iw75jMiw3BjBjYks2Rd2TO833inn5SDAq+SfBZO3KvgOFiFdcDVDSaI7j2s2HcoPeSfGOv3Ge1tH9YJEFtNsiRyh1S3L9MBhnvlqhWpeL3fZ0sCV0pZ0qWyHTdRfKhvFCaxBdKpsv/8+LXI9J9+Cb5R6F503poRLrSUMmd/lWZOFa0I3VYe7a6tGfI+3as25rLieBMCk+oeD9eKLB0IaeyBTtzGvGjkSauOqZYTvPjQkEcZsfVhK1JpEefNvy2QgfHswdEy32e3IyYJTaWJZKR/1Zqtztw46uyl0qdbOiWiP5PP5ZIE4ra/CMrtmwVde0h+fnps8w+Z8/n8nAClJkePiGJ35YLm8QKfb+X0spyqzy1WyJHNi8Rjb7rJLnrDhnf6IDUO31QBvTbJ0eydkmfxtvk2PAtMnTWZilYu1nWam+RGcFb6vilbaXIsoN1PH5Im+1FnlyujuWm4rcntmfx+UcmP10y6JmYzpCH6XxYnkE9v3TaHUxi57VIjpQEsHKBB/pKXpkaFsjeUTEML03l0dxM/mqdQhOlZ92dos/UyUdlbdQ8uXtuhgw8Wyzb3rwR9xoHrAyjaXQphSn1E9Bp4kPrG5qKa5+S8jabJW73ATl265M069+a//4XSYVWKrbjUvlcGk0DZzdu2WgxtNl1mV3/iCzdflSe96yQXvoPpf6TNzLF9oNUTH0vXVbXiFvcGyksq5bUS2+k4fYa6Z5ZKxe/1MpvCr8Mfyoligv+YvNzzfijmS8fnWOp3JZM3CLFnafH4ng7jD5hwpAb4Yz5I55OvdRoq9OJ2prK0yClHoziWavs+eCZKnbrpPPvHznMO57Lklfp/G9YBIv+s6LZlKeSumCrfPhznTyceFwmXWlE0xJPmjSO513fVPTLElh72AfNTG2iW5yTlU7b5ETaEbkv36TEyJHmA6J5rZ/BgJtZzG2mpjA/jDJNF3YXt6T+Kl1UUU3Y07QFw16ZMl7p68Pd7aiebsdGMzsy/rXl8XI71tyxZ1C4AztSHCne4VjHbtO/ikXMY/nFhhXG9B3RBq2waIqfKfddBgv/8iQl2JLXCa3QCLPA7ZonX9dGMmWxmhiPLLwqswjrm8nYoRncJ5P8GdlM081jYGUeB3pnc61AxdG//Xl8tRWPbn+VHQ1ey/r9DbBvaUOvRoJVbAp78zPIUNYxwSqAN0bNmLz6lvydeliWqf+R7k0aYGPtSrZfHDbvszjYvx0Dt+eQuEpNSEE0z7qH0MjKn9mZ/py+EMSwTW3p3CqM1uvDOGsSxuaZ0E/pHe+0wtl6IoIaJW/6b4pmqWlMHbdebkRK5Wf5RcvblriFBvDlQQRe/mGscvLk+W/NWL3vqcRUnJUU3Sop+arF2I/u3CiN5feYDIqSc+ig5KQvUZlcbJLO9u5p/Nycziylf3gUZNHgZhoLFYdf8jSQt1+dSZxoz475rmi1CmHQlAQud1Ry6q0sOvVWspiDsLfAksaH/5V/W96RgeEvZJm7Pj37+qBzLpEF9XL5tqY9ueX5bNmdQ9HMdIp7prCtOIltrkrmKErh53BlXXYp/pyVhNmkBDwexXEjJ54vsxOxLkjmbNtU7jdLx3NXeh1nOzTF2KlRHYtD7LH4HkjfnHDuTAym+ypbemp/keHROyX4ZKGMe7pSbpddlQ5FxmzXb8t97RSuD8rgb6V/b/iZyOlfv1X4CUIvh2F5OYYK/2SKp6URtCQV/8Yq9FtEk6MbTm16BM+aK97sn0KnK0pG2ptFt2VpbLsTTYStJ10jWvL8Z2NmrtXlwP9suNE3lKUrUpjbIRc913z89udxf0U2+SaZrFDOnVdRJp49sumbksNVLcUhy9JYU5TI9dAoBgeE4eCsZL4z0QxamYjnNjWdP6VT3kLJxwrrKTlh5xy9Okb5ORNNCDoHwsn+LYhRJ6wIrHojoy9tkNM3Z8rqdfPldekJCe2vz+Sp/vz5Zzyliid3HhnDAtNAKHdA67YpX/uZofHUiWsaoRQaJFKkSmPWKSWbWqcQFZlAxI4YRpvFsOFkHKf/l8TX0alcvZ7K13uJTD0rdBjhwdcu9jiHOzJnVRuubIlhRnQaN/dkMTwik8EqNb2SEtmwKZ5V01X0/5yK164sbnTKYV9kJi9vJVJgGEq7P11Z2NCOK4Gt6bvBgzzjYM7/+n5+bjxeynk4q/AF5rR9b1jH0FPuzNEVqn2i8MpoS3QfRypLGxDb8YQEfl4rB7dukjiLWxJd1ZKrRgE8OhWN9YYolrfy59BJM3QH/SvzrK7JgHvXpOO9n5J2w4a9SwSjB0ncqJfGiuxkwpYrtWcRgsYKX7zNfPnvWhBXmkbx1VjF7TDFz7wS+ONoBMHT2rLwleDlHkO2YzLv7qViHpnCztQYVHODMHb0JG+dO7ML/LncJoqpTVIo91Vm1pRkxRuEB2etubKrAbMU565y+iAbSzUZ1saE8WOcmOGn9NmhbZilcM5SG05omPG3wjMF3miWh9HlRCz5vaO4p+GPo7cFKZr1+XvJEykZ90raZOnw4aQjNeltCVFFMWxzKBsVF11ztz5xacfknoeSNa4VScKgszIsWo+G532xWxxHyeskBneIZeRrf4bvtibxR1O+7NbhdYWSd/Jd2awfhpVaxSZltjxZmcLKj0lEeSZjZKrGplLNkUoVK1WKs/x0I/RnC5oY1EdM6+Fi0IIj0z1YOyoScw8VZ0NjydDz5t1TLWY3uCD1Xu6Qs512i9WSMzJg9FMZ9lt9vhTooTG1GV8Vhtm0ZryHVR3L1vuilRtB2MEE2ijelnAuCj17xXu6OrP1nhXzHGz4stcNky0hGLeMZmBgFE4f/Dlz2ow3w6vl+alSWeM3TyqvLpS+H45Ki8XaXOnorfhfDDHuCUwuE1p8saPDk59ywOK8dPc+JKrB12TNKR3uDPdUzm4sJ8akYeOexYQOWdhnZ7LIIZ3pt5LQjY7geIUbhdeasHFHlRQY7xHDv/fK9eSnUmRjyrjUIPo6xTKwNpKrnu7k2DcgvPqIjE5bI1efrZC3VUoOLN8h+h2OS87yCom9e7WO5xo4UKyclV/sae1Ly/+Fs16dyNGZKVy8nUzRHKVHV0bx4mQY2jVhqE2isXwQT8+9CeQ7RiHlvuQcNcZ/71uJf7NfTlgWi+Zf2yXo6QPZ39WIWX8Fsvp1HDXZ8ZyeGMT7H63Y6H5NpmSvlPmec2XHi7Vi4vlUTny3IWe0Mp/aK87uk0PaXMWdN2bivzqFblVRaMX5sNO/Jbc2PpKhtZvFx3GhdPAskoW6l2ShUwtKlfk3Rem5A7NjWJ/jR/o6A9oMvCVnnHZLwxXF4nxxlVhqrpI+71fLKNdiiT29XkYrnL3TjqG/WfGL03568GVhKJOUTP6wYQqFSk8ePja97jdFgy8q2euvVB6fTGX7JzX6+1QUv4ngy0AfLrmbM3hSQzS2PZXXdnclbsF7Wa7bnP9988BuZhTrUpMpuZnIiyfB2CYZ8dfuy9Jo5mI5EjlNeixdJg597kjfflbYdg7HYl4qzy9kUTgpk4UlKah7RHNlcht2Jlvi11MDy5ByudJ8jczTWConupTK1WFPZaWnOerJIQxX9qrlx0TuHA+jqJUzD5Qs3TzqtWR9rZAeow9J1atSubF2rahWrxQfxUN+ceowS9Yo/foXtb470LLMh+J+wgiLOHqHpjDseTqbRmVh/Xs2ZY7ZPB6ZyfXNqWwtTmDQafhwz5tdI+wobGZMzzYtaGxgxKv3tswe7kvuiEgmL01mpG46b1cp+7gznPvv7GnW4ot4td8vySPWy7COB6XT8x8yT6mxHt2icHdTk6P08/mGSUzSjqQ4zw91og1zX+uw9cVz8Zx3Shrf3SOazY7IhTMPpNWopjQr8aBidhRhVcmsaqWmRDeBZcVtCc9353dfCxw3NOVGgQbxgx8rtXlOvh06IPpf99QxXHnf9nta8YuDu5rz874dUVfdOXomkFrTSJyHJDLXIZU4HWVOt81gzolUJg1R0SU3iiYDg+nl682Hga6Ennfhp54nFZP8ee4H7YbHkvJvEpO/pRLrkU7gOTXZe+M4oBGI8XhLWk5ozNC+36SfkyYDPa15/ncQU5PiiB+rIma9Mhd3CgR78djbiiOGTbk+6odkrHwhhVcfyLUpL6U2oz5/Tm9Fk07uTFWFEdQ5kVjbFDLfJmHfOoFtHkqdrlOyyMwgUvR8yD/uiH5jU3a91CH46w+pKP8kv+j3pQUhcw35xYW1zdn6ewvqzTSipYc1Vdpu9G4aSNmQcG7+jKHszzhuZsYwVDOcwU+DUHf2pU2qF6/zfah5FMgh13AmxcRRvEXFfc1k/nqlIqhFIksCEujUWXHhifF8uxLFrOkh3J/sTXGSO20aKPXzZyhOylzsPyiOP4ii9mMQF3u5kjHajN2j9Jh7vgFOqp+i3lqPXQY6tF1ihPMiR9JbBTBgZiS5pxPYtySRWR9jmJCseIFWKFO6haKRFkZcpygChkcjCRF8Lw9GZ7oX3mMc+f7Uro5XOrRi9i3jOva7rU+lpRYHlMxd9rYB8Xt1WWRtTL/ZShbp607Lxd4ErvNmoKknL1Pd+KPWlaIbnvQ3CeTSqAg8eydS6KDmTY8Uym7GccFZeFXqR/glb5ooDnAsAWwHxbBIFc9Hi3imHIqjdmM899cnMPdyHCuaRTAs1p9B4ohBoLGSV5tw2b8xLjqNKWjZBLctRnTf4sCL8jac/V8EcamJOCvX6uGaRLZdJC9NfMjxt+HSRRP+XWHF89merFkSRnahkpXWpzA+LpkU5XpBl6IwUVzgF1Hm/tzfW9fR73grXk/VRPvUO1k6+p7sHHZbfPyfia3zNznwqjEGpU0pTDMkw9mE6Ycscf/NgYcXvGjv0xZ1dRzJJWqaPU/lxNwEnh0IxOuhJb8n6GCZ34jOhs24t9aRXlltKWyZSJziyEZL02ntlUa4dRJrekRSoteGbsPsGba1JXPf69JwghbaEbo8nt0CnXhr+iZ6cvB8W8yV3LfmUSr992RSdjydvV3iGfPRBz2dZtRXPZc92yolyPSZGIcbYDXEh8sZ8SwanIHzzWyG6GRz5VsG2d/T6/hXhQ/Vr/zr6NHXAb3tzelc/4u8X3VZNN0OSvHc3TL19j5Z+fiU+Ayvks2RtXJniSY7/m7F2R6t8fTzwzg5AoP5SRxOSOfAdjX/exNON09bOrx5K596HJDyiTskQKtCPD5roWXngU8XpYZc0nCJz0RzYyofZscS3DmAI+n2fAsw5E/lngcH6RB0Xp+TP004ccEBq3Q/ND+EcWNVIk6n05l8JYduG3IxqpfBhSJl7bbakhf1QjSMNknTL4ukvHqDzH3+TE4cs+WgQxSzyzM43aId+Zr5bNBrx4SBeXV8fjWCCQExdTyiH0hhmT1O37Upu3VHWs7YI/HfVsutEcul2/o1oqy2NF19U85rNKCrhzEls13o2C+Y+ndimTIzlSHBmVxQ3Ov91BCauDfngpI1Vs2fJ3eSZ0r2pWKZ+vilMENxqtBwDmxM4d1faVyyVHHVvS0X/3AiuVNL7pzWIX6QDjfzmpN1wRKTVm4MvB9A/Ynh2Ch1Y3wuhTv+mWhU52DqmEuf42l4K677zNucE22vCcFLJHzeVPHsu0jyTldKtJM5Vb3CGbs2nTjTPIJH5BF6Mge3q9l1LJUkTApT2KywumM0gUfboJ1hzrCBX6To3FGJ/LBK2ipZ4+P9ZVLzaLd4uj+W/iubED7KjjUN2uD+TwQvbiQRqcxF27JsLqak0mdOKEbbmjN5w3Ex+DhP+mrMkvQz60V/9SuZnW+LSulL5YVJrEpLVvJWFMVqb8Zkm9FkSBMerNBm8vlm7GhnTUAHTzJuB+NVHc4qpYeNi4hlQvt4limzcerWVEblZPCyWk11vwj269lxr/5r2Zi1RVqnLpEH9zfK86/PZZyHHYs3RPK5g1JnozPJcU9jhFMSmlUJdTwzK5VxD9Pq6LdchWm2kv+03FjSR5fCB5fFPqBEHgxZIl8L1sr5v87KiNP1GRhsxeh1vjQcrOyj4pl6e9JZ8Fsumxq2o8W5TE6nRTMq3J49erWKKx6Sudm7ZfDoSnkUpoO9cv6PbYniZZ4y3wckoD4fyittRyKfNOeypg4LtzRldkcLYh97cHlsKPWV/r5T8bHOR6GRbhDxr/yY0juAZwZhWBTG49g/iSdGsRh39KU6rQXFE6plTIsbsrj9K9EqaY79KD9uDo+nZoiauFEqLv4bxrYUP8yueNTxo0sqK6en8knhyWvJ/FQcpSTGn0ZbjUjr+Ug+zt0qK6cWyUC9HdJ70jMJm9mKGcu86dUmgrdtVKTZprNtZw5nX+VTPaEDmwa0Y49ZKsV6Sv5YZ0OH6U04cE6TgqIWSv5zZqU59NyViMvcZLSWxdJkuz+6b6xwaaBPzhVd2ma04sR5J1Ijggk8puShfTFsroUXe72oLjfn68qmaPfRp95VK74s8Yd5MfR5lMDUj5GoZvnhs8CeObcsGLLcnlkT27BmdIxSJykEXVNR0Ef48MOewlW6hP5Zj4UKh41JZph5ch3/C07GtCge09IQ1CoretZ/K93u7ZJ5xetk84zDEjBYg5VdW2MeKLh+S6RkTDpVKTlUST73p3fkeXpn3Kw7cWpiHhPPpxCyLZwjmv7MG+PD1p8B9N4RwfhdKgxupPLWUE3E41/+7MO652YceK/H/LdN+c/FgiQ/b773Daf99zheDI3BNjOQj2/NOXzsgzR5VS7Oridl6ui3cueUBZffhzKuJpF6a5PJtU9A852SB3LCyd8fRY2NCvf/pSkzN43LL2Pp4uLBxzmN2PfjtJwbvEMOKKyIVFE0KJFf7Oms1INVAtevt+XkXlvqL/sgY/PKZEZCifgtPiVOXTTZfsqNgtgoNm1R46afjeHTPGqbdqDLu06MudOF4yVdWN2pIwV3c6iYoGbKYMWVLsQwKiwe583JtC5OZ4BXJoMaKefOOJqlu7wY7G3Kt2o91jdrxhEdGw6PbcPAU1EMX5pA997RPJ/pw7yO+mwfel56mSyXyoOLpL35Uekc0ATPhW0Y/2ciufnpuO9XXntDKgOvqhWHVZzFIwvnh9n0XJfOwQTF1RPsGGj+VHzqrZX+3eaKr8L/A7uY7Qx4nCSadVRUe9uGRVGxCEUFBQVFSkqk47mogaEGhsZEj0c9tr7H7nPsbjEREyywuwMMxBYTW1BRbEGPfFu+P1jXWsAw7L1/z/3c11rjeuOnrMytEBeFy/JqcqxjPfZZG1E7rwWP11pjNMQNi8+BOKgjKWkWzdGQUGy9vNk22JG0YjtKa7iwa4Yf7z+FUxKewKrGnWi6uBN1lyUQ/krFpsEOPJzaiInXPsuILt/lQ6kRk6KcOfkjkD97qAiK8qVfBzvMDFpy8ZEpI2pao73shZc6HNXGODxXx3ElX8UlL2tWZbyW+bU2yZQjc6VH8TJpfOO8bF7TGLslfpTeiGfIoq4cSuzGBr0UbCdGsszHl5IwJzy92+P/xJXEnQE4H4vmVHkisZkp1byQ15j3a4yqmVKrGXqXW9DqiQVvZ9ji6eTK9X7+3HRTkx4Zw9Pzyld3NdMf+NDX0IkEHTt01zji0tybIIdQOq6KxT09iS6RyWyZpSUiJZgTJu2p2Vefw5sqJbFnDUbHNsN9vCtmDUPQrRlGapEffePtOf2jBdsjTFgW2JZrV9zJaxTGruNadA/G03pahPLzDjSfX4+sNZclRZUrI/seFpOG72SJmyU9uwYTNTKJL0O7MXFgN9w3JxOWEcGf+d4M7emA1sKOvy+44JYrjDsTyemH8bhMSKrmxDwnmsc6VTPHwgXbJFc+ZrqzdIQPJsaBjHmrZkBULE/2JnDqcDzTiyP59s2fwQudMcy14Yryt9ebuHKvlhAXp+bnbA2TpsWw0jyC+fv9WLjTmoYafWqO1+HvuLqk7TYn+r4nczaG4V4jgi5PQK/IAdMuLSk815QhMa3IbO7CwblBVC2JoV1RAoENtAyYHoSfSnmvrvronKuS/jm1KLhigt0Yd3R9o7h2IpVrnbpz2L8bQ3cm4bZfjdteD9z62KJ31YrlGQ7UfenDeis1m1rHorM5jo0Kde8EkP4+4P+5PYAVChvVDmLA8xCGbQmn9eoY/nFNhG4pTDZMJnZXDD1cgpjS2ZUH56xRp7TlwAEbvq1wYeJmb3osgyXLA7Ds78uD+s7U62bG7tn1mTFAF4sd+kwpa8fCSn8u1IxixbdoHLQh7PfugFusOU4Xm2CWbcK0XbbccvBjyYdIlhYm8KpGEll/xxBoG4TeAFcKMm1I6WvDaAdXHqYFsdJYS9DHTjgad8e7Y1fOXkpg/nAV69Z04MkXS/rqt2LCCGvS8txpszuY93mRlAdpqhn+KwTLpapq9h0TjM7VQPq5B9L8URBnvcIwHxJN873xvC1JpqVJCs+3xHHhZSiTT3hQPNKGjLvmfPdoSfIXc248aUPJEmtOzrDmkNaSpvebYfulHgGLdMibpMuybcZM7eaI+lIw6umx1J2qPIOaEeR888R4RBt2nTXmR5Om/NOqDbmz3Bk9JYwvveNZb5yC0dtEVv6MRrskiC0nPAkY4srxS+48+CuAL2nReG5NpmRkF4yOdCJrpZYhAwO4+cGO1v+a4DXTmNN/tMLtP2eGrYeK0Wri2kZW8465PwEpUs2iC94YT3LnhYsrs1q68nStB8P14XKxmpxGWjq2TaTHyHg6t4pk+kI/yn7Ys1zJregLBqT2r4db5zpY+ujSp7IG3ad/k9Nd38h+i+cyacdrqbuyJrpppjge78jzKjWZxQnsjErmyspYzjQN5GsHB5rMbUl6QHMuhlhQfqcDmQEhbJ+h5MjaZLQjkjAapCEsIYCGDZxZ2MOSX3dakbLfjvQLfoTdjObPHUkYDkwi9WgU2w28calsxedpDQj5UpeELsbU/mhHToEf6qQwpk+OqGZEnCNTBjlX81pXG0pftCJnSTOMHBrjYNCUAgsLcga7kLkpgBTrKBbkxLJlaTRFT4NYcrUDNeeZc7dFfdzSPkvWxQcSNeKSBIQfF3XcPhmavEd02h8Tj4I7kjqwJmm3WmFaw4d1z6JJfpfCsued0emazJ7ZkbRv64PBfDvO125D/GZrPAe70XBmCDbpsfw1LZHw9nGcjFVx9LEjTTcZIHvfyeyhxTI9pkL+SDFj9WQ/ZmyNJiY8lsvlKvLPOnHd3RDzkK/yT7sP0lGlR7fBbbn8nw8hzdQ4NIqq5qCrrXj+2pKBClefb0pFKz0iR3+Ua7EPhLO3Ja3ylYSs1aPOxrb41fIlq0JNb2UP/q3shCPffUhdaM1Rc31sdMuk/8g8aRa4Q95eWS1Om5dKj58rxHbcTjH644443NIj/LANr+IDCbwcR87ULszY350/bLtSNzCRzrXD+buGH5eauXHLxJ3oAn/U9cLZ305L/bQ42vwIp3ilG6NuGTLj9i3RfbNFHs1bKWn7d0r25I9SoeRc4eBgNhormRXsT46XJeX/+yl5ra+LTnGhFFV8lh+3WrKzvTfqPuH8jFfOksIVbc141cCCdIUthxty3uenZN29Luk3dsn39Zly/tcmefT9jNy+80ump7bhQBPlrH1Xc7V5JLqNQshLdWPJZzO63NQh2e2GjCzJlXUpayRj23JZcSFTsjxPypQmnyXQ2hSPeu6MuxJOq8HJLGuiXPuTHmzOSCOlqDPruiZg1CaKjZ1DebhOxcpt4XTwj2FGpZYTRdHErRKuXWiN6dvX0u9etvxxdJaM1f9XyjYtlsXrr0rjXy35oeOHTlIQ6dIRvf8M2VH3jhyqzBWrMbtkflGRlDxrjM7fHmxpHsHaOrFkKcxV2TJO7VDNhEstGXWwDiO23xVjxx2yYNhiKS+ZK937r5UjNpclYGR9fu1yoE9eICfPRhDzvwgOtQqivJUrq460pGBSLbxPF4tT4AUJPHpODGveke/q/+RDExMezXTh9oNgjJdrKR7RifLU7jjr9SDGJo0T6q4EtkilVU4CtyZrmaXMWPJTLbV/xKHKjOXonlBS7V2w6VafrPhzYnJmmThZTxH/A//I0dxl8qrhLcn9w4wljj7YLvAnpq0dDwNqkNPxgEzzSBfzxSul35iTcm1kPTaWuLL/aTgO52Or2WOIL/P/lWo2H9qBZ8oc7L5bi89SKAsPb5GlPZZL+1trxPT+cXmk+SllMy3YPMubm93D+Lwyii4dI/G1COGPIC++77TjqKsZa781wW99Exy7t+TjflveLfYkZUsIQ7I0TJuZSPbSVBzcO5P9vhPevVPRBCRj2zyRuwPjsVM63/d9cVy7Gcd65ex/zongYJAvB7StCO5dJiWxO6VzwAKZoT9DnM7Pl8VZOfL98jcZMduG5Kv+ND/kS5fmlgwNeCFFvTOlqGiGWIbMEZdpObLgqg6LC51x6xdOL11tNV3+jORAh+hqenVWYdTDm03n2qF7rQH9rr2QDzF5Yl9xSkZuvi0XspXX7zdjiFlHdn8LxKBXBINfRuP7TzQLdCPYvjyEJ8q+aDLJlyPJvqSuFvb+F0yznHAuJGlYHaulXt84LDO1TJUYJjyI5Hh/NX0+qNjZWsWTOqEcNVDzzTKC0v0R6B0Io8BWONrOHpMr9WhwvEDKfmTKKddFUvJhqZz12SHWhx6L2qY5Yfs8mZEfwpJAf2q+M6d80R0pPrFMbvWbLFlHpkrcuizpMfmXhCU40/1cOC+ma6u5XOlXV5ckVtPCJo5YotDsD+SwkSspI1ozwNaA7bvr8GiBHmX9mtB9fhvKKl1wn+SHt6GKLWaRjC3RMFLJ6YP/xDIjNYYtOhp+OEbzXk/JY4W93kXxx9ZIFipdctQg5R7ZCI2merB7gxNvXG0Zc8eKIwPa0X+uHQ/WONNA5c6sCk++2LrzZw179toZM7FWmSyTw5Jnlikx7uvEUNkv988/FZfhjTHe4YqVbhjd1iiZbhBEiUcb6h5+JBNGrxS3on+lfONMCW+7S7yW1mbqiI7KDo5kfX5cNb1bpvBXwxS8FKbeSeYfhyTGf9OydbPSXy8onbCLB/5OTuR3s8fIvj2vazuT1coN71XePB4IByarOBwUiV9BDM+HxLG4RjyjTmhp0iqG/SMiefsslJP+gUzo6IPL/zow56k1+1+1wHKvPmMDdLG7USlufJVxdX7IkMa6BMc34u+pzTjoYkauS0s69TVib/df8r3PTdFtdkD8/HLlZcfTMn9cmeQ3bMqKMFfy1WF0UcXRPTKekEfKfrJ3YsufOhwce1A2e66Wbns3yuRxt6R7m+YUOvkR81TDOlVCNR9/TyQnKbGanoOSqb82hayeKXwwTWLJfS2PB0WR9jOUseOCsBAY98uPPxf48rm7L6ud/FG2GcXHQ7n+I5KaXjGYpiiZraP0hIEqxjv78fizC1VaK3YdbsbcE3q8evBVCjs9luePC2X/h3OiE3BakgPOSq2Nl6SXukge2peK77NKaZdfi/WbdGmb+J/YPHopV2Ouyuqz5+XI3hvy/lil+E4ypTTZjfwPYbxcH09C9xTW3U5i3QgNh3f7kd65NXrDa9B7+1N5f6ZM2ZEGfBzuzJcKFUX1tbxwTajmrO8avKuiq5k2QcvkCQmsPJxEYf9kqoYncT8ggTMDtBwfqWH22Ej2BCnzmRdC5ulA0v8JoEZZIDn/qAjpEs73epFcmKxmx0ylo31yZdRrC5K/NcTY/7NURt2S0tfHxflwrpxPz5a66iwZMGabfH6yS7b+77CEHj8r8+5cFb2pj8Tm5xspWvtFTM99E82ID/K+/0vx6VosyYNficnAWlxaa8ayB+6MmKVm2tl4NmalEDA9haodCdiZaLDZHMLoU55kJtmzakNbtr6wofyyGykHgggYFEngBw3f98RU83RuMGPyla6v8JqX8hyVrNJ8jyLHLgaNbix9nsQwqFsM+h81WK/S0O15NHlJUaxUMuqOVk1FPTUfoxRXnxPBNc9wvi0N4sRIN4ymtOKUrS4z39yRCXv2Soo6QxzeL5FQo8WyQCddnk5dLxaNd4nfjFPS88Y1ccp5LC7HykQv/7v4/K8Gt4JrkpemQ/GHn1J14JvcqPlD3D/WZdwwM5796Ubp+DDOuMeTbpBCix9JrHfWUmUZjlHfIGUnQ+kS4bsjLPoeQN0lITwtUGN5M4Krv9R4tVFR7hRczaKb7uza5V5NwyEerDjrCQu86WPny6QAP56F+NO/BZj1DuLNh1Aer40k1yiGVdmxFD+JJWFfLNaKy5gOjmFTdCSzIwLJz3Fib48m3FikdJWVhyVWtUYshs2XKvu5cjNliTS33ygHRh2RSZF3ZJfNJwlRcinriD4XS41x8DGhx3oTFrVuxrlkI7bZNmRdej32JDbicUQLup9xYsGzIKLzYrkYncy59CR85mnIOQfqr048adIOF7HhXNOOzDkUoHhPBCt9YujbLAZ7pRueDPPncRcXph22r2bDBDvyTttXM3ZmO8butcA3wox8E1NO/t2cmzYmNJtuRuTgdpw1c2XhbWiREEnswzjGn0jCoq2Sm/eS2XYwkQ2DYul9SMX/DDvS0siE7BGfRVzPybVn2XI3cp04aDbJpYEHRG15S5LbV0rcagPSf7WiytqeX906YOHmzrW37qQP78ikI45Y/duOoWpzOrww4aXS7+442OLm5sOW9RHM3J9AYJtkhtyPpbAAVrVrS4hdba7cLpOk2z/k1frmXJ3ozoptarLcY9HOUjw2LgCn20rf62eI7pA61cwc0JZHJ62rebdGC/b805DvBT+l2YkXUtrrjkyPvil+AcViklsp2+s0wSvZgbzAINLKY6n1PQW7bl2YebALR7d34seLRCrco6lXG44ftOdtyyZ4m/wnx5c9l9hFxdLswFtZUE8Xz/ZNGXm2HSOHdKTtLH+2dwth5v/U6LVTZmhSOAuDQplZL4BPjTwZkOaodD/F9TvbstHEFYuPARiqNCyYnMjoJQmE/afmWG8nDLvoMjzjlGw02yJp9vvl3cVPMvtbOzLPBGEQE433ATUH57lh19iIiPbFstYtT8IV/lVqjenx9vxmRKEJJq9q8Tz5gWw6d1gidbdIaP9Mufdwq4yKOi8dfn0VXcVRteHeXJwUTY3xKSxo3ZXnF7oyqrwz+T4p3Fkbx8G1ETz6CXMKO7L3pS0mI9tg7NCGw/+z4YCRCwF9vDHZEUg3XzVd9KMxjo3lrVUc91bHUbRRS365kmE1ItCdH8SIU97sbdGRd0tdWTfdm8FmKtJ2xdBoTwKHVFoOXgtEt7Yl6SeeyXur9RK1ZY4Ms1wpOiNuSY/hZgyeKlyeq3QzVQgRL+3Z2qxKjPUPiFOHddU82KkDtW978Ju3Ci2Y36Yu2SFFMrJfrrQYu1IyVi6RfePWitWlw5L/8q302NIcsj2IWBfJ5zlJuPfqxOhbqfz6lYTdkniMNsTyd7QGn1pRbEkOZ/DJUHSCVbRSdsRErzASxofzfHQkzd5G4VBXg+kPDRePxPC0teIj+rFUTowhP1RD1MNIMleFkbkrkEm9lT3q4ovbIUhxUmPSNpbUkHicwzUc0vpTtqclJ988lM9P10u5zwJZ2yxD+nS/LzNGteKdD7i0jcBFycV+RdYUHPsoBxZvky+vlspehRnm/vQbHcRvHvjbgX36St/464UcLDwoTwzWi+PFtfI2daekrL0mOn/XouK9JZOu+aLrH4XV4HiKpscTekeDQTs1n28H4bwlkNYtVZi0i0R1WHHxlATamCTRrWcSMzSJmByKozxfg1v3CG7uDqWwVwgnQoJJLAri9ZsgGm8ORqeJiq4rQ2mhH8bV9SpcwoLJmhfE3GQV/d5GcMovll4ZWjo9icQ+y5etVeZMafJBrvoek6q1O+RezdNid78G9Wfb0+N/yq5W+si/jYMpqaHMvkmFzPprjxTOWFNN86hQ8hWH+c30Qg8mJ5qR/VzpH10LZO6VQzLR9YTk/3FfBhrr8v1Pc2K1bkwyULFdcdI5YzX4jwzDxNwH1wH2BKW1JnxfK/wO2fHkpC/9HKPI2pBEn7GdybzWmT3uKUy7Fcvd/qF4xPvScIErQyY6sm5Be8w3tWdUkCOl+1yY6OtBSm1/otyC6aAXxqkkNRduqzEdFsHoAdH8YxDLue0xZK8PJ3a9LyXHrFh8rR7GS8rEbfsL0bWqQf51xedtfbhQI5JxynkcGxiC7k17ih1rsa7NGZED2+U3n++KJKBFLL95+bw/B+8p7pNbj8un3sjkJk+lnu9X0U8wYHRUO44+UfJotgpnZfbLtmn4vCmMrlc9COtsxvfPVZLFA4m7VCRbQytlX4dWvO0ljHykxVfViVf/dmLolXjmxYRyfGBHlmyw4EcjY661NCD4tAH7JjdhYTNTbmdY8HakPYm33NGdHcDgFDUGI6KY+iWaHos0tG4fQ4ZtDCs/RxFwJ5QLR30ZH+bAkZ5mjMxpzIyaxixwtsQh0J1fk0Mx8I2hZWcNLcuDeHDKnvKTdRiTc0Xmnjkov2npGk3NNlp+0+hdAAnDHAic0JQ6c+uS2qYeJxebMPCBA4Vv/DF+EM4/lbH4NYgnP1tDgk8gTYfZYDigJkOCT8vARxly8/NKmaDZL45ZVbLjjiOBYRF8O5bIA6NEBjwO54y+G0ldm2N3pEqaebyW7rXeyLHCCpmnrcuslMa4HTZXcsGewBIPGm0JIk4byYBGsTwdpuVyofLeyrWnZUVx4Zya9EfKvFT4EB3vys7x7cmdYYep4iqDO3mRVRbMqmZRbHPTMN8xnEerlD7zT1tS19Sk8mWBuI0/LD8V5u6OYE0bDb/ZWhXArifOlPdqja6pCSj54bbDiYK/wE7pPYet4vmSlYTrLeVaFOc7tEr4r9xCcYRy2XxphwRq5kmj+jOlV2CGXLr0TEo8rLAdH8L3XrE8UZ7XATdf9FJbor5bLjb++dKq7KSY9r8uz//8JOe/N2Das5b8q2/Hwj1urFfec818NeP1YvirfRzfFDf1zleu/Usk3zuHMaen0vMG+LPUzJuiGA+6v3On/wwv3hz1x+9FMAnT1ZgNCmeBVkUNxVWWTbXHvnFjuk55IxcMTsmC9burueZIMM5jQvnN0BO+vE1ywT/Pmp892tGpvhPXW/pxbrSahYtjmW+XSL/myUx9rbjSjhhcGgWSaGRN205VcuroETm3b4WM+7pYSvdvkzKLcrmRZU14dDC+uZG8+hZEk5W2FPrV4H9/nBCjks3i8F+OfN1zU7rc1+VgjDna406URPtgNyaIAZfVfJ8XTWGkshPGxXKtgbITRoRzU+npw177czfaG/OTHgxc74HXKS+6DfNjs9L3JnQOIfu9ircGIfTf6c+Dnq5kDW3Dglx9tut9lNXPL0rgnF3yODxbghRWLPBkuXIPf5OuHWkd7cSDR+0p8XEmwc+LnieCuOAfwUU9DcafYtirnMP/6caxOTmGK2FKjm3qSMS2Zrza/V46rbogpiFnJP9SsdiPN2R0944YRody7WwYNyZ7MuVOEx56XZc9f2RKF70VsjVqt1zLfyOBL5vzvUMHmtYIYOjRMDwUb679MwqnKuWc94wk/0QYQ/SUzlvlQ3kHNy70dcbsuSPBL5z5uU1xwFM+rBsSQK+OIfS6FUJWWCD6K7zYOdie7K/Nuax49ofIFzJs4wX5e9R+cX26TfK3Z1Wz2at2fItvx29GbbIha7s9f01wZvBkD5bOEMynh+D3U8XqW8Gcfh7IToKVrhDGUGVeUueF8yMzkLwMVyY6WtC1a2NGWhvy5lxL2uW68MsvmM97IphXFMy2MnteLauS9NLdsth1sXxeki79xp2W7a3q0iZPyeVNAbRzjiR8koYTXaNZNyGcv28G036VH40vdqSzvj3uwy05u8KMx5/MyPRuQ+prezoWuZG225/gTcEsWawi8kgQFZ19OPC1PTcGmzBJVYvvD55KrvaSbG1+QrQ3Dovb7sPyuf2Ral7WMSQ4sSEFCid/NWWf0oVHn3Alpq8fD1cG0atTMLda+NO6tiuZyXbsGmtH+yRXzPSFwr6hNFTO6fwMFZbdIcdVeT51fJiiE0Cs4mJjp8VgXBDNKKUyOT82xyn/kTjoZsrlLvOlRotMOXT2vox9aUL0Um8en4vAoDSWqcpr5q9Wk7van4BXznzdaUH9UUZY2dfm8IVfMq1Yh+nnGzBxdAtGTrGn22Yv9HcGkXIkjMUZYcywDcK0pic/06zZm9pY8fRfktrxuej1KZK7je9KQKMn0vdcqfQcVlbNfvEf5emC59Ws4d+Q7MNtWTxIefbKs75VN5TUdYHwypULY80Ic6jPz5g6hFYYMW+DNTPeeuMxKJQa06O4uE6DyYgYDKy0GHskcMUymQs7kghTvl8c6c1lrRFOz/Jk5qZ0cbJZJDNv5MjViRVirDiNqq1yxhSXzHwRx9UZUVhuEGJ72St7vTHv877Jroc3xavGWXn6PE9sbhdL2w+1iE5sSY+lLso+DaD8SDjlf0Wz8Wck/x5VEXvDh2IDB/oXt+SJuz7n9tRh5YI6iss2xD3JmENPW2CYbF7NtCOXZMHTQ/KbN0fVwKRlG87+64NBcBhP3oXj/TqQD6scGGfekKIxTySnqkAm/PlI9qvqMHJrG7R9vcm2VOPdWMuYfUmcXNuJdd5dWbG5K523plLRJxq9265sSalDRvkhKdy2TILHrZCQm6dl09oGjHF1Y0m/SJamJjBpaxyTE8KwrOxAw8PG7LR9J03PnJSbfbZIZcYG8TPbLwOGKmfoQ32GLLXmTEM/Bn5UMrGnlj5n4wmrH0ezU1EsH6z4vo0Pe6uc+XBUccZ/rLn7Pzu2r3VmvYcHb7/6sD7br5q1x++Wb10zRFehSlUuNdMtMU8RVqqiGJ6l4dQmFSvsndBL0yO+4pJk2mwXpx47ZXu/K3LZVulS7yxYEu6l7GQ1FY/iueDXmTue3SmP7Y7l0VTcjkTQO8oByyk/pOjQbjn0PV32NNooh0KLJPumCev9/KmKj2VOqyTU7lq2BwcS0r4dAd41Kb5zUS5/zpKc9DUyf2GWqEddEvNoHcL7tObzc08q/lLc1iOOvqbJ9O2fgqoqifAu8fRrrEFbX83UTKXzxynOUCl8iw1kpYmKrLtqeoyNxKVfVDVL2SKHE5ZIicLSG68k7Y0lMf8GsmNtLPk3lZ6jiSJ/pCd2lY1ZfPC21Dy8RVa7rJRf/TbLkNYX5e6KKgnsZsYtG3emBaiZrEokYWQXTM53pc/NZEY3DWPQr3YkfHkn3c/nyNAc5VoCcqXfhjL5e2hbTHcFYz40ntabklhzX8N/m3yY/9aET4klsnbnQcnQbpZ/THeIgVOBqDQ6bNvVirGbPfB4HEre6lhOFiRyUj+F/3qm0DosGecvihfu1jJHV8OAHKXbjFWz5U4YxzKUe+UTwZj3kQxyiGb92uhqPtNskdMnlshThUtuv5ItKW0ZZRWi5HgCL/amMP9nPLq7QhiQZ0P97cp8PD0pm09mSA+DdPnZaqMYjjktpm4fxVqvOWNww7QsnJZdkzho0YlfqxMwzA2ixdbWZN98Lvrtd8qwbutlY/QR0SZXSZe39gRcD2NX3USO1k3iozIHJ6+5cieoIZ+3XZPHU3JEbZYjIRRIanhNtmosWJjhSc0RoczsoWHeBC0fHmgxcNCSEBZLuZuSP8ujaWcbSa+qMO4tDsF7diCDB8DFnkKZl7BD8eF9TwQ3ParZojhHprqtkd+0PP1eCoKtSZsVSr2rSexa2oUh+zqx2l5Lr4/+9D3ZmgS7Cqkad0r0+yuu7Zsug5IzJHfwIdliWiZf2rZkRpwvVv9q6D4ykXq7Yqm3QcnxXBMGmN6Tute3SqMGG2Xf3FOi+1AX789OXD0fjqeX0qt8E/hrUih7HtmSsfinOPc7Jh1zskV97IhMmfxBjL1aUmLrwYkmoTjqRnNEFc2AeuEktAxmpp8warwv9Vr5sFzZB3++d8dyTQeW2jrgutga02eW3NzaivkvzVjtaEblr5a8qmxZzUDvEzKzbJv85qS/fsmFHfZUPFAzeEkKN/W6U6XtTgfvTjxWzqb3VF/G7WlNnVpVcn9jnlxutUlibi+XB2MzpNHTM7J9TR2lazmRMi2MzR5avhVF0UrpUD4nDSm5d1nCz26QBkvWSWbySUnuXRvdpc7UuBjOWccE9kVosfoIWxeZUbGqWMymbJO48xvl7pbzEhlZl4/z26PqGESmeRQ29lFc/hWM0zJ3RpS0o+/ZFnjMaMq5s03Id2mM0T/6uLfRY6NxDbp3Kpfs58+kX8l9sbh1R5wSbktmw9uyzPD/2TXopjS2O1nNTZ/0qDR2oYXijBe7pvKxsDulXXvQy607xmapnHkezZknvkTVaYPbtZr0XFAgn89sk7cPlTw7elwG6etQt1BxkLkhXP6qwbBlBIU9OzIlR4/F9Y9LwoYVcn9auiTFHZSChzpkzHVkTh81M8LjSJwWTaC1F81qGFD1+ZwkTlsj3WasE/+BBbKhuyHfp7sR/jSMlaHRfKgRxrU27rwJM2WVz0/J/+eBrHpxVRavuiJbXl4W86Z54vPqqBxy2CUn9bbIM/N18m3UatkSskp0+60Sm/JVEuWyWqwVXlhfJm897lazndJPv+xwZ/L6KFp8TqFoTTfmTEjj44/u/C+wK4+nJeMSF82yq37EfLciar8e+1c8FblfKOO3PxXDaH1KR7vQyiuM6ftjKJkcruxvF6bVrUX6h11iWDZfHDPmi06/naLzsUJG7rOnzXblPHvHsis9HEMXF3QTanL39W45Y7dEhruskSONrsrSm8acLfHi9egI/qkXTZZ5EDt9bcl5p0OLS2el/pEtMuh4hhy6lCHBg9ZJPdu1srM0XWZdXiRN38+Vg6rZcnnPLPk5Z7Zs+z5H7jnPk2ZZ86p5a4Yu2YO/yE2Fnaa2Yv1uH051isbtfZLSPzvx98POJF/qzCjXzrSdmqp4USJ2zaPZqfS96XccaKJuwYFgQwx7N+WvqbZ0OKXsGmMN723ieZMVyanxrtw7WYu3G3Nkrf8cSTg5W9Zlb5WK0q+i18CeMSaKwz/W8EXpkgvm2JE57oPo19sihmfnSdj6lbJ1ZqHs8WxG8Wsf4oiir+KqB42D6BRtTfz4H3Jz7RGZ7btOLiaslIjLq+Xq4HVSuSpTLpzPkJ0bV0tT1UopO79CdN1XyYYXa2T5w3XipRSsq983VLPtJSMuf9TjN4d/smHvCmH4uShaHonjcUo8fbK0zE6JxehjLA2MlT2Vn8AqpWs836Gh3k0VbR/5cnanOytmeZLYPJC6/0Uxa0cihVeTySaWom3e2JzWp37GKXm/a7mEFCyVPycdkIb7apK6wonpemq+1IpR9lgIo1e3o37FS1nRP1O2R8+RsWfT5VxagXjVbsbu776sCNUwZ6wW/2ZqZs7rQJOdBrS491Qsup6TVjNPiJ3JOfkZXyCZlYpTz70p3bfdEM/v12WhMttBj++IX+UD8bJ6Kh/LXsiy2FfVvDnCHK+XTfnNoVnORHcIZKGyN48XRrJ5Xygvbwlrm3uTnu3Nlf0BWGkjeLVJS0l8ArX2xHHzpoap5yMZbxvFuG6xWKuTmP6xE16HOxN7OpEld0P44mDF7Qefpdat0zLuyDFZnfBU7A43ZW8Db5ZmRPH9fCz2biqOhbZjpcdLebI9U2zWz5GgvumSqX9ZDK80hQo/JiqdZJRuEvV0tVQZBtPfxomqfqb869qINRn16fK9ERfKG+Oyuxn9eptgdNqEaQ1NOdWxBeU9lP5u2ZqYY5acX9yWeD+rajZrb8OW1xbV9NvjzsktQRh1DmNtchDFcW6MbWhJ97NGnCw14MHf5vwztyN1a4VB3zh8lb77Y1sSBxwTeTA/gRovEyk9lULGrs5svtCFtsdSaZ0XQ51QP/7uYMmFew3461RdHjRthmlnZ2LPqUhtF8fhP+PZ3S+MWU9s+bimXJyHZkvdzQvFIXK1rCgslKOzmvN5h/DlYRzrXqQSPjaFURotR06FUj7aj3QvD5p8cmPzCw+KZ3hj3NKXtU6+yj71IS/Eh4xAX0L7+hPTLIDUuUGM9A/hueLJv+nVyJmZP+2qGT3Mh4p/g3l9NpgCpdPOK2tNx7+qpOjeFel78Izs+uOpvDFowmZlv2p6RXL7cQIdviRRkZjIjsdxvN6ixVbp8PdnJjJpUwr7N6TyJDSJ4MhoKr5AnKEbFVoXRmV58ERf8cqHGl6fSWTGn4l8XBVBkIELJU11sRp8TKYo2a/bfqvklj+S613NKd0XyOUZCXit6Izfkc4UN02hrGU8Xz5osPoSxU/9aAbX0HAhUMP4C1G0X6O4i3UoP/uHYDJYxYW1auqtUmazbSzvR8WhDYunXGHuQHcKkjtUMyBZqDc8hCeDAhml7cAl08bM2HBHdp7bKFt108VkQ67MfP5Z3qqsqR0SzPHXMSSVaXl0MhpjvTCyRimulBTAxuwQUpKicP8rnsjsJOr+SmBsnxiy7qmp+zaEqnQVB9wjWO4ay5IDCRx7l0C24vx7e3kzNEzJurHPZdH/TktPu0vSQa8G7qG2ZNYKxeZ1ArXPpXLqeQqLTiTS3Toes+w4hpor98UkiRWvkjhaJ5G7XWK4bKVc+yE/dtXxwu+FN1sGBGAXrnh1qYbKFvG8n5LAT4UJC33I9VayS2HB7kAmf1WxaHgg20xdGFJkgE36dSnYt06SWy6Rmb23yj/+r2XTaguuagVTpwhu1A2nJF/4+T9nLo235OUEM459bUuKsq9LL6qIctFi0y0Rw+x4BqdoaK644qIzwawLCCZtdyi2+lHYKzPStSAa0y5B2PdtT4MsA8YV/ZIXJTUZG2zKpG4e9NJEMPFcHP6r43iRHE39/mEEBqko+1fNOOUMLJ2XQKMuSZywjOPjChXn4lz4+qkFPTVGZC5pSscabWl63hW/7fB2YRgfHSOqqcQxD8/4UqgwX+nL4/XVmH4IpvipG9c1prQ3eSej1cfE4FquvLyaL6/m1WRMlTVHOwu1rFTUOuBPZC17Os/V55VXmWR2uS+tCt5LsX0Tvk53pVVlGM49tHj5apnwLZzd1qJ0VlcWZrZn7k9HPLZ70s4qmOWKN0RFqFmf60+2qxPNtrbl6fZ2XKUjM5yC0RmsnPHhUTjkBPO/726kFdlw9akVOWOc0B0vLEyNZPjHGCrDw1lz1hXLpg0oVfJ/kNsxKfPJl2OdXsvMDg0ZWNcSrdaJniddiVN4uLfieu+EowoXnQylZ2gEpWVhrFjjj/Nre+6bNyH9e5VkfvsiB4PqUDBB2Rf13Xn/KZBn7QNpaOFKUkpTakx8IW7r9sjr8xsk6ukB2dLwswRMb8Py89B5QRR2HyKZomRA5J/23GzVmM/ta3GnshbbfIwVx3ag3tIA8p+G8+VoOMdCQjgxHU7ZB2B7VPHvFspr90SwpTSAVzvbczNbn8+2H2T+otfi8F8dJsxvR92v/nxcHkbOV1j5pyWb2jyU+05rpPbU2TLScZFMNcyS/kMvSuG3D/IzVo93ZY34TZsLQdRcEFDNyQVhzLijuPHtSMqOK/Nj70/TkR3Q87Hls+JF3q8UnzjqxbUmwfg9VPH3Yn82fbDBKbUO3MwXq78ypH76Uplzb5tk+JaKWUErjg/zR90xggZ/hdF8nDuGO41Z//2JDGh4WNLqH5DJbncls8JA6bcdKTBT88JI2XFlsVTOj+FnbeWLGHSjogl4E0LJxA7khRqyOeu2XMrdLkMCt8qB+9dkTk9DtL9cUVcFkmfgx7/5ZnR0vS7pektk0JbJ0lvnX7mcM1dW/JMhDVL3S9zhi9Ln4/Vq9v8niOBJAQxQqBsRxtXPkRx01JDaO5rlPSOYsy4U5+/BZH8O5k5eKKczIxjXROlhGuVe/+fFQ/fWWN3/Id8XnpZrozdK5rMNElFyWiY51sSmty1HlK429kAk6j9DmTbIhbdz9bijOSER0ctk9cEF4r5nu4xb/lXW+tkRVSOUFt+U+a1MIqMwia9KLnZTHHfvhAjmRfuxakgbvk5UenPePhl5cJnY6q+UvONn5MsfDQh67II2KIjKFVB61Jotdz/Ka92d8mTiIukXN0cCSubJs8BlEvJpnbRI2CbrDudIS4U3FgbQ97bwm9s/htD1RzhjSqIx8IrFMkGLz0sty4fEsUbps2cPx/OtKo6rxRqcckK4X8eVEv/mzA77Kibbrkh25CnZr70qu67+kLmVZuh4ejNO+d9fforhemo4V3d3xLi8Aa8vnZIhj5bI1dI5Uma6RRobfZDnXWzZkRnKgNEJFF5PodQ0heRhCaRYaeh2IxjdK64sSzDBquY7mXfxoKwz2Cge23MkwfWxfMptTov/PClJCuNkZBh3nnliUc8Uy8r3snNYnnzssU+8J+wUl4/bJf/eTlnnu1vOlu6p5px+/jxq40c1nyrzNlOluE4EfmM11DSPw900kTLPZCpapFDgnEz08HgkKZJ/K/2IvW1D0iMDwtSVsszqjbjP/CJ3lNxZN9OSPks9SQ9T43VGy4mSeHS/RtOrtT9nDyo90++tJO87KDNn7JAHBRfFyag+Q/5wxX9XBN5xiQxclUzzDwmMM45h+5xQrjzxQf3Tnu7KbrzjXCU2/z2UKZNvi+2JtzJzrgEzhjtS/3kQ90qiUEVE4+2v4uNod+ZUWjLd0ogm3rXZc7xCsCyTo+7PpeGwYjnQ9FE1Yyx8CFjgzW9euO+LkbLLFp8Own9iGK9GRdH8TSx8iyfrcgJfVsYpPhxFzr0AFo515u7FFozaU4+fB2ry1lKPpqub8/2QPdnHfPmepGaocywWN+LxL1Ze/zOGoUmhLBzpRsmBlgTWqkvpCh2WfNDnYE87Dp8JZPjVGMWfE2gzI5405bmPdAyll7LDBwxxxXiFDdPXmBHVsQkNSvT561ljtke2psc2F1LOBbB0bwTP30ZjFRBF4OEw5mYFssLQF5O7bkyq4Uz+FVt+FFgy8VgLHo9ryqYlTaqZ+5cXlwu8qpk635PxzT3R6HnRp6YvJVkojhLCemM1o1cp3aGmiv7xfsxyccJxrBnvihoSfLw2G0fVJ1GvBfX0nNh7WQgbFk7a788mHNdQqPSy1L8iGdktgrg/1JTZBzN3jA/jBrhCvgv18jzJPRRM3qNoVPPjqDyupUZWFPcehODb0o/chm7k33dke3178g7aUsvQnsJOTkwe7o6bv3BmTCjJPSOp1FFy65SK0couCz/uw30PX5w7QI2xwWiXqNh5PIRLEYH07OtHobkX6f08qjm2uQ9ho32rWSPOgxFK7/ug5PzxZ/a0/dSe4R+cuNe9A/lHXajxZ3uOVlqQq2pC4v069KuoQf+XunTp1IRNWba8meDHYoNwuvwZjbNvBL6rAln7Py+q+rpxp7cnbBBKOqjIHqlmueL7K1pFYoqGk6e0RPvEc03pSlv2RdL2VTB3x/tyMNGN+FJnRlY6kTW5A3PzPNi02p9c5Vomt4tknNKbYtpqOW0VzeviQLRKZ5uc1pr8Zyb0ut8anUUu7FN68yhlLhxKtTzvHUdq91jMy6IxfxRVzfvKfj77KLCadXK86dvbhc8n23EzyIyNl5ri0K0xX+oZslfpDkdH1GZcu0pxfPRW3u0olXNTPsvgS3X5tMeMent+e5GKSU+jKPkzgvd3/DjVyppOTkYU7atH6YTG1N5iTc1BvrhnhnNonvKcZyTSVzeZlVZJLB8Ux663kbzdHUz6dF/iLNx5sL4DK9M7MOk/N665++JqEEyIfiS7S7TMWpPE8AYpqDol8O9YNe8WumBypZEyD8+kVHtdQrJKJYAmnHJ0JzM4kmKbJDq9T6XkdSpZ2SlsrZlSzbyNYTx5EV7NyYcCCKznzh+j2tFrtjG53WpTYf1Jkk2eyH6r6/LgyHk51P+0DBuZL0b77kqPll9l/wV91H7WvKnwRZR+N6Wzct6LFYeqsOPs6pp49LsoAz8ckv2HrkrqzDqUpCvnWLlGVawWeyVXu9xPpm9UAieU3OrQO4RTdf346OvB9MsduTDGDW2uJy2K/VAND8b1QAQdjmlxnJ2MXd3ODN3Uicyr8TgbBjFouvK8Nz6Vf09lyYDsFVI1bqf0PFouf3+yZu+sUIb9SOTOts7cje9CrEdndOZ3QqvwtJ2Gj7qx1Vyp9A+zo378iGmvdKOmNAj5JVH+92TyypPSKyBXlgRslRa2u8TZ6ZzMHPRMnEbqMuehKa0rnSlZF8TevtEsHB1NE30onm3Gj2N3ZVBlhvSzWiRuMzdL1rhn4u5lzihrf4qba/g7P4HiUQmsf6N4QeNQnjTzV/q7srvGurM0yZMdFT40rg3+usFUdAxj/sdI0ny0TE9Mok9RKsNWpHKvWxzpSv3SdTVVPPya6GaskKhds+VIylopm/9IbgZZEqUTQu6QBAp2pBJonMrytUns75FYzQnDYrk4UVtNJkSRviaYs4s7cvVDSwb46dCh121pk3BYImbukKtDc2X72TNSv/0zGbC0Ft8Km7LBxJbLRd4kT1Vz6lAsg/rHMFJxwImzFGedcl9OHMiU2QWLZeHNLTJryjNZ62FGfg9fdi+I5KKdlszEGCUD1Dg2hqVGXmyt7YHfQS9q7/Wnq0MQZYqThH8OUeYnhIPfQ9hdFIbJ78/MKR40yzuRyw21pA4IxO0/C/a+KpHv+3dKk8K14pKxR64f+iIuwbYc1gul3404poxPQFUYQ8WScH6dCq3m91bR3NKJ5pvC+h2iKLAMY+oEH9wdrTg7ri5PdB7JwcLTstf3uBgbXxW7JZ/kYVgjJk82p8Uee1QVHrxyDObMi2hKkxJ4NTOeyYo/OBs7EjuhNg+Tr4pz9gmZ1fiWeF2vQ/Y0Wzpdh7ldIhmmr+GRbQSj6wax47o3pu/cGVjuiU8NQbd7CNevhVH+OJTU7YHsvevNgp+ulO/twPzPnoy+FcSFqCgWvtYQ4x6G60xXel9tTFWdcjFd8Ejcrn+RugtNaPeHF9uDIvlyPJaYSZH8t1roPlFx2y72pCnsp/Q4S5Pgao5Rdn7Ol1DSBiu/c8+eYlt9PtqXykaDa9L03B153+CHZCU3ZfcsW9J2udFprh85fYNZXxrBguFxFBYlc2ZUCmcea0luGIRhvD2NgppiMrcRGz2acmeyDYa5PmyaHoahcs8PG0VxoVLFrVB/2mV7cPGVO/aOvixS3Ph6VjjTrSKZVTuUV8u8SSq3Zl1DYxr3akD/O4o/hdnw2M+fA0rWFveOwsgyhHWz3WizvB0nkizYYWVL09deWOWrsVAy3zU6mqxOwvN4K9bo1Kfuw1+yVmGH9T7oZntWc+6PALpmhzDlJuS+caKocROCl3yUvTUeyd8n34mplwFdf9nyOtmHRfOCKfBQM/9cJJNDY+l1KpFrizoR8G8XHlxPJe2aFt37Kurt9uHDIXemZ3gxc38At2zCOdhJg7ZuDP6GkfRyC+ZYoA8RZu70OOZBiaXgbh3GuTrRjJ4ZRe7gYMKmO7PrviGTRj2Tj67n5Oema/Jfti6Nv9jR5Uww955qaDEzhquKu25UhWCREEQaoZjviabhtngS+sZzvUxNyE1nCusr7rfgspTo7pffTPnREQsPpUMptBzox93NQXjWCqDpbhc+Tm/K8E3fREf9QlYu/CGZfU0w6ezKillB9BkSwZQT0ex4EMOuyjhOj0pGU78L33Z1w/NLV1xnpFK0Kg6v8kh+/E/NqI7huORFcWpSLP7N43gSGUv3nRH8eT8Qz1tedJ3hRod+nlhdg6G24eis0LDrRRSbkgIJ3GJL3vmaJL08JpuGrZHUPpslb/dD+aJvht5SYdfAGBZlJ5D6Pp66OVoOWGoJ6RGP3s8kZUZTeL8wgVsXVbjEWLP7xjvxDtwmVf7Lq5lWvENmPf1/nhuyR0qOHpGgSeel+ZxbMjyjTJbUqY82tC192/jyt1EEi3VisFfO7tttaoIsQwmJCiPxaiTdnyrv2zOZ+TGdyJ6YwskqDb1svNmxrzED5l6TZVFZktJjq4y2uitTnzdHrXSNdY+VrHkahoVDAHfaeNHX2AOHu75EaULBN5bgwYmUjoujTU4Q6/5ojXy8J/2L1ki4/lzJP7RKVN+ui6rAFMOzATheSeT+7W4MSk+j2c6u9N6bjIyPZcnzCCwHhPMqWrn3I7T0a5/EgW8p2NxKrWbd9w+kYZP78ptuhk/l8dJS2f3nJ+mzpwZdTjdgYl8zSopd6J0SzPEpGqZPUnxGcaPKzkrP+6Wisksod4ng6GvFVewSafw8ma5vEolRPOHUbQ/qnzTC/PENaV61XdaE7pLhG57KzIZmWJgoe175G2n/qWn2PgDnYC8y/nAncpoPH++HsNY/hg//S+TUnwnwtxrrPQ4EdKlJlflZOXt6p+TFnZBlgytkoJILvfeGsqNVCo82dGfhyTQmjO7KH7bJxM2OwXhuOJ+PhrFLFcHccg0W7+I48TOBidMSq+nxw4Qh/5rgrvBOcAvedTRjr25rcpe1JaVde3o5e1DLPJiTPTSkK/s6L0KZ88+xNNwYQfplFa5zQ/DSUeZ1XSRF7WKxjYrjobJjjJ6pWLPRBa9PjdCJvSUZ8/bKsWfHZMWtT7LOsi2nfQIwqxvFAstIpqQH8bZIcY6hbopLe9HbI4gqVTSbWiWi/pGErI3F5DDszbVi6tz6nBj9n1T8UxvbDWbc++VFdl8N9b50wmRUGhb70ih80IU/ShKrP6PucjyUzKQQApJDOeYewT1lpvr9G82s3tH0VZh2z5tKZbf8ZsWT358196G80ocolT9uuwMpjFbz14cYZo5OYmJBKsmFKaQejKfijyhunVBRv3kQjesE4Tg6hOFhYYyuCkPrEoKfuTdTzrQldZkutV2uycVtR+T5iAI5M1iX+QHtGdBCyf1hMQxw17D2LxXL5/iwx9GNsU2UM9NMeeTrI8hpl4DV3RTCo5LZVKjBXRXAyAkuGD+0xsLTltJfHXlrGwLaOBrnK33QPo2lz7tTPqEztTfHM6NeBGMclXvZBu7eDCCnvdKDVquwUDI+8EZwNR/PV7Pxpbqa5pvC2DIplKGFKnyGh/K3dTilxUo32BjPjfMp+M3szIWDnZijl8TKYRpmOCu7ci5U7vFlrr8PB0d48/WHB95B/1fCeUdT/f9xnJKsEClEJCJ7b6/nve51rztc13XNVNpLe+/0bWiSFJqUSkNokkqaGkql0JJStFUqler3zu+vh3Pcc+/9vD+v8Xiee+51xbsnVliT3QMdD1totfVlmjernJZkPqbqQ7rweuQO/3cirGaZR26swFyWByTubOd+98KMFV7IbwlEFScU5XcUGLcgDq8b4zH6VDSG7AxDSiUXFwb6QJrojnIPb3T7yUHTK3Y/fWOxaPMQZJ8cgpTPsdjxOhzWacynBQFIq/Nh98Mf3ADCuDrAdR3BYElQJ7uxvpjaRdLJYfb//27QMpNgxM3i4GUGF4M+hsBivZRl2EjsionF2Ktx8OgRA+5COermCvHmaxASJnnhlKMzijm2uPqsH+TOhjge2BXHljbSJ98L9Kr9OF1JPU8abm9oe2kfVM7zg/kwGZJ7x2Dh+mi89QpHnYwP1V4B2DjZF/szgjB8jxBdNBVYHRiHkvmD8ZFlnd/5MnBLgOQWJxToWGLwPnPsemWH9KWB0GA+7VPDnu8E89tLSrSri3Gd5efUn664XOCEqbrMnQL90LguCGvVCCmb/8/GTD6utoR0ck4BB2enMx/45A718Y4I+DQIE487YbC3D8aG81DzKwxFM5QoORaFTfUROFcsgtoqQvAxNzRpW8Mw1wjlFup4Nv0tBW67QX01jtKIv3k0N+cAFc28RBHlP8g33xJzC4DlKxQYfjUez0wGI/y/KPgPl2LxNh4sdgJJ8cG4z2pXWaJAaGksSo7EoaMpEr+TWL7c4wi14B5Y9bmFLt2up4DZbfT0gym+xwdC/5YMblWRcEiVQdyTi3h/F6Sd6A9rbwsErbNF9xmeGNedcGdgME5p8Tr5Kj0I+ZvRyUKWOW5nO2Jbz3441KqLUXfVULRPDRlO+jgUYo3SWD/sqw5FZaEcLctZDgmVwvMBF9fUPbD0niVMZutAe+lH+hF1nSZfLqDaATsof9s2Kq44TLLpNfSulybSRjpgY4gAs6dGY1vTEPx4MxSHfQbDbgO7Z5vCIE9heyVKDFWzcNjdV2KnfixsHkbh/QAJON88MH+nLn46VdOFB7tptu4W2qA8SD1vfKCmj7b4vowP43wp9EwEUPnkgaqRZjjrrYM8e22ovDIGt9EJ6rmEiaOEkLaIkMT4qkcA5mUGoYkx4JU7BO0DkBapi0MN76hS8xodP858wOYafbNuI535JvCd6oV9twToFcL85HkY7rUIsOCVH3izbDHHoScal7ZRUl4VKWOPUWZcPv0nLKSPpjdo+LVfVElm4K3xBdzC0DOP1XXmMHy5lAhZylBM9YrHzuQoNE1QYKKPAvMmKtFREw2rCdFIPBOOVTMJPs/McXvIS2qS76Xna1bRt+VLSc9oIxV9raJL6/si5kcgjh9gnrMiAFO6WCGpritE65pI8fwl/ZfbDSOfDsACgyB8rBDj6hNZJ4d5A3vOcDsZUOkN7eiBKDupg471T6i18AgdqcmkGbbZlJtxgipft5LdJra7n/tgdXchmg9LMddYAr0YHmQtXlBrGICZP/Rgo/qbNEtfUdqRRspr+0iGf7uDN8wcyR4eKM8MQW2pAgty4sHjDYX6laE478PqICsex77E4Ag/Gt5q0fidFQ0nT0Z1lm8DBKioccKPEnXY2ZbT94GbKM93GWFFMj3+bzPt2nyPZpqaIbnZH9fcOQg46YLqszoYfqOGao4eJ5+ZJZS1tpF23uiNgL++8MyWoLtjRCffawih8zq0k3ZTOQhc6o6syaaYOauNhsWepmd5WdTteio1leyk4eeu0UJrdYjf2eBDOJtVLwQo85WApyZGPYePc23+6PXJBa2qA7HL2BJ9flggZp0Nfli4YGe0Pw4bhbBFFIbG8kgk5Uajg/mpXkkUPtRGQkQKnJrDZsruCHhFKzB+gQL+DnIkJodCnuADTpYxVC80kuGDffRo0joaHLaSin5toJGahdRe/41UAmwxw5Rwg4Lw7Ys19Lt8Jv30Ahq1fRNNF2bRvsHl1H5fE+jwwJ+nYkxmr/OPadfD0H5M1skdtmK8Gc5FyUhXNB4wgo7Hexp/6Cx92rKfGmoO0Kgel8jn1hdaFGiEd/ccMGVEAOgHH4LPIhRxJBhQIULsNgG2yXhwk3Ahi+NiaiQPZRMF2HJQhKnuUjzmhaEmguU+ngipx/hofAWkjQtEZFwAvJ8GQlWPgxoJD6lsd6XN4OL3bW9kvbLEsKt/6Kn6WYq8lEncUeuoa146RUsOUU1YA22a2htlFj7gJvPRvjgIGXX9kJBTTzb7M6n7g2RqaF5JTT0OU98uXZDb4or35mK8nh7RybNlcjTsl+McY3ZfOax2S9HrLg/Kmx6Y0NccOjrdsOT5K+q2u466fHxKKR++0gETbUy91Rce7+xBF33QWyUYmYki5LSE4XEPOb5kyuEWLod3QTjOnWGe4B6GvGwxLNg5yM048FX4ID/aEZJMS2Qt6o3p8/TxrlkPEYt6oZ/QDBkDrdn7t0P+uIGIWGCKhOVdkS6/RV3K9lDmn41UdXozvX9SQJ5FT0h5Ux83lrqht54AGudZXdty8eyyJc5NqqdTxRm0r2YhZS5cTv6rD5OBuxrWTXFn1y6GeWREJ3NPydD/ZBhyGE/flcP8QQRyU8JxYlkolqUEQsvUCZdXmEMZ0xM9p2nB+ZIGnJXauDSsJ3oUmSL02kAkWXmCpnHw54kIG66Ew3aaAkunshnGMkzJXwmKdoZg5oVAFKu6Qd/RCjX39RHz/TddyGggE7cbZHu6goZPvkA6I2/S/rondN/jMwXnqYDnoYrkq6307sltGrWngMS8bNr6PYtKdxfSuPsNVP5SH99/uGAb89CVL+UorI5AFuvjdpEDNEx/kLCsgAIM0kn+31ZaZXyDBn03wKk7vsifI8GE0/JOnjAQguMf0skM5vCl0+QYYRSJpRwFis+Eob+lAG5pgbjDd0eSuh30BvfDwvDeWF3dE9otBohjs2JnH1tYM29Tbeaipl2E8x5hMHsugdd4tof+BmLmcRfcvNYPUh9tNC76QGV1N+g8jpLxu1xaFZlN+vu30LPLWbRkxi5KyD5I7ZkltP3GJXKtraReAypo9fsiGvwkl15c3EkaLUX0wLqBPrIzPFfnguHzQ3DzYgQsxkTDb5ES/jslmMkyQc0PE4R4f6HzI2vocGYDWX7SQHbtIHxXcDD332cli8M6uYPjBxPWY/9YyDKG+SUh5DNliHRlM4j5hwnLkAPNpLjXEYKh+oR2PU88SrHDBO1+WDDRGMkBpnjJ8syE+y74ejIAucRD9T0+gntwMPOrJ7p+H4CizboYOriVJs+7Rt+/HaYhrVupddRGKn+2nsy8NtC7C2mUdyqD4npupfUmuVQhP0CpyUV0cfwxeh1XRAuqDtDP7/voUOFRMtWvp8ZvOlAud4JkKB+3vCJQzY2G1pIoHD0jR+NU5mS7Abtp7gg8Yo2CJ+YY7WaFx11dYN4rEJr1wdDw4GO6Gr+TabttUM3y/T9qzXVEVrg3rNgO+XRRiKZhUmwfL4PtYhkkn6S4vlGExzd5yBkWAKNUN2w+OQjyIbY4PMsB4/Z5sKwVAM/3QOnlIDireqJ5khVe1GphoKSJ1D+W0ci+ubQ7OZ1UvNfToT0baMCmDDr2ZDulbdxLSYkFZFJ1jHClhN60ldGz5Wdo2qdSuhPI9u7NYmrZfpK4obdpwbMuuCmwQVIzMDg4HPkUheQTkZgbLkWJSzCS7PyxWscHjdU+ED7yw+t/v1NiwcFjHx48Fwej2TUQWec8cOexSyenbteD51rdTjqnGKKU+qIil+2sdy54OtQXl2oJEa+Y+z4WYttUMW41iXFsRyjaW3nIZm83aH0A252ByAkCnIYFI5yCoesWiN5TnNHx0hgTK3/TdPEtkg4uoLvXt9HTU1voz6xtNPfrfqo9UkqJg6oopvEpzRvyjibHt5HU+Rt1j/1Es61ekatVLfWZc41iNC/SUbUbxHnwlqxn9IKnwBOuU0SoCYtEzaRIZAeIwZP4ojBpAKrlfdDFwRRtAwbBRu4Po68hOPNTjK96Iih2EsvBDsjp2QcZB3U7WfCtg0pG/KV/NFjdTk0L24lfqILm/po4n2GIPeX9MHK0PeoGeaPoIwfn2N4S9pdhzKpw3MqWYY5pGCYkSvFpphT6GlKc0RJhjJiLR9oeKHPph2+Pu6Hh3DP64nKZ9PecpiS7cpoeWU1pJ97Qi3A19HnRE9/dzXDjtBUKJ9ngdFdr+N0yhzzeAJecu+KH0Rs69vgh3T3wjKzGqmKtrQXy9wQgVJ/tUZVInC0Kw52AACSMN8VYTiut+lZN1tef0rUp2tiu6Yz5JnyoGEphkChE4EFPGLUYYmnFa5o+8B79Y1rrZ1oU9JNSGWv/PqNTQ27RnaBL1PzoMrWdvUtLEt7QKlt1KKtMMZvNsakcNuPmh+FMghI9nGMwbnsM8rvEYOD3KMS6KlF+TI6N9mLMHg2UBLiiaU8//G3RxX9Lu8FyvBqM3mnBdGhv8IcMgAXXhWVwX6j4sMzTHoxFTTzcXMVF2SN/1KxwhscQM2gc0cCclO/U3vyNRgVo4d5Na1j7Et7ww7A5VY6vDQLc9XXE6oq/tPvFcXKKyybVxfsoa81zKqm3wMcugKhNhEkZPEyYb48U378U3VpCL4t2d/KVZVf890MD/yi+0EzGwy/RoR6HqNv2HNqkkUcrZ5yg+vYHdLuXGhI1LHG11Bfx08RwaldC71McrkcOxrNz8ZgijEPd+BjMVo/C7KUR0LeUQreUj5jQQNR/88QhEze8rnBDg683VI4FIm4a6ynmDHZaMiQKImD0R4G8HwoksvPraSvBqkoOjoe7Yvq1vvCdp43khO6Y298AZU52+DyPsL9ZguY7YRDpBmOKnjWmz3lDP4PZ++25jjZ8yaSPyXeoKt4U9x8FIulBKLKWcxE11QZ2kvdkvWYf9UjZSFaMLZI+0JzWD//oz+uK8h73KDbmEA19m0l1zDP08vbQ2wWXSOVYO61/bQq/O164cCsULy9GYs3UWKS/iIXur2i4jVRi4ywFzOoikOinwMFUBaZ/iEAE86A5S2SIm8kcaHcYyu/KULZAjpPeCrQ+jsTV+Chkr47GcscY4At7nhFRoO3MTXzE6L4jCLt6OyIxvS8ep/dCeo0panMdcJbPcjv7v819CfKKOOhpY4PW/75RnsUJKpi1g8JND9GGpFekjOyPv/YcDE8SwyM3GIYcW0SZtdH2iQWUcT+zk/fPsXnAcl8t41nX3vDnv6elylM0oXIb3e6dSd4a+8nlbhUNKOsKx5/9kW/rj5/PRag/FQG+RST6XA9H7GkRvu3i4d5EDm62sf64L0TtxHAoj0UhfkEcjvcejETfwfBIiMeVsliUbo5GfZISJU+Y47srYMrcPzhLgZv1CvTfpsBo5wj4x4fBd1UIehn64VygA5RGA7DI0wa6i13hdYGwvj4UhUfFsOoVjFE/HDFsUg8YDmui/SNuk2XfRvowsQcimG+NFTC/eRAGzqkQnBM6wWk681mfK7QpuJCWMipe+2H6Fg7+0fatNVLUu8LgzWWWFfLIriKXtlacpmnrP9CKZb2Rztw56UYw7k+QYspqGThnmPdfIuRfY35zpj/SS0wRl8H6vY8Tbs7loGSTHHfmxUNqPAz77g3D1MwhGKcSB9lrBYS1UhycFgr9GQIMnyNA+X4h5g8TIZEk+F4uxfC7Uig/ilCiw0PRYj+c+eSGEy9c0eWFN2plHExrFmJUowhTYvlIOuYNY+4AjPMxQFGKDs4/MMKfQQ5os+DimLMM+VvkiHsvRFKKO4o+6MNtxQtSP3aT3BlHdXDwjMOeizHhiyPynbSx0ugeyV8VU7/fJ4gjfEqfZHp4nu+IOUs5+DxFgrMHZfANFONjMFt6A20RKNNGzZJm+m/EHXI/WU+JB7tA9aEN5kbxkWsQDfVHQzCjcijGLIvH9z8RUHkswLyRgaj47IW/yZ5QKfPG6+P+iA0AKht5OBMbioO3JYhvk0KtQIy9oSFQiwMiogPRVhcE7pJgfDZmvnoyFN3vhKB5FmHDaU8k93XCM29HTE/1gKcWB39HSbB2QAQGHQwH6kKQr+uOVW29kLvgCwlKntI/7irlIu6sEP94YrMzZmzTxe3cp1RQcJEu9L1HFs1qGKk3EMEitusHSaH6LALfWU+XrRWgTe6O/psMgEFPaXXPApp/PovGLttBwUMv0rK3Wngw0hsPtobD4WEcGnrEo9dsBfR4fAza7o6ZYdbQy+kH46T+sDcYhLPP3GDf4QdNSy40ZgtReYzV2M9wcEaxLMXmXOZcETLWsPx8jYchCXy8exeCxNMCvDwcgqnVwfg5ArCYHwS/e4Rh03n4EiSCs2MYItXD8ClFiNKZAXCaaYtRKj2gdfctXVr/kHQYlycGwsw+GCsYWybb44CrLopOvaZP6g9J5XsbBT4wRvl0b7QvFCE+IBIxb9mea4/AwdoQDFzvjEIDbejMuEFx4u0UV7maqj6to7+bC+jCz9+0vMIZrVfFWMp2QtlRBXgXQrDroAvGzumD/o80YDxHA3liQ/x3yAql912RVxaAdfd5WGctRp9+4fi9iDn4kUgkDVfgrFo4RlwW47KWEI6n+RhWy0PQVR5GPOfBnNVMWRsPw9fyce5aCHobCRFgJkTHJD6K9QjNYz0wvXYAorl6mD7tE23Yd5tSH1ykVMaVSlcs2OaFfxx715LVjTZ0Tb/StGlfKCJQG7ladtg9ngNVw3D8NI3G+ZQY5GZFAoWh6H3PA7Hhhog+9oRS9x6imXqZFPR2Kz02OkcnktTxOsUNqidEaE+So8lSBM9RrNaTjHCx+CttW/ScPsR9pnH7eqA11xrDRnij9DoX80+EYnjfMExxkqO/jwJ3mxQYXhmBjbUyzM8Vo85egPS1wVAsZjm6Pwc2Glx8XBYMwRNe52/r9Z/PQ4kBB1mBflia5AxrXUvsGqeHUJ0Osjd+RBMcztP5hYX0qO/BTpr8NYPyuSX+UZJugDeT1OG3RgXSOnXwVU0hXuAOuWsIFrI5f3mfEuMfROHKwUg8Oi9FLvPfd9ttsZ+jhQPLnpPvrOukYVFN37Z+J+tf5mhj+dn7ggSDOyTwHRKEEEMLDLjWRhqoJEnYJWoc95Km+uhjmI0jSiQE+6tCrDolgc1JKVTSpBhrJ8WImRIMeSuCqp8QG/N4MOkArnoHwVwrEGlbWC4NJ5apObjH3PRWApDs5o9pLq7wzbVE15M6eL2ilWzLb5GmzinKC8onP1kOeXnsIPP07Z1ck6+G0IpuWMv4e3UXLEroAufJ3bGlyhCvRw+Egp3j5Sch0KmRYLWqDFd1wuG8MhyHvoRhuXso8t8HQmHphMMbzWH8vhfubu8Dnxc2WF3nh9ZYEZpZdtrwVoDbs1xAnhqw63+NvI4zv3A8SZbCZooeYIxnEV5QiQvB6EkS6PeUYIqKEFlHuOBrBMHijB8ch/pAY5YXqgd5wv+HBzQGeCFqsQ+yV/nj3Ygg7HtHmNEQhF5Nvlia6oxuN82xf0p3PPN/RoneZSRwyKO6edk0ryOTPCXbqav+bupXmNfJI3hMGcdrqZDRreoNzVykCvdF+lB9Y4lwSzcMPxqEz+t5bJbycMKWi4TuXJT78RG4IhQdrB9/DRFh1RU+1rGzd50bCKc0wuYlIahrCYPkqgIBl8MxcQUHo35Z4O+XV2Rec4g+HtxOEZOOUSX/C82zsULcjSCkbBHDP0eK0joBlqwMgP5zdqZP++ORiinSynrDr6APnk80w+UvA/BjpyNUn3rCbHUA0i4AOtc4aLwTBM9GL7g/tUXbEkMU1X+jRXtvkMqlI7TMJ5d+nMqhw1sO0rrU0/Rm6DUqZp7wj629z5G1yfFOVts/ofF3u8F3qRlcRzujy19/fIzgYtZfoLGrL/wPOaOtwR6y9S4YyO6LMcuFppfEzN1kMNsSjopaOYxdIvF2UTS+d4tDxo0YjHomQ8cRXyy00scMl6uUk7SVRm7YQmpeJeSZ1gXNmo4YdZePHhwZRJ4sp8g5KD3vAG1bQ+hu7iDtNy9Ic9tTqnz4lrZYqeF4RG+MMrSD9hJvnJ/CQfmJEKRNFGDBymB8yfFDoqcDJDl9cO6FKrz8G+jWm2tUu+wyyQ9V06iWZnI5rYrnY3VQEKXfyUt/iiilyx66zOiy9wmVmunhvo09LogD8M6Jj5D4EESdD8KB3U6Ite+LzZP1YdBsgJS1lojTcsfdpxzUyyRojFJgd0QMHvYajJYM5jllQxAZEAe/XlKMfOmCdctUYba7mHicjWTptYWM9S/Q+n06aLvuiT4jxdC6I0cS8/7pE/3gXtAXbavbqGXcJbq9toBcLxWQoOoSPTvSSl2DDaGf7IDagKDO75v33BIGFX/m1GVicIN4mHfFB66ag+A70gQHX+qwOdgdVcc0saXVACWjLOD90R7Vh9zBifXqZJcDR2lUQS79o63kNU0caoqH/3mj2VSAggQpcuaJYecE6MUMwuUZuvDhf6OO6vf0VqEKN5kRis/Zo2ZZIKq/iTCvLhJx++KxZOhQcP2H4rZ9LLZ0COH+bSDaDd7SPEke7Vm9npxrsklrwm1as7I3YjQCkbFDhqx0BZZ0F0O8yQO2N3XhRvfo5ub91P9gFqkF5NKbtgske/OLjMaZw3+mN/JZn9y0Z3uF5dCN95RIG6KA54gwXPISoMsm5gGaXvj0yBnzfjoi6I4LOrS80SUhCN+LeHh4S4h5PqJObp5QTg1jD9M/KukXBR62xs8fQP8glstCWMZJkyOkmQ+rv044OE8X5YJX1EftJlWuu0Vz6looaZYm2q5a4nCAN0SHhHD5HgnZk3gEfh2MqQui8MCRhz4p/bA4vp58rmynU8PXk9A+h/Lzn1K6nwV+7uTifGoEfi6OxLCDoSjPcsYjz24ss5bTn7nbqe/tTNoytIBqPBpoRUhPlnVcUBLBQ1RX5nT3lbBvisaJXdHIZX/bPI6A+/MwGItEWFjPx7g8LrRWc2B9lIt5C/lspwlxukqMaRVSNE0K+z8v3KPMi+X0jw5dNbARThhfLEDxx0gIS2Mx9kI0rkvDMIblg+obfTFc/xu1h1aS3qvjlNOrhJ59uEU6Bu20enEfLJF4sHwZiq4zlPBWjYWQueJMTUJhRW8sXHCTJuZnUW/dVHqWvp/GJb6nmToDkb+Ieal3JOYOj4TpJAFC+w9C3a4fVHnzGKU1ZNOF0lw68d81GhGsDlGlLbQGAiWRUozyVODQ5Eh081VgXpAcBjIZKsZKoecixpzJQiSzXHB1IRfCJcybzxKyzQEuy4I7orhIdQtGt+TgTu42fU85zvX0j5d/GcBluidKEyRo2RaDilUJ0Ps4GDn7o7DujRB3Ulwxs1YfX1JfUEpVCfVoyiNp2l4a86iM1Je9p6hDpphm7Y/E51Jkr4jEN00ZjjT4YuYkPeSYXiD9vZtp4uE0MrhRQJYF7TR2vT1iDwqxOjsSyboKbD8aDK/a/ph2vZn6hB0ks9tbSXt7EbXffkvqTX2x/pIvMt+HYgJY5twqw9MlIjQ8DsbrmUEwjvKHosIX+jIffH7piXs8lpdaHTGu2Q4b1QfiJnOs3FnW4Ly3xsJZNjheYNPJd1lq2Db7G/3jzI/msN/mz+a/DBor41C+eCiy3YdhQsNg/JkSCcNWHmYcdMD9fjqI9XpI59ULqajfdtpxLJfWrLpCHQ4aGMt6rrJRgFFfwtHrthgqrp74tUUDi/eV0Bn7dNI/k0bCr0VUf+cPHb/iiIRRoZj0RgHrjHDcFgWhOtYYh3/X0Ba33ewx2wmrymnEJzVEGTiwvBuM+tNSKFj+tDzLw7EvnnjTzwYtn01gdr4X7g8yRKm6AV7b6+GNkRb4VV0xzLCDjgtY5v/YSvcNPtHqd59p1PU2KlnztZP5JQYonqSFf+S72+HCRWC3XA6bM3FYP2wonFuHIbZpKHI2xkO+OAI1BVzsHD4I7S81kexbSw3xxXRmywH6PO0ywbsblsMRHM8QmBXKMMpGBNFvV3QIuqJ7SRH9kG0gD34qdYsupvJpKti83AnXQkJxdGsE3kVIkbbNG+uW9IBtyUU6XLmN3PfupG9PrpNmfz1YPGIOv4Bl+VIp6jRZf1Z64NOvPli66ielTX1E24yrqcTtFvWcVkWx8ddIK7eCVFtKaJXrUVqpW0gZ0wqpi9dRiqk4QbMzSmhXXmknb960gD7LOFWM3f3dcLyaB+sbcpw3jMX9ksGYM3cIVvwYgnMXElCRFYs/N8KxYToHhVGDYGHSA3bpb2jekDpqXfCeeO8MEffWA/JTofgWKcfEJyIU1roi8Y0qWu8VUMqmdXStZgMtTT9KVy6qQn+aMz6z6/+jkOM+q+vyTBdYfuwC67cn6LpuJrkk7KIu9dX0dXgvZLn6Ymu2CEPuSbBhBgdzRwzE2Jsq2CW6RAuu7KcuZ3dRzq1dZP07h7b83UUTTmynR/rZ9KN/JlU1ZtJsy23EadxFxuV5FBOdT0n7D3SSw3VAD9YL/3j4hi+qCgX4fCcc7bZKtByNgtu6aDy7FYOogXEo8onDWHE0dpXJkLyAi01xLghRmkNjYC+4qptizGlHPB7Hxee14dgkUOKDfxhCJV5I+tIdiX1OkWtLOhlN3Uyjdc/QM6vumHXGDYksV/pdYu40QABXVld1kW3kffoQPbDfRI36O2m5wR3iFxvhR5MfzneVwGIL28nM98WzrSHU/0m3vM7QKo9cKlDfRl1Dd1BTUC4tXbWHzmbvIQftPZT9aA99GbCfhNcPk935Y7R68mnK9C2nlrbzndz43hPGB13xj/PeEiaMDUWAIAxpY8Mw940YvetDobFTBO64MGh7szyqjILmMSXOzAtHdoIAhySBsI71Bn+bL+bwgmH2kWXulGhUd4/Dhi0K7F9PuP+mD1bdqaVHnw7T3MlHSKu4jjbb9MKiz76wS5WiR5wchcv/ZXprnHrbTCsVeXR3YCpdjNxKVrhJXq69cMDBH8PzpZhfFY7zEGBoiwum99HD6pcvyLbbVVrw9TyJeVdoWuUtysi4T9be9dTs9oheaT2lssQX5Or7lqZx26g9tYNqHFRR6dEF/yhtCMSQK34QMzac42F8XxGqPEQIHMODxQU/FLL+7XuE5fh2Tzgc5iDZVIoljpEYW61EcncFTnmGoeWwCC7eYrR1D8eq41FQsx2M2JoETBXGwjdIjFFuLsh5qo21UW8oo6mFcsdqoPdqOzwO4UFVKwJqHyKgGcbHptfsapMaaeiwXXT62xr6/TmDrLZcIrOAnvCr8oPmQhla+EqUxofjezYX62KcUD/fBI0Xe+CMSBt2O3RRdNIQzs/6oFVoirfZfeGrbY6JSRawuGgFxdyBsLs0CGUqjoi87tjJT8wZkyy4nfSdL8TePiKs7sfHtKvesF5shWVDmPNpdcPBRB00zusPn2w/XFWRwHF/JPI2RqHoUCRsDSNgOUmO1CssqzvHoHrrYNS8GYJMiwTUQwnJAz769HTFknYL2N4wx2Vde5jYBwFWYbDhRWHN5UgsGR6C5FcDcHvBc+JydtIz3xR6vCyNuseco8pXuojY4QcVPTkS1GNR/DYaa1+HI+5wCKIfBrC86A2tn55INvTBmQY/jDwcAI+egWi9GQAuY1FWEFYFc3ByMA8rzQXo2S6E5s7QTt70D8XtF4JO3okTo9f9ULB3Bs5se/TJ0AbWPKJ+ZWep6fMVisluJ6V+f3jtIPwazXZkeSQq7yngzu5HzWEpanXCMLxIjsS2KPCWxyMRCbA7EIdzQgUs9jJ/GEl4uTYAp0dwoLNPhJYxCqRox2BOqRIjFEK8l9ghY+wHcmZecbJqDS0/wrLCs3JaZKSP8/n+2NEtAqOXx8HVMB4t86NhtiEC57eGoaFNgmXjpKjazTytjwyvzkmhzZ5/tlCA4ef42KgvwHnWw98/sXl0OgKpnkpc143qZJ4ac5VgSSej2GxBTSgW6QeiboYV6up+kd/r0zTUczvFTsuls5eriP+cuXmdB4b6sPO6KQMvSYrEiBBM7kswEwRgawMhI0SIOfvkWDkjBneux6F0egxKcyMg/SVGa74AL/cIcDpVjCGmcqi4KLEsPhKbOSL0qXNB0gg1ZM0/Td16b6VQnxxKnXWHDk/tg8eHgphTyJE+KwZXH7GZPDISG+fKAW05ar9FoHS9Ej5PonCAp8Suf7855xuC29sDcPuHN5qC/eA2jYOFX0LhpiOH/lIlzv+J6qTjaRnCh8g62cgcsiVehCljA5Bx2RI1rd/p3IwSSgjdRnnXcqjJ4wYJO7ShH+uKlJ58xCwLRfIiLlbfccfSa1ZwvGyCazDHgZcOyJtLmDc0DKcGR2Egm4erApjjrBHj+4RgbB4VhJDqIFw148HljwjTq8Kw/ZwI2d98sWqoMXQKmynwewVZnrtK6wt+0htfG4yyCobVFxmaPeW4sE4MSHnYr8b2gCcPd3PEGM9qwSRGiYwNchxt4OF1ixMif/TBmnG6qFtkCGWkFbZu9cCEdC7q1MQwvi5FPWNjohw+kHfSbmE41AaLMYB1gO5YG1g4d0OK+x1aVneS2izO09at72gCjPHc2gs+ujzYdg/G0qkeaNU2hc6YPzRJp4HSDryg43vVobPVBtWngEtyGRxcFVClMKSCzaxJbpgUaI2rfpYw0rNF1jVPJF7hotVAiMdfOagQOuPxw15YPF4N70rVMdm3L5au8EJlHwGmlYmQVsbFRFc3LCm2xD2jvigPsEZ5tDeydQXwyZBizmEBlpxzQcBndajOuUHXHE/S9W8XqPvVFhrkqIuZUTYoveuB+Zm+nRzfIsfnBnknM76Fo36pBIENHHSrcsb9k31wZ3RXuN3/SpnvVeGUbwSd0U5gKwxyHT5KLgZg3mVrTDzeBcKYSvpScIAyzhTQ0p+1dEjZExXwhLdZKA7MCIOPUoB+CzwQqGOMVLO/lP7oDVmr/iDXYgME3nXCRh4HRkUhOHAJaF/oga929rCXOcA8zBs5e4NRuU6I9bc4aHvngLXztTF0eCPV7rhHJo2faKGqCTZ284b8bjAWjg5E1CRzJPrUUFviFjIbspKsz29gdZxPUfZ3SWKninkiQ6iUm3TyTLAcHH95J9vSw6GMY/u4RwiCLvphoYkTjG8PgG+wFe7YDYJtkBeMbbm4ukUI7a18tKl6IeN3b6x59YIepBXQYMtMMtTbRb3k1wmvtcE1YD5pIYCalQRlI7iYec8WbntU4Z5ykXY6HaDZUcVUvP0pLe3RG4//end+p37zHTF+zBYiKIWH+rU8LJMKEd9PjHVBAowc4o1Rf4yQyHZ7XtNeurd2OxmvLaOWXl0hfjkIozcHwnyQLzyLjRF47xqd4W6gXpcX0LK1yRR7OY2qvxwkl9c36fbsNxSu+a2TJekyzJ0vwz/aRsowepMULTmhGO/MQ/8EwumNgbheTQhR46PhtQi5p8PAV0qRzw+G5i8HVA3XhGpWFX0NySO1gGw6/eMgJY15SrVPjPDF1QczmUt0LJQixYfl/B3WGPzpE03JOkTipxsov0s6XRxdQoc/dEPpHFc02YVisyfbpeMU+PtRjpqmcOSNCMeoo1K0ruThSIYz7HtqoWj1RVo8OousqjZR76XH6eFCFSR9sIPmtCDo+ARiVuIAVKx7S3fv5pOsI5UOL1pP3ZVbKCZpPw3veo4yeXcpaNLDThbHs2txleIfu66TIt1WCqNvYrTni5CzUoS2YWw3nJNhqo8C3R2VGH9egclzJHDpHgC7E/2Q4vKNaj6eo+aGfXQq5jB1zLxN67+qY964QZAtCkajUziuzpPD8nIIlmQ4YCJfFYNNThJ/2Sa6OGMT/Q0soURNdTjddEPlFTaPvKMgLIxBW2Y0LiYq8XhEBB7/lOC2DhcmGxxxbLAOrhfWkLZlEd17XkTDH9USp14fPU67Y/cXHtZ/4GNJpReW3u4NrYp3JNx1lQoTymjd4rNU8f0qDV3+gNYMfUGTkls6WTddjHqxGP+4h9WeXoAEj8sl0K+XYoJOOMRcBZuLUZijjEFOdDRen5Mjszsfp9yckJamg2crHlLNz1O0q/gEfRp5lyrXq+HJhQFQ6x6E2V3DcGyqEpliJV7/ksDkli/mxxnjgXELReqeo6hlZeT36jm9FhhD41EAhlSHI6lHLDznxcE3KQbRTZGoWBCOMxNFKGkEyve54ohBX+wpVUP3wZ+o2PMHze+ljxm6Dpiq5ODsZ7ZfXkhgEMDHmtueOGxshW/9DGF4SgsqZd3RbqaBFEstPPbXgdysRydvHBGhsVjUSdeTIpz/JYKyVoyv+6U4wPbB41IFyi2iIHOMwmuKwFKREI2HPSG0NMZ/o1tJaXaZhB6n6eL8aioc2wWDZvbHu0B/PLVgLpWmwOLlUUiLVWK/RTjUp/BxZr87xqaYIZDdx1Qfbajb9MWTLZ7YcUEEjQ1RmHI0DhF3YnHBOgr3hsrxbIoEiBPAOoaD/XN8wbngDNt6GzinWaGo0BbWGzwgO85B/70ijL8mxZpJEiSNEWL7Wy7m9Q3ERi8fSMs88CjGDVcXuGDNWyd8veuIxMmOndRgu1TvpbiT/x0SQXAmFPdGh+I/VxFeG0rw1DUMg3+GwTpDgl7veFh40BMVwWb48rCDlPIqCn1SSuIrl0mj9TPNEZjiam82h62EGGYSDtkVOTy6haP7dCniXMUIjxciNjgYLbYBSKj3wvVX3swFgSViCRKeKqGREYc++XGwiYjGNqMIfN8gQWZXIab95CHFIRj9X3Pgcg/4NBlQecZB6go+7LqJMLZIgjqWPxbu5cPXnrDzqj9EjoGQPufA4kYIdr8KxZQ6EUZ3ZXXkLMS8CSE4XszvJKcnc5TqMIAx+48YARaheBoSgjNc5iZhwZiyhQuOELjI3KTKxhHbYvogfu1PqttXRe/2nKTf9qU0q6qOJvTUxicdR1zp4OJytQSbNKQwnhqC4mWBsP3pjYq7Png3MQj623jYXSlExW4xuhjJcKBBgfeXYxB2JR761+Ix5yFzxXIFGk9IcTtYiIhrPDT9DcaBIj4OfhDi0m4J8nuGQ/9pBDxnR0KazPrzvhTjhnPg39cZ+9X74a+mCXKP9ce3oR7QH8PHz3HhWHRACd/GKBx+qESjJBJ3MhWdrNgrh3VhRCeLs8PAuxuK45+CofYgEOHaPthl6sbOYhA0Vc0x5LwW7ia9Jvl/F6m09gjd3FxAipgKqrr/kRy7m6I42QdqyULcmi1m+5oL+zRnbE41gfYVXThMN0Qi3xoPm31wkOWNn8vk2Ls5Gn4z47FsWAK26yQgfHwcOhqVsOUyD0sRobqJj1WrgpHlwkPLeQE8vaUYq6eAQVs0dJ7FYU1xHP4uU2KztRA1x53gPEoLZ/c1UNbau2Rm/JH6v+yDhPe+WJQaBq15MXDfF48fPvEwLYhluyymk6Lrkdh9T9nJMylyaNxkbpnFvG6GL5x7O2FUjiVyLQxgl66CJWsfUvuyUtpctY8CRufRlBnFpPOimibWdoWFwgYlgwmro0TgdRVg9Rd3dJzUh+PJBipXuUSTPe7Qtb+quFw7AOk9CZbdZTC6E436n/GovTMYYdrxsBkTDfXrERj+R4r9K0OBV3w8awnGoCk8pD8WYONOKZ57RaLpUSxe/h2M2k/xaO4ZiZF32UMz+2J/8iOquLyXmmdupcIlx+m23W9KU3dE+tdQGE+IRuiqePQ8G4cb02LgzXrsJuMlSyWOnlF28t39CMy/IcVk5va7F/sgvNkW91b1hvYg5qIrX1DrgotUP+MIGVTtp6g3R0g77CJZ6rXQtxw9rDvkhPPbgtGvP5vBhcEIK7fDgx6/KNr3OCXYbCXXGXtpt18ttVoYIp15oVZYKOQtCmxfGYPggbFYbxuNH80K5KSGIyNdioRjIvjlCZBXwYOZXzAqxvLw+YEQz5JlWOceheL0OGyVxiE2NAKarMcuuxqBN/kGHZVl0c6m9TTp2F4qVnlPD01sYTFZgK3BSgTyYjB+jBI/v4bj1Ksw/GLcWCPDtTGyTrr0Csf1m1Lo14aAy/WD/idbfMntBfugLjB58pLW3Kmmp3ZX6ZVHJc2edJcmbHlFOl3UsHFdXyQpPNHvTghU70ow/g2r1wH2uPf1D72dU0Irtu4gPm8/OV+/T4XQR56+KywX8vC8NAxcOwVaXiiYj0dgWn04PubKoHklDMt8WD5pDsXoctb/NoSzRf7QrGH58jebLyViKGQKJAujwE2Qo2M4YF5qjpWrmmjFwEJaOGcPPX9wltQOdMHZEifc1w1FIcsgB+TsNc6IsK+MgxcnA7Gf0cuIi3EF1MlTVgJYmrNztxcw1w6AsY0DAuYYo+iVBor6/6UE959k1fGHBgR3xeOP6tg0VwdH2nuzzMjOSdcfraWhCHwow/IbIuyv8Mac+8xV1d6Rbsktyr7xgPjmKqh/bIbQVx5waubiOYlgNoXda04Y/P3D8HFHGJZelcGMeUDPXzJY54o7v0ffHOkNRyMHVB+3QfzvQYiRsB0ziY/RJjLsYjt6nLcAqYNdoWPXE/nLP5HjkJf0/IwKohv64atvIM6lSpHVEo75olCMEPqi7/uB2DDOopNjD9lj4USbTjbc88aq9VzmgnzczQzCG5V/nzX1Q/VJAzQZ6WN9thHM75vDzo1lgtXWrFasETbWDivy3eD7gjBXweZ+HLsvUREQdBNijMCTnaclgot6YdnA3lj0pT+Ov3bFkCWB2A4eYhMFaE8RosQrFHZbRNCzk+L+lHC4PIrAQq8IuA2RIPEk4ba7A4597AXP0G5oblaDm70R/Ls6o/VWMJzs2P6qYH7dGozV5h74za4loacV8gQOUNUJxIUKlh30IjDntBRJAYHQ6GGJkt1dUXe6lf6x+qwhqiJ0Olk5aCDuFvoiOIGLaiI8eeuGVeIBWK7aF+NDzFG80RY5HHd8fOQD188+uBTnhYM7POHX3Q9jxgVjeEgYxjlEYeyQGJbPI+HJFSP5AxBh6YclHF9o9QzEHHMuzqzkIyk9BMv+8DHFho/EpXz4dAhgIZRguLEcC4dGostOBcZFSrC92R+OtyzgfeU3bf90k8KeVpDR/Ebi3zfAj25ekEtFWLqTZde+4eB0EaFZwsNsYTCu6Qhxl9WS1X9KcB9H4loPEVxqXJCtpoHY6TdIK+44/WNHhDpyHDo6aVfSF5qV7ii1BJJEhHXDPTD3hw3LYxZI7G2NZJkrwg4G4LI3F25POHAKCELOfn+43gjELi4frWEsSxVEw3tFPFrGxOFQuhIdi2T4r0GEh8ahWJUSirmxIpz+GwpzWyFymL+MmxOMr6nBiMll5/GIuRjLCo3WSmjxIpHfW4LfY30hvGqMg4VNtNr2CC2V7yJRUymNuKeCFXYO2GgngEkvBSYdVsKvUoGkcWwexMvxMyAS1UExGN47DiZdo5C7UoCzKnZ4m9FGs58UkuTX1k7+D+FfQGB4nCSaZVxU+duHDUCwQAUERUBERVS6475oZmCAYRgau1ddc9X927p2N9jdXYCFndgBrhiY2C0qxnOW5wWf682Z4Zzfue9vfMDefL7c7T1P7BXmHVkg4WcXibHBYvG/t0xWHN4go/YflWd1PkthE3s094VhN+OJN9LTND6J0Agt9sPj0L/QEJmRgPGyJEoupaBNTkZjGovWzoOSOkas37JXJrrMlPDFM0XTPE8Or62JcWcv3OxU1K6pYb5xNMszIS8okCWNBZ8BUSz5I4GHTnomzdFSfRD4uTfiUuJVsW27WGZWmykNm6yWHR8eyKRp9uzbHk7YsWRKq7TjcXh7Tu7J4kFyBg9j03jomkq6WyqGD1NxTk3D7VYqhTtTGGiRUskd1wqkhqpA/uNq02PyOOq4fJtxQlpanJHNTtfkZOprOXnMFNuTLjzqFcXL/+l4+TiZwXo9r69ombAvjot3NLT6FM+6MzrOjEmmvnIOIy3UNNS7MWa8IQMP7peHWXOkhd88eba8QFR76vL4sA/LBqop+ajh475ovm1Tnt8okBs9gjmxIJKDz+JRLdIT8V7H73eRjMhxwrGwQlaGHpWirJ0yovYZUU2pTpORbdBWURPwOJWNxe04s7g95wqzWOihPP/1VDqqUjDOTWbdzGR0a/V0banD4Es8pQPjKmn5uQ51XtWpZM0XdWi7oA6vQ+twN6ou5y0b0DDMFvNrrtjeDKPTPS0Fl1I5eTWNJqYpHLuQyG3zeHYu0uD8OI4nh7QE9NBhPCGBOd4RnOrVmtrnqvHj7zzZv3ahdH+wRMYMuSj3cizYlhvAhzOxROyMx6uZmnfTQvj6JoBLyUE8ahjBotI4OhonU6ZN4ZV/AkYDg7li5sC8wSb8SKxC1QsmjGnoQOmbIDpX1xKak0FWUXvOf2jP2QtZ2J5Ox/+s8tn+etre1+HomQjb49hkG43BaDD7HVjJ7X4+XErxqeSYa94YN/fGdaYXuQbe2H3wxbiXMORpNHOKEhnmkc69wVmc35tJNaM0rIyT6DEynuPPYvlxNJb8Yg17l2g4dCmaWQcC6OLZFOuIcjmQuV+iniwR/8frpcute9KwaxMcA+Dahnh8myTScWAs0imMLisC6b0qEONpYdybqaFvw2TSG6ezuVoq1RzjOb8bso3dGZHcCq++bcjJ9qPR3GginiZRsDGTwR/bc+1Ee0LTs8g/m4b5Gz3f5yjv6GE8L5bHUtspkpoL/LnxvzacWduikvZHYtj5NqaSBs1jGO6hxkBUOFdT8fUPNfvqxLF4mo6dg9KILc/i3ZX2lGW3o/RQOnPS9Yx7Go/NgRhyo1VETI5iZ9Nwnv0KwP2IszKXZrwee0/ODNou9hXLZemxXZL9+K2M6ujI8V7hGG9LZGlDPSHH4+m/KZJbX4NZ1DWIbR9CWTsvlg/Feh6uyqDKpExywlL5tCaePlYRXOwZiGmmH9fmB2FmG8XlIi0Da6dT4NyOr6Pb0a9WJkVXUnD7N5HULnEcf6vm7xpROMQKRn5uPJxtz6xT1pQq/Hd4ItUuJlYy728t9QriObpAw5UTMZztEsPFVA2/FmuxNElB8ySDe9vaEZjTjqqbMsiYlUzNfgl0665m88Nw7C2ESeXe7Cxy4ukgcxznfJQdJUclpNUayX61Qh53OyjWRb/krybOOCqa926Nno2DUqlRPYnw5TEs2hRG/F5FB0aHs/VJLIuU57cyzST/bhZZ69KJyUjk4e4Izrn7kB7fGu/Preif40mPlHDy6ytnWZDGmAMZJA9OY7cqicnnNaxsFk2/NeG8+BSCrS4Q28OuJEU40DLJppKLVmtxa5NYyUFF8Wz9Xyzvlkfx1TOUGq2CaXgwiBofQ+i9VoVPnURs/kml5eIMgutksCI5hb9ild07q6Jp8xCGXfDmpK8TPQ5ZUFz8Q/IMLor9kk2yde9iOTdgtXS6dlo0njUYscyVPwfE8OfIVHo/zGDV0VS6X9IyaoKaPjciEWV/bnvF47EmmYCrGTxWzGHh8hTe94wh44s3KVVsUO034vX4KiztX4e+Fq24Zh9O4ZZEvmamsMtVT0ZWHOWDIjgZHYzN5AD6BwSysEUgs0b68LipK+azWlfyUamG3F1xlbxcI4Yi/wiSSgPIPOfC25bNiDBtQtcge0Y5t+FB9SDe/FZjVy+JslspJFdNoax3Im9PqdEnQdQhd7b42nN9bE3MRz2RXW0OybSjq+Xd8GWyY8d26XjljkwIq8/sMT7MaxnPr3oZRBe2Y2+1LP58nsIAy0Qcx8XhVDueBbY6HOxSMamWQTePNJa5JVD8OpBWK224VPpBVg0/KREt8iQ75qpUsajF/Oce5ExTE/xEy75PcWS/CadbmQ9t+rXljHUb3Jt78KBpALc7CK1GCEvvBldyyRk1V47FVLK6TRRVPwfTZY4rCTUbY2VgSPv3L2W4aZnkfKvCejdr8id58M4yEp/ZCdxrn0SH74kMj9HgtzGMG9W8sQxqRmDVuryyeCcnGhXKSX2eHB2VL34Drkm2RTX0OQ4syYJB1XX0O5BJFdsO1I5sz8GyDLrfSSGngR6fkiRO3ksGpzSsq6Yxd4iO48YRir46sWJrNeqVnpAar1dJ87+WSLU7u2Xl1C/SI9eJdxPCqdE5lstbInly0ZuY1g50HGtBXk1Ljn5y4PYDLya1C6OBkZpJN2IwV3j5iYrGecoZKNzZMZLlo4I449uantlmnIh4Ij9K86VLx80S2iBPnjo/Fr+E+th1caX7mDCKFK2fZqrl9sB4Gs9QMXyv4BTjjnFiUzZVrceaC9UJavddrN1+y4XttdjR2476q705Eaxi2CA9t65nsPxNFrFRiq62ysD0Yiq9QlOIbpDC2JMprNuRwgZdEiaD1ITWU872dgNWlt+V9Su2yZMpOfKoeLFs+HO/BN/8LmXvnNCfCuXczSja5wZytkjxyh9GdOj7Vv5t9EnWjqtDvRHOlI0J5UZeHBvSE7mlcJBWzelZ6koWRUdj5RNCQx83XC+bc3fbE0l4u0MGr1soV1Ytknsdd0sn/TMpOd+AkrYuJGjgyFVFFy5qeDFDw7MHKk7/E0bepABG9fXg72qKv5Q58dvHmXxXN87u8+ef0AiMv2u4ptLhG6BnwoUk1BE60k9rGVZTyXoqLXubJ3J2eSJx7xO4OU/ZN0fFE2OaEmL+U9pdOS7D3NbJzDnL5VnYFgnvcE3ae9XB5KA7qfYRlP0K58hhd7b2rYtrxG2JuX1AwjKPyXX9G5k1vAnPZgTTtZeSYbsmVbLiiIox5qpKBkWoOdYgijSXQNbSnPnWhixPuyDFRuvE8l623Fq9WoI2HJNxRe9llkkDrr514luxH4fGhzPqk5oVnzVsjYpj0qlYrHqoCa8bTU73SIbcjyBodSQ3E5Wc91CF/FbR8moUjRaGYbcomMkr/Nlm58eKgYo3FwTxoX0I86PCaNs2BNd2vmSXOhLaxZjyeTel0fKd4uqwTk7ZbZeg7xckM7Iqtueb8dVLqPJJReLEcNY2ao3X+N9SMjZXzv+zRDaOWy3R9ldk6fQGlK73Z39YHF+VXPkf51SP5K13eCU37VdRIyWG4lpR7DL151QrB64aGTI9pUhWFeSLZb+dMqwiV9RPL0rKrDfi+XdNlr5pgvE4V+6fD+aNk4psxcvHhOjY3i+JLb91VHRPxP9xPL1GxeL0Ooqm00P4uUJ5phqKnhrY0SSgAfWm1aJ7rglNNtYha7gFz381IXFuM7a+cSBniDU/9EYYDyqRx+f3y6F/NojRke1S8uiClIT/EicXW+Yn+/Pgtpph7eLpmh+JqaY1LxtVyHm/nRJQY74MzF0ixZ4XxHROfXK2+GG2LpZGxomVLO0QxNYY/0qWKD5ZrXsM3SZqqP8+mpM3A/H+14lW7evjqKuQY7klMm7Vebl1+aQMbHRBvi2/KzkZP2T0sPqsMnfCd2UAgS+i6fUzgXmHkyivocegp6KPtZQ8cSacia39qHPSiW7XLaiZUZVd+nty5/hJMU/IlUFX90p47UMyfeQFuZ98X24YvpOO/36Ss7Wey4ntlyVt416ZMnud7HTeLIP3n5auBd+l6nQbbql9UbupsbXQ0WuqDhmjJu24B0amtcirOC+nO2+R7tv3SohBmejO2+D6PYA2XsqsNoqr5MmBbXGzbVXJ/t396Dc1Au+DGhpUT8BfYvF7Ecrmb548z3Og6T+mnD/yVRztb8upYacl9d8TktX/mqx490H+d8QMoxdOuBgHMdlMxV+T4jjbJw6vjipSFZ/pOMOVZkcb0+a2AfuG3pV5CQdk98rVcubJfBk9caYszZkhI9vNkX6bcuTT4HWi8dgl/+pzxcp9r8z8tElO7lgphidWi2rrAem8/Y2semxF/b+92RCioq9G6WTjknnkmcSwfrGoPIMwtWzGWp8a7Oj8Xu6nVUjZ3w1YFdqWrS2CSegQzs+8iEqaPWhI95L6lfy4qDntPvjQLySS2+vj2KnW8q5mPJvWRdMpVfHFHS6M82nM1RIDrjZ5JCN2XZRvrS/KifJS+eeGASOP2WA31J2wB4JeG8Gv+DAWKbNlMboVM981IP5LuRQGXRTrT9tkUo/F4ndllkRUnyY286ZIvSZTJSRgupiZzZZegxfIVpMlcqHrcln3eJmU1loiBjeXSIXpFikedEuKR9al02VXUs9HYhCiZJ6revQ7dFypG8dTiyi8tML8w14kr3fm9uTmfL3uxJRL7mw096fdRn+mfPXG8LpnJX9f/yGTQj7JL4Xjsmuh2WOH+SlPbIeGEW0Vi+GpeB5MiadFYQyWtuGYDvChXOWIST9TYsb8lE/Fb6X0yVeJ3lyT2OlNqLnGhcOz/Lm8Kohz43wxyXTmqFjS3/enpERfk0az9sjlNatk0O4caZKeLar5i8W+1nJZ4rtKPnZaI3sT1kqt62vk0/5VcitguUwfslh+7Faum7VclrvkSdmZj9L9tT1lIlj6x3N9UxIu57V07hONc0Ygq095cMzDnStfvPi71J+qT4I5VRhCx8chHMoP4OLFNrTUNkGfb4mTwgE1r4jJ0QvSX+EOowdyzb0Kh5W8kDfTmS0P/PlVIwK7JjG4XtUwtImGP3tHU7OFMOKbG1VDmnHIpREbNNZ0dLGnSuPWzM3yVt57II9uB1C/uidDi5tR29+UzLiPMrnFVelTfkhGbNonN32VPOF4TByPFIrvxiJx63Bfwt0eSqHSD/uNviFLf5yQDt13yZErq8VwzlIpGrZGfFQnpLCiOpuiWiM2kVRRnrvos5aXHaMomuTO6jhrHD/VwszfjA+LHDBu5kvzzhG8V/xmZccIfhh60XxIQ+7W+Cqz+z+S/3h18H7Z8Wx/Je0K8+R2zdNiFfJIfn01pOBkI5zmtiF3aQBrPkeQnh1LH108F6vH8ctRxd2MUNI7BBK9w4++3/z5ei2Y/vtDyW4RzpLgEEbd92VgQ2dOX7Ci55carKr7Vfb8+UYe9vog+qgq9C5WOryi/76zGvGq1Jadk+3Im9IYxxH16L+5Cp8aFsutx/tkZs11snr1Runa5Jws212Dvv1c6DI1CtNZCRS0jKX8kS9f/jTH7X/3JWpBgeR/UXZsugH+jZzJUzLRrolqzg4P44OXMyMV3X0/v0BsDDbLf5wo+8Xa8GAlBwzYKpvXb5CFVXaK5uoZSVzySnr1q83+Iw6kmPjgvyqCwW3iuf9dx6obSdSpoeNzSAJH68dhF6/knyMaXnWOw+quBnmsZufmcDRJAXTs7IrX5uZ0tbNnq/Kzv9gRG/c2OFb1YuzxAELWQEPXMCVLhNJ8WjBz4jxxmmTPp58GGBy6JkkXdkvLNjuk1pALMk/pPRM3taFkdgQ9lcyVpY5Eda412pRf0uVf5b518yWq0SpRd7orm81sebw7mPI4Fe5KpvixsRnHX5VJmOVamf1jloQqPDfuuoz1vyvnFUYOPyT2x9dLgbJ3Ky3WyyqfI7Ij/amYOdbBJrolrwYEsahxLBGFSeTnptJRm0YXi1TS2iXzrJGesm1J9CtSfO9OEkdu6vjppOXSy1jm145mZR0ll8SE8sY7jI8BkfTUKD71VxxBtRO5v0rJgDf07LbQk9dZi/p+NA5TfOk9woaR3b/ISvUZyXucL32fXJLHsQaEDHZi7sMQZvdSk2gVRrNaTmwwKpdjJ7bKwSFz5H+By8TqZ5F4TrFh1rZgvparmOMaitkQRxoFv5DAuWtlovNs8VfoEWCI6GrjqdDN9Yn4hR2U3KmrpP/PpXL00BZ5vv2SOEVVI+iJHZ1C/ZhbpMJ6sI6ra1N4XSMVT/dkTNbp8DmqpcogLf6vE3Ebo+f9xxRMItO4qXS3RLdU1lRL4akumZSeydRyTWHln6kUvk6jaf8M3DdnKr0zi3/nZ3Lxdhp5w3S8Ph3JoWBXPlTUJefUY+k6tVAepxeLx7bqyjM4kn0piKOvojAPDeOX4muaxcb0TrkoBwN2SfeFR6Sq1XcZ0a8lIx3DadVbg2VEJPYubTjtU42ei47Id/ON8h8/HrHHvasTnxTO/rMm0w8XS539W2Vo72Vy03+D7Ot4Xsb3rkbWxaaMfurPpucq3iVo4UoiVj/i8RyvZv+ocL62g4TW0HFhOC8yY7m/O4m9ThnM/t2OGcs60C+/Axs+tGfpwXb8MyCLooGZ2NTMpFtoJpuLMpmUlcXxiCxSlb5fVek+ZRVxfOsczAOrZrxNNSKvzkuZWu+VXG5aA49aDhgG+TPsRwTHEyOwDfTFP9aOJVuNKFW6oHleNWyPNWbMOz++9IwlS+nVHf+ndNxePkzraEFF0ivpobop//H1Eg+yqgfwH2subIyq3ztZdnyfrLy/XBr03ihfJ1wT1c+aeOx0puAE+O6KwX58HL0WqPn6BWb94UHuMEdu/W7EqKqN6G7bjE8pXnwKjcZpczKdY9pzIqkzRxy6kJPXicSS9ozqlMlKZTbqdUpB9zkZjTJLZ8+mknwsDZsXaVTRpWLeScekgmj6pnpTntOEkIqalL4y5N40UywMm3Fqtw/2puGo7aPQjA4hsY8XU461ZERPB9YudOLCZ1/MWqrAW0f3YD3Fe+Poo2jB8xJHNPG1Od6tWiVnpweQuD60kltNmtFPvsv7xDxpF7dCIodtk4yPjyQ/yorb9j7MvhXF228a3neMYWAHmP29NTtn1Gfa/k9yaMUtWdzjqgTsLJOSZaZsrnCnwFDDjr0Z6P068TW5M1sPdWD+mgxejdTz2y+Bd32VAvmHhmhtPD3LtTyenETO8GSeuKVQPFeP1694Wl1W5jfdk23FDvjesyboQ2P+smmJaXdv/tkVwpy2UcgnZVcehnK6azB7U5Q8PyeE2qNVhDTRskvRpe6fdAy+GEvLp8GMs3bmQbklxxqaVvLZAn+GNgytpPmappyP+SKGL/bJkj0rpZFlrhyoWiGb9jTHLyEEfQMlM/dIYOAAFaVJvhzVNebL/g+Sf+Kg9H65XG62zZEqkVtkxc0H0ibFhsWKPzZZncyYL+3IXt2e0Ip0OuxIpI2vit9WoRw7K/T7GcLtxZE8yY7hx1vlHDJ09Nyhp1+XZEb/kcTRBXEkTA/nosaXtbq27NveitQ2bfnu4c3YY0q2eR1O+v0ootpHM6pRNMYnown5pWbISw3Zp+PxNYpn5j411vVCMZnmyfEoB3YW1GfEtNqV7FTqxpFDfpXsMMeKyE9l8rVgtyz7tk6aPz4ldxab8H2GGzcLo3ldkshGV+X+lG6reenN7bGWlFo+kox2W+SRw2zJmDBVblzMkf72FyRiX31+Lwuk8blEenxMJ7swjfkFWjp8Cafwhg/3Q125cdeVw1N8OG4JJoqfdzDQ4HQvga4rdYzsqOfqLD2dwnVcvq1hzLkInjQI4sUybzaP8MR/lzf9/wpAPRd+TgnH920kJ+oo3Uvp2OGno6iqaEPNtFC6DA9EUWnSBjpRp2Fj6h2orWTXqjwd/F3+4/j9duyY27KS+4xMSNxVJIWa3eL0dKdsyLstk8+Zkx7vh8UoDVPK9eQbJHM0JI49dkEcvmvHDMNvMnjdEQn9tkKaz8yRb482y4I/78ntPdZ43gpmxzotPV8nc802kdiP4YSOdmf2xqYsaWfDxs0OdB7mSn+rIHrWjsTCK4ayfzUUDogn7d8E2lZPZH7dRE5WSWDu8Bi87CKYMjyYd2P8KB3hQ40uvlw2DKDDnSDUKwXHfwS3X4FYrvFhaKQL5anNuG7ekOdfa7LatAorVr+W/lH3JSH2ltTQXa9k7RtGPEiqw3+s//OlpL85I+9W7pf69Y5L9uH3kpZtSztdMLXHxHO1NJl0RavcchMZJVH0O+GBb2srVoVXSGiD23Iu4KpYlD4Rp5618UpqS5JRFPfWJPJNmYHt46MRZf46jFZ2prCWolW1eDLXmtwbbdjdLwin6EgmZCk7ey8aA+8oNgyMpLRrFNGuKkxaq1G3VnH+dwSG+hDSuwWimumL7wxvdtb2ZuotL/7K9OS6lSvbL7Wg80NrFnmYsCPprVysek38Jx2RFpv2yj7v3XKy41559DBXbkzKr+T237elwboHlbT/fV5+DCmQtk7H5a+sf6VkoxFn0lri7RfCgGdxjHys5JuUZOpOTeIf73hWTojg0BYfWo1sycq2NizItOao0k3qKd1ge0kY5t4JzCnTUeOZBt/zgRi3tcfP0JDJT96L27DfovrDAtfmLtS0gEM9ozCsFkVZeghZS/0wyPUgcJA7I/7x4rCfP1Mrgti7WbAJESyCgviW7k+vcB8W1/XkarkLF+Y5sT3MFsu3dfm3/ItciLosG3vtEOvkJVI2fa5cSZon/5QskZ21NkmT4H0y1OdAJYtf58q5OkruV9hRdUC2BZ+Uu01vS6czFbITS2qedmX6hVBsvsWQOCIehx0JnETLuU8J6C7H4TFCzV8NIih7AG4CJW7hWP8Tw1MlB83amUyNpzra71U8qo4L/1yoxe+sR2L29y3ZN/W91FpkwQILD+Z/D0PfWMXi8eE8r+5LrfLmlP60pEmcGcf0Dfjy0ob93k70vOfOs9l+/FR04PyyINpMC8DO0odVn124FuaIxQtzGnyogmXOLemet0vON8sRi8AZMmP0dLF3WSjdhm+Sh6HHRdO/SMoP3K9k6YhtcmXUxkq6aI/IutF3xHT2b2kb0YAM95bU6ePHX9XD6TgziqsflRl1jKTu3Ciy36iZlKJ4av8EVOFaxpzSKhlFR/ECPWNOp7LjQzrkplG7cSLvzKHqb1v+7vlBjLaellaWp8TB5JX8OG/F9zBfHidHszghhocnQzEwcMHArD5Hl7+XrONFMuTwbXGs+0mM4+tSZ5cDfyg55WdpELvuheKgdIb5GqFxmg+Df7Ui+5YVG7ZUx9+nRLybHBA/y/VyafRK6fZwo2R6FEjFhwfybGE1nIpN+TzHnJYKj07Pk4Az2+WwwnL/IlkwoRrGw6yY/KEV25b5cs4xlNf3IhjYKYy2TkFM/urDl30+XNkSSAfzcM6axxC6NIGiJ0ks/SsVt9EZ2K3O4uXxLGo8SuPjkTjMu/rw9YkpNgdvyLjue8Si60FpsfWV2G1tgnp1EKELYtlRpsF1Wii/GjnRMKQ62flnpMR+sxR22Sz7P5ySL8++SuHf1gw2c8f4H2UfT6nwioxlY201/daGUdDcjzczW1GxtiG7nQ1Z/fWV/PHqrhx4el82XPwgv+JNaGrbmA5GzvTs7EnyeJ9KPpx4Q14POS3/ceqTn/LzmDWbf7vQoSAIk8BI7JLVfLBXsW1/CMe2eOHs2Irg7c0Iim2h9F0XnJQ9XJ0QzpXyWF60SqLa2jQqXmayomYWf9ZJZYpezRZtWxxjqrErvkDK/twgJTG5otv7Xu63bEajCaFkRSZwf0ICzw6EMSauBY+3f5XBfvukcXSOdCpdIr2iDsjQLx/FeXZj3rfxoVzJ/RknE9ir5Jr3tXVU/RZHP7do+vwOpnlNTx68UfKR3o5jZxormciW3qoW7Hzhhm9cILvSwungp0J7Q13JEPdvUvS7TP7jgKP1MR7chmGfhHEH1Cz1SsBhvJaBnzXsdQgnp60nWwKasmx/A1rsqcvsfvUZOsOGV3WcSVnox0zLKBpu16KPTuXZzzT+/p7EuZ4RVJvnyJWRb8Tly065cm2lXM7MlTp532TYX048GxlJL6VHF89KZFF0BH61WlJ27Iss7LlbTkzLkWtLV4lhlbPy/oqB0jdakNwP1i2Pw3eYnjqzUohRNKa/QRLLnBLI7qpkc5NIahWC8c1AhsYE8H5jIH8rn8nroMywvZqa5zRKr46nODehkhW36vKrZo1KZtRrhiraH+1jFeb5iTgXJVNFn8KizTpyQ9Wc/NcPI+Wajpo6PN7/Xd5ufyUlj9/LnrqGlHha8ybDjdLt4bSoSKDDGj0/MrWcHgqlq2zIP3pXll3dIP0fL5MvfgckcWxVJle0YbrSzVcsTcL3fzo2PYvgweaWWJV+lV7NcuXlg9Wi1++RnP1PpONISwxreHPUUEWPoYlMUTJ0181KPlT05WFaPNFK1n5XLYac8mjmnotEfS6ciWPDuJep7EZ6OA3qRZLzPIrmPVX8oVMzbIW6krXSFX9f17CSDuLKvlGhVP07nl7vk5k0N50xmRk8fJtKxHUt1ZzC2fCrLUYdGzBb+0Hy9IXS/e9DsrKusj93Xsl7K0vC23th/jqaoR5a0t5rCKwIIPOQBXmJV6VZ1dUytuEyCUs6Im9vG1K1nRtbX6rR/kzCrJqOkpPhdPFowY7NX8U1/LDMLtshI06dl41ZBjj80RJV/RAWFGqIHK4l404cIfOjCTgVQkj9IJb5BvDVK4C7owJYaRTAvBw/Kvb7kOLgzeVeXsxa7oW2mze5YT4Y3vch28IXA4Vm4535Yd28kt/f+2LaV+kTL7WYtU2lKDuDM02y6Dckk4Pxqfw4HUfu3SAWJjXj6Yzq/P2xUOau2Sz12q4Xt+EnpHOd6riddqKPZRijW8fxblEM0Yt9eZZpRu7kszKl53I5NXCZrF53XBoNNsFtrweTV8ZQ2jeJAI2WjkdCOGvigNGjj+KUcUy6tDsknbqWyi5dAwyHevI/5d7GeivfGxrDt55QfakrnnvtufujIWWWlryLsCLPvDGz3Gzob9yYe6Os8KxnyYEycw7EW9DtmCV+/awYvtWa1baNKpl91BOTua6VvF1V+PpdRcxbxcuOJeN7IY3zRplovbOwNszk1u5kzANiaJjow9KzVnza+Vrm/3VQDAK3SJYckzrhVbDa2YIrzUOZc0VDWosYfmt9KDteB4MNJ+XBhmWyYeEK6WF9Vh58r833o15sNY1FM0pHn3tKt9IHcUjp7V8nvZT4zOPyzO+UzPr9XgZ6NyG9VwCba6hZuyMGxw0h9IhpTcXyutiqXkvN3zfltsl1OWt+Rz52fCJLC15Kh6WvZE/7FxK6vUxufXsuTee+kRTLz7JhaIUM/fRbBpyuwn/U3g3g2Hlf/uNNCSOiSE2V1/G825jI3jVJ0DZF6WrprLydgcmMdPI7JzGqRxQRx9yo0asBgX3fiqbmLdnp8FTcptTFpMwFoxGR/NktAVsbDdMT/OjjbEb+w3Myy3eNeH5bL57brsmu5Pp8PudLkJmGnHuJNO8Ti2GmL9/6maOPKJWS+kdl47qzkmf0Xb5VcWDlRqW7K/f2h4OK1BN+mCjveb/9K7lXI0+kxRpZUbhK5o/aLB8775c3zwpk0KeT8l51RnINz8v90MuS7V4kJwY/kD3vy+TZmTdSUPSukrsKlJnbJvxH32GRZKxU07Z1LJFzY6hWL4aVL2JRd9XSoE8yaX3SMOmTyqj3WlwehnNiohu/lzZmR09TzLIbEKptQf4MJSPc0vC2IokirZZNOqHhG2u6HL0vqdv2i2ndg7J98HOp87wx9sbB2MfGc7Suju//KL93ngf9K2rz+NRNSWpwQMbOPCU1Ln2VpZMd8FonlGxQOnJ7FbGGfkx8aEVH1RMpi90lzsuWSdCqZXK0+UaZk7dfHLadEM/+hbIk8Zrk+xfLLtcH4pP5QoxiP4vTo1+yaHM1Gl+ozn880DAKg9cRlRyZpCLykYpJ7yI5ahbCqhEBii744/JbMI1V4fJOy6TCZMb3TKZ9uwQGdI1gzVRf3Ku6sjfdjfsWgaT/VhFfXa90xTRcLiRTuDCaR+atybxixNJWjySg81OpGG/C4xXO/LE5gosnEslrmERwuor33VxYcdGQr2VnZbjxTsm6eFBUl96IfqYdtf2EMBcNhxtqaKP42eROLVj0ryFR4bfljZLZ1ctPSe2f12XBy6dyZ3y5pP5TlcABhlDNhLf+Sr9zrs+b1g0526UxWS1tqWhsV8nF9rF0OxJTyXE2sTyvqaJoH/T088DuTjOWRNow7bE9bY66ovkagk9ZHG9a6Kn7NInGU+K5cjQKo5IQbpWGEBoZzd8LtVxan0abvVk0eJXBGMWrVp0UhlVR8tImc2zyzdn22xHj2YEUm8dxbUkyc8fo+Xg6mhDT1swf/ksa2ByUpQ9XS6jZNil0vidDXlgz8GgQf/yM49k4pRNvjqFf10AmWbTEp6sFNT7UJqGiDoNumGPp0IRPz5sxSe9EfqPWlA9qy9+ebtwZ4ElggQ9Jk/2JzgokSunJ/3HEhgT+KkuopFbJquGp0ezo7M/++w4sTTCBo+9kZuP3srZeLZw6tOTeUTCxjudcyyQK+yWyxFjDgDKlCz+JxDsyhn/vJnLAN53Rp9ph96sdxqVpHGwez9nv4F/Tm/57PTnnEsS/91Qkdk1iszaNEWOTGbY4WsmySobf9kl2rd8ug6cukDspy2R37gWJj22A68EA/o5OILVGCmVvk3BCg5VZGINS/THXejNH0dmLSt65sl4YvysUl3rhrBoTzm+bCK4sjiTyXTSxyk5vKtXwtXc8ms/xlCvsrE+ioJ6+khuUTvfwYRQdPLx499GCB1ZlEvrHQSnw3CO/c67Jg2812bzchdH/i6R/ywRqd07A86ual0r+3eofQs+u4bhlxHI/UE/i6wyCzrbjnlMWr2JTKFD8+tjAKIpuh6NtEc1ak3gSC/WMc09jmE8y6dujmR7ZigFdPojH/Q3ytOd0CbKZK7H5R+RBbl0GBPoTmpPAsbupPK+Who2BntdVEjAdrfjHsRiKEzWUrVH6qZWWO3sSmDYtjhVvYsjbp2Z9cQy9nsTxYHWiokV6PK1T2VWcWsl+T5IpqUipZO4oZRdXKHqgZOU/Y+vydOY1eXVurewZsVievNsjUTs/yf9GOrAiVhgUHUO5dwwPvocy7H8+qLe6kG7uhp8qgGu7otlrlIRffjp73DJpfT+V/i0SMc9RM2VMBNbeEYSOVXH+XDwBfyYxNFtHkyPRTJrdBq/yH1LTYJuoWs+Q0M1zRDuiQHbeMeVDtj/2Z+O5/SCZPyyTaW2UyNzZcXRVdqjvtASmmCVh2j+ZzobJVHukpXNPNamTld6+NJhDEyB1XyQFTeLYmppEeFQqI3PSKlnsmsrusWncVjijuY7ayVFUGebKmYpaDCq/JKqda+Re2hLpOGafZG35JMeaNWVWlSASFkZxpm84nxy9id1oz6M+ZnR1qsuk/Y1xWuBOWc9IjGrqaH0vhZn5ekIeKvO6PJTRpr5sc/LgsKcys5aC2+ZowuI16KyjOXvWg8XvarFk8WmZuXWl5D1bK6/23JKUL1bMTg+iWn8NNsoZjMtXsaF6CI2cA+m5Mxj/U5HgFU/HfB2fDRKpNzya5m4+bLBypGxrYx4Z2GNh3ZbBfkGMTFO63KYE+pvp/p9KR4sel1bJHvsSWXEkki2TXbk9pi7Pa90RN8d9olm+W45vvS4RPU34kObMfUsovBvBVoIwXd6cvqOMKL1YIlGxVxSPeyWGisalv/Gk+A8Vjsr95KoS+KKLwPiWO+q/m/D5uBk1p9fjdbktg6t4sPF8CMe3Kd0nIoBRh+1w8K6QSbWuy9OkImnYxYC77Z2I6BbCrDvRFLUJZdlUVyada4zhifrsa9CIz85tKXwHG7epsR8YTcRQH541siTd9628tS6WEdWeyFhrI/Z9tEWd68kc1xDsAiIqGZKeTIM7KZVsbaCl644IPr9xo98OC0Z6fZW8Yfekap1nsrJfDar+z4E0F39MbSO5kRZBQ7w5udCSP0Y8lL5NdknL/LVi8vqwfLL6JaHHmnN/WwjEamgwKAbjtYEsCrPnq18Vzk28JffnXpYqp1/K2in16XbQlbQnkLYrBPURRR8f2DK/mhmfltWjuk0z+iT6Mfl8OH81COWNgQt/P6jFRLktJ4NPSHzUbfHrXYu3p9uQsETQjQ1m5+EWeJSUy+a1++WfK6uk77YtUmx4Ub7d+i2bJluzc6YzU8PcKpmlzMG3iUmV7GgZR7R7OK//50lZqj19HerxuGsdxls2xPmZE+77lIz4LArNmBgmWoVTMb4tfm+MibI8I66tl0u/nEWyquVu2bHhg5hfbcrlhcJyk1jF/1T8SPBlsOJV7qP/lV1nNsqr10ukaMoOUfV9LrtGN0HnE8Bku0iunQgjOs6fB1nuHHvtzqfFSj59FM6AHZFMGRKAiVkTBo5UzvvOWtmyf57s8NkkuXkvpDDTjo25vuwO9ufTYAdC272W3+e3yp2Wi8Q3Y6kcmrZXHEpKZMz/DHFbZ8nsQzaV7LU+jvsf4iv5/U813/JDOfPCh+jy1ox0bkFQ91bkxXnxvWkoxUpGGLo+gY4TNQw+IVw/4EBO7mfZ0WWvRDhmS8aaJeJjVCDHnKox/ZAT6/eHcWRrHIPrxmK62Z+UxZaktLgp222XScbyadJvarYUuxbKxZf1sejpyxxlr/+YqqFtO2WO9ZE4FUfg/T6avr1iaHoyisZ/KV3qhyUJHW7JmGbLpfuY2dJn7gbxs3shNzfbYVzbnxcVQWxY3Bqb7UY89b4gNtu2i9u7bTJjVYH0uXNP2k6rysPBpthMMK/kl75qLveLqeQrfRR2fqFYNwlEv8gHjzs+fDMLJn9qlOIRSk7NSaL/TB1BU9RsMfDGfFx9qq+8JdE318mrPjlyqPtW+eP1fblqZ0GXJj7K3Cp+O1BHxO0EyhNCMerRjIXyQXp02yV+y7LlQ+Jq2b35hmj/Z8nKBwH4tY2jyWsdUwx05LVNIHdZHDFKJjG0j8P7WTTx6/yZ42bLpooPsmFwgfRotFdy467IIzcTTMa0YeCdEA5kRnIqKpBVy5thmGCM14I3omr1VFrMeydXWlbnYWdTrKdY0eJ240p+ah9Ndl1VJb91VfL/1DD6PocNyfCjZxhNlJxytoGWmuV6NL2SOTQggUEtQ5j2qRn7b32TOuPzZFPCUvm0bbXM+nVenj2rwaHPziTnhpM3IJFOQ1Loba9nyyM1e/70ZrGjJTMKX0tXr0vib3BLMlZUJ3KYE6krInj/TEfLtFS+OqbQ45ZyBqZaei2P56pbHAWt1RxaAwN6uVBvSUMSHxti+aMaH4eYYVzLiZLQYMz81Urn1DChUzQZzYIYW8uFfj8d0Dnb0tLMjh3dmhE53YnRPdpgfrFtJa/uUTHFTV3JJd2isb8YSeijCAbejmRfsprmE+OpomQ9x0N6nBolsnK70u2quTI7txa3pl8UXehqmZa/WK7d3yfbq36WbE97OkxQfME6jt7P9IwvSKGinZ6rTvEUSzgbjRVfcGtK/p+WOA23ZlmcM++clew8UUvq/jTmRGSQ93cq467rGLI7npfpGmYnx9LljZp9HlG8qwOn873pmuvCuYUu7DrjzRqXEO6nquj6IJbVa2IxS1Hz0yKKadvDWKL0mO63hDElQq/RcN42hK+DQ3CcHkK5wh9vlP7ZLY4Khe/3x3IlPIbTvdSVf0NUBWro65JA76ta3PPiaRoUxVg7L6yeWjBL/1AGeWwVp9RFYh+hZPVm18RAY8blnR7Y+kdTdZ6W/pN1pCZoaVagofoINTtVUayzCsOjTzAbYgLpekz4sS+apUE6Sl6lY2XcjpiDmdQzT8W4SEtrbSxvVSr6mqr4R/m8xfUYapTE8Gq7mt7bVEx3VjPmVgzPVsSSF6smW/GIEqUn1UgOwkEPFsGRJD6IIXixsrsRWp6JFlMlt1o/iOOfxLhKdorQYV+oaL/ChZe0pF9XcvE3DWnPYhlyIJYzs2KpGKTGdW8Y5XW8GL26Eb+rfJCI67kycniODJ2wUNZF7JJVKR9k5uOmlDoICRNjmajk3TNjVKT8D2Zl+KGz9KWrBGLVL5QFFUrGuhnL2nqJPHmVQhuPLOXcO3DUtwMxLzJpVpRMq6h4TPpGUzwnHJMT4QxMi+aDkn+yrRMx0+hZ8SyZd8p19/2SKHXUYJen9Ox2bfh7fBMWLGyEd0xzzhX6kqNTETZPR1irVE7lK1nvezIrTio6dl7HSoUL9ivzGZpaSaPGyYxRrj07NIGP3kqefqbiRGEEj38onvqPO55hNgxu8VO6+Z+QXz+Wi/2euXLoj6VyY9cJKZlYA5vFbfEsCafBhxiC5kfydY83U+7as3VPfULu1efMJzvKdR5s7xHGLvN4PmhS8G6URf0DHfj3ZUcWDeiAf2gmk7L1TI7T8CAqgjxr2LlJuGIRrnTGGL4n6OjllsaOppmgzuBxNT3mEsn99s441arBho8lEmx5UwpvlMuqd01IjAnmwUml311M5bh5Og8WpVAvJImTBYmVDPsjDYdjaZVc6ZdK+2t6XinZ+sjL/959JNN7BRN9xx1tJ3tWTK2Bl0+RkoG3SvNjC+XirPnSsdF6SYu6Kef216O8mRd37kcy72Y0/VYHUL+hLW97lculHpfFd9gV+WvSF6mqs+bVdC/Cekfj1FP5/QcyeL++PZ2VM1D5tmejsv9fvybRc30se+eFEaMP5K98P8a4BWG1KQKL4/H8+Kr0qZhM5oRn4DU5EauNQSzcaEn+0+tin7VGWq1eKlctD8s4RyOetXfn7tMY0ocms2tlCtn/KO/XL45UpRP9x5+f9BQv1/Nb4ckOycyZpydvTCLac4rXTwgnfZsfe0Y5Y7ehIXrXKvQ0uipBc7aLt8tyqfd6uQzR7BGHIY8lZk9D4uv4Mio8StHZSN5286RpW1P6v7okVz+uk2UP1kqvNmdkeGF1xh12pOvgII4tiCXiuZ5S/wzu/5nFydpZzEhOZ4e7nsddNKhSwxjp4seVHHf0L9y5ctqfzw8jcayeyPPcVBIrUrnhkaCclR89lpjSQnNSqj5aKMNKZ8vQb9vl3difYl3UhkR7FQuG63h8OBHfzBi6Z4cSvye4ksOGqfg+IqqSRiUaWsYquuWiZU9BLN/6hFOjqR8rledvM6MRK/5njN7mldjYXRSzM/lyw3G/HP9+Wp67fZTEz434UuzLsHlRNDOPovsPL6qG1ufTo1vSV71VSidukDPzT8jWwRWya05jujl78Hx+KM9baTBLTsJwRSpNdelo5qaxwDSZvbXieW0cTmmgN3tPO/EtphkqjRNzvnmTrHj82T5a7Hz13B+i+Mr6QCyiFS83uSsDbLbLytsbpMaRs9J1Vk1UqzwwdFdj9zgB89IYBh0PpmdzV5odcaKXwjPr23I62amSxV4BXA6LYpa7hvOtYvFZFEHahQCCTN1Yta457/5szAy1Gaq+1SlLei1X3e/JkFOPJNagGn08m9B6jS/Pk6LJvaPmynwhsnNzIgyNqDumVC4+LBKz+y/F9C8T/qdqQo91bXil9eO+axhnnseQ9W8iNuoUjJ+mMrBFCq/fJvDtczhrG3qQWt+WZR9NKSmvy8jVNmxVcnHdPyNIX6j0faXzt01Qeuii1jQrrE2vnW8kx+G5mIww5IarI+6+0P+9hnFjlRz6KZR8uzYMe2NOkEutSg5/asii1t/lP85r3oT9vX34NC2SzkvV1HkZycupQnyiL22TPbj604UVHZ15NbgpG6uY01TRmw6LqjHbohZrsuxwVTS+vbeKS5vjsRwcQ/bzIAZMdEY/VTm3SRacCLXCYrYdzwtbcHJ8G+yqeVDSwp+hSs6a/DoWa0WPevmnkm+Riomy189XR3DjogvaJfV54PhZpt5+KDlW5fKlqiVNzT1ptCSKbR7xDLaO5Wgr8NziwrRYBxKTmrJ3seIFn4Pp8CiWYS+1PLwag/1QX+xrNOT7v29kefktqVDYrMolGbXjUCXXFFTlxZHmXEfYNSOaKqeieLY2lANtg1ldHEjIpCBUEwK52cVb6SGtmFFuzYp+ZvTaWx87XVOOzfJhzRUVQ4fqGDUkiZxjcUwaH8Go44FM8fFhylVPOi7xIPG5G4XGrlx+7ILXeQ+KlwYyQPHE2vu0VFmcQoedqbxaqOOPzxH0qdqGIy1MuN3luuxP3ycJpgUy+tkHSVthx4jxwVzbqlFaqJaIIA2vleszp8PRB/C4WRTuB+PpvFDRtewk2loqGTe/LeHZBkw5dULOXtsq//F6+h4JMVtbyQH/PpUlwxtzZaw/VxpG0dkmGgdNOIHRIaRtCqGpso8XBoYzeZZQ3daTV6uaMeFpQ559tmTsWAdmh/nwq76aLn31GFdJY9G1ZB6N0hI0PUbp/ZGkOYUy4n9B/FWodAN7d6KL2jJ3oytVnvsyoFWEkoMSaOiTwvMvqUyyUjzAVOlA/Z1Z2MiAs0XHZeXelZK/e63Mf3pNup2szyYPX/oFxNJ/mo7PSTqeGCs9Y46GrT3iWDEqkab9U/hL8bbXl/SEaf/7n4WWDEr7LMcKdsq840sqOd16tfS8v1pmKNw0c4U0/rVY/H7PlwHjZkkbo5mytOsiWfRvvqzeWA3HAS5Un6/iwTYdQ1fqmJug4WIn5Tw8gsmuIbQiksMj42g4QcuJXDUjDL0Y3r8WdgVH5ey6RbL3/ULZ8eaoPLerS49/vVldTcXOAjV1p4XwbYIHxmGtSO3RmtkjfEnYFcmwiHi+rtHwq3YQ5iuUzjq4UMzeZ4uTwWyZ3WGTNHJ7K6HvmjNrUgTdlV42PSCFDTv1/BmrY0x1HT9S9dgrs2TikMH4WRk4jUvDKV3PAkUL372Jq+TKpEuys9dl+Y/LD5+XB3JSjq84KBVn9sikd7vEdMIRsfV8KktPWtL1sNK/lFwXHpWMl6fy3Upn7l8SQelFYWtPGFoeSYMOcbTck0DVISoenfagyLYWz1ccl5zYxTJ/0WIZUnhaekfWo+F2XxpaqCldFMMvfShmFp408G/F+y3OrOrlQ/XvERStjSdSyash78Mw396cwqnlsvBqgSRY7ZWava/IvlE1uf3VjbjBaoZu0NMqKJVcxcNnlyker/jdlX56drZMpc1WZRYXpPLzlY7vJ2OYYhTGxRbCZIW5TRvQf3+DSp72qofrljo4lRjzbaABxjuqc+RATW7F2MA6LwpmqXkzLhk3VTopxUpuNNfSZFU0R08p9387lL2m0SSe1VCxOo6QpEi2aFwZbGlCcZWTUui8XHIOrJTfp6/ImgRLJiwJoHdZDK3bauj5KYyDPb0wGt2KzPmtODjei0VK9sh9EU+jXTqqX9ZwbEUghxyaYtKvJv8cqc6W3qY0/daS2qkhDHVWdmxUKgdWp1HcO4WDz5OwlSRuj1fm3jaFK0rmLTXTkeWo4kNLX1QrHDk8xoZohb0f+uHq6l/J1Nu+jH3gjbGrJ2Z33Dj2wo3SGd40zgDX3FjGeKdwtGUWddu0Y9X1dLJdk3CKj2Xcqkg2nI3A+GM0gc1icVqmpns0NDJ3UnJOdXp2PCYxeStl6vP1siv+jixXNaZ0bjA+hnEMSYvHeqxyVs98WHTGmXsfnbj3lwddZoQydlU8R6Ymk2qZzDlNHBvqh1Az1JNWx9ti3dWDngmClW8s25boeeeZztrJ6WiTUxn1Tq88cxLPOutxW69nx3IdW/sr9/k7gGNbbak+uypHWr+S/9h/j4Z5+ZpK9hii4UReLBtGK52qm5qtk9XM/h1L0U8tXaNTiTqXRWlJB4Yd7fB/JZxlWJTp24cVUUBRMGhEOhTpFLhOhpqBGRg6FBXbXd011tY11vW/6tqJjYrtKq6K2NgtttjYHdi1+j7yfuA4+UA8z/3c9+/6nRzMcLt7PqE/Z5OUq6f/IcW7C9WsMdew+76abp9iSOgVTGFTe+acfy17dpVJ7R1LpPDXteI99o7YTndgYTl0qq+n8H0qO5sq+9c0ghMmPqxr3JJjw/w5cRmK7iYz/79sLn/KI1OTw4Cuqczw0ZAXE8PQZBV7F8bz+Z6Oxk8zmBuei7V9HkELcjg7LYvqpEya780grjxd6ZR67nsk8NdNfy5PNsN/3U25/ccR+cG0Yxn8b14GPzitYSa1L2aw81Y6mZPSuLk3lX+GpZEZlEnfzrlcW5VPx0kdadKogDWn2zPYUbku1wyeKTlw5GkiU7VqlrnH8u5VOPdCPPl9jCkfiq7ImYbrZffkBfLqxVoZP+e+fHzXgl11VZheSeVvZa8+VM5LLxsVU+yDeJTiQ4JbIKdLwLB3MiYpOUzd1A77srYU+2XxeIKOXgGxvD4eSd5y5eNjDFYBOmLHZ1D/cjbHbijrVZBFk3+U/d9ImQkNUmmmuJSqXJljvv5s2tkY4ykP5dyEs/KDfYZlUMshgx9MMMlkQ1kGK2+kUXtjCiVaLTt7JWI3Pono8hROKm5w+Iqyz57nM8ShPX1ntuW1Yza231I5+lqLcd8E5vcU9jz3Q51vx6aDX8Uo/6Bk+i6VbiGF4tZpvXRwfSzxPk6YOcWQMU/Zl4Y5vK9Ix329hoYGUWSnhBA2NYxSTQydXFMY6qbkVoN2pMfn8dPmNM6sisNcyQp3Aw/WjHfh8WBvwk9G0rOJllpH03lUO4szdTIxV57bmW4phA7W8nawBh/fWLTdQznW2Zm+Iab4ONSp4UbFdQ8oOVOicLWkcrubnvMTlHsZHsfLogg2twlSOngAYwoUlx6n4m5XHdvXZDLSIo8JSgaEbc6h4+oMXkamcNlIjW5CJMMneXMgy4I1I6tlRNM9YldeJCvyF4nJo1JZeeGdrPNzw0Efx5sxmbjfy2PwHmUNBqcyJUHNng/R3A5V4bRCjWVOKg8fZ9O8JJfRIZkYJmh43DmI3GR7/M+ZME1bly4zG/Orb0vCfVVE103BLCud7sFp7Lulw75AzV6vWLzmqvCMU/F0lJIXE5SO0t+bh+c8arg6OonSHok1DFLWaqdrEg9OxXIpJZRuZ904Oq0Z5isasOerGRnXWjDyfiCrr8ax742ehMlZ9HuYzRX3LDTPUnG0TeLmaXBZ5ceQSXaU3FdyRn1B/l5XJlUFZdLnp0uSXG1CuJkPZgEalmdks/yfdlTWaYdl12yeWqdSL1pLkZI/Nm+SqVUngwGB2TwsVc5lOx2ZPhFcGeKErqQeuX5PxXbOA4naUxvfYQ5cX9WGDWOTGDhcT/5FHQ++xOGni8D9ehBfvgexr7gNd01VSs7Hos+LxXduTA37GCoze3ksfRW+SFHz6KcEchYJ3r+3ps/AplTXfiVFHU/LgI8n5VLiU5nrZs4lfSsy+0G7PVp+Mvyx5zI5cTCdoJUpvOqr5uySSJYcVnxqrB1zXExwOPhJrG5+lPGTTDgY7ES71Db8PV5H1eZs/Le2JWF8WyxP5dDCKpPj3mlcHJrKhI9p/Pcgg3fzM/DvmsKV/So2tvZm1U1zzix9IxsrrsuW51Vi1a02r4450HBsGzxXJGLx47VoyhyO76FkkK8XU7Jb0CPRicOHWlM4JQq//zSKs6SgdkilQGHhAHj2o78pfHoulmb/xbE9VOjr4E3xt4bE7aiUzRvWi/2YIqmwLZEjk67I2BdKHx/gxq99w/Fpobhzn2QK7qayLTGN8ncpNDJM4vqcGNQe4YQ39+Xnrh60VfpL7ZOtiNsbysoJcbg8SObFnvSav3XsMMzAOzQNtzl6zl5KIStUT5VLquJVqZz54eQN4ng+OZCur+wwqW2I3vSxNOx+Wz4sqpaSpg2prvDk6A1wytSy639aplyMZt3KVjhOakqXhvXoNcWErE32GB0MZlp3JQssf7ynUmYNTTzDqKV0mx/cu01xqO1xRO9V4ZoYiG9/K0IqHopx3iZ5xjypHzZPTrT7R5x0F8QyqQ4BU+zw+eRDeXQUDzRq+p1KZpoqjZ++p3GlWyq+z5V9mKWh9HEsPXNVxJWo8FArTvcuAfVGNbNuxXPk1xi8jcHVL4rKv6Mw3AnpS2Nw3BqHvWccXb8KB3WBuC51JPdbfcoD38nHnMfiO/aNDH5izJ+zWtC8SSiJq9TEDUshOkyLQ0okKVMcaRVnwBz7+9L34HPpGtyIh59acys5nhN2afw2MbOGtm1bExTvWcNt9uE4K35z3SmBe+2E37orXXR+A36+XykjxpZIz38Xy65bi2TYX+vEzP+w2J98IqVx9ZXcacGqKf4sHR/Nhywt+c3SKU3J4sKGLOLuZbBmQyqGZ3WUlmpwMY7j58NR+DoHkzCpJdfNHIkbYs3tcxaY9rJm/m4HfrF0x2NoK66086b6hbvS12zR3jChKP+93DB7IttmvZHdPYypSm2Oq2UglePi2PM4hVnb0vBuo6P8UgQTVQ50MfwqYfbXpE/4PTmh9MYip1Z0ah3DJ5JZkJ1aw92rmtPog2UNbX19SP4iPENDwXXl+fwUxV3Fc2ONGxH/70O5tbxcmpxaLTOPLpYCv6Wy6fsGOZJyVMa+ey7t7jcidJIHEbUjUbdOIqd3On9fzaJgWBbPDNKpXakl5kMMdT+E8P03D9wcLdhSakDGzYeS3+CS9Fl8Rr7975Jsm39fGnb8JPdT6nJD6c6xqno03PxF+nZ7JBurbkqHH//PZm1IxBFb+nTzJ8w0Fus8ZU4uzaDp4Aw2DEqmojvk3XMn63x9Rt17L/N+/i6LHCxo89yHV0kwRHHb8n/VNbxtYcKQvrVraLWiOdX9g7lSFc/tSToc2yeRHBmNqY0vDUqscf/ju1ScOyPfn/4jfkvmy6Ujs+XYoUWy7uJm+a/NNVkXboL7eze0fpGcOJnIQGVGTHJM5QhaxhepsAsMJMLPkeKs+pzZ/ERyRh6TOX03S+cBq6TuP8slsGKldHu9Ud7G7Rbro8dFx3lZu+i8fK19WuY2Pi61lp+TRHW1pAU3IeyVN9GBKjYXJSuupWRkfCZDRqeheaIlfWsMWzsG4aH4+clSG3ovtmdKiBd+XYMZ36gNpzzDeVYvrIbf79yT8QcuyQ967zeiMtiNLUoeVl9KYs9MPdnpSrfzise6QygJA13oPtuE72nXZbDDv+L/8wL5ve4c+dW2SDw37xS1+1NZlt8U1+Ot8baDP+qo+etJAlsew9WlAcz72IJebepz8/wTmeR9XF6ot0iUrJKIcUVSELFYtmUvkQUxy6Wp3RoJarxRpj3+V9w2bpb0YZsluLxM9s09LW/jv8v/bB1ZeLsNUxO0FO9VPLddBo8a6dk6XIPZ2hjWlwnHcyPw/TeU7yeCyU8OZdWRcI5eCOXkMh+CrFyY8rV5Dffl7JZOus3ygxdO3ZJdBxriFOuNNlrFk0U6PlxO5ex6PQs2JrIrQTj7rRXP/2zCsb3PJVl1UFT+JXLUrURWex6QOl0fS1JBIyqPuXNxfSgeWoiOEjrNCmbncneKdjQlaFgtogtuS1ncSSnqXS7G13fIvOtl4jeyTNYOKpPqI9vEefRW6WG5STSp6+Rj+5VyIGGFZN39R2bVPymmznVZOs6L5nViKfmkZ8vrdO4q/fmRkq3mawL5M7kVs2Z5oyoNwnR4FM1CY5n9PQ7n19FYjQrEcrYdBgaGPN75TuooPBW5XHa9XyQ/OMahTK4evS9/5jdhleIimYujGdldy8xRqTRoksbmEOVseSv9s1Yww7Mceby5PrO+vpMZI56I5o83Um5iRN8uNtx1bsWl0lAWmkeR+LkNpxMDOH/Qld9TLdjbyYhtGV9k1qlqSfF4Ja0+vJa/vr2XwqWfZFbJR4k2ei11ztyV0OzTMnhyqcQPKpa/Gi8Sm/bFskV/SDLH1UU9w5sxK+KpbpvKtUA9RUqXqdyneNMlMw7kGfDwqjGtXzhwfG4IzW3j0dRNZH8PFQMutcT1l7okrTkhnZeVyg/mOs6X44cKa+gzdJlc3LhT1h94IqNsm5DfuhUJyVHo/RLZYp7KlbnpqG+k8seOJByHRHP9YCCR3z04We5Iw+8tuN7JjZS/fchzCuNRSzA+ocK/M0wdGcarsz7MfOfKmUnN6Rhgy7s7tryMceDAH840cXBn3TsPTlW7s2+SExNKLHjxvjaTQs5Lp7J1squ6UPJCFkjHX7dLrRXfpbjAi6XHYik7lsyfPRNxSg5mtYs5TqUX5OCCrVK46ZBsf1Ob/3l5sauPihublDwvU3Iv3gXrDU9k9YpV0vjOTFml8P6oFWK65P9pnbVcGpSulXl7DghLXsgey8YE+XjRzjcSzahEyovTqKfJwvVTJvW7pNFyqZZNneIJ/zOaWt0EdR50XxzDvK0JaN4kkl1Xy5nsRNbExhPbKJpdQyPobhjO4TbhnFkewcJAqHU+BpbGM/hmAl0Xx/OxbTTJQ4K41smB9rW+iOlPO+VB4TxZ1HOW7LBcL9lPn0pHdyfcZwj2ine36hiHr8abzX/VwqbOv1J38Sx5qVom6ulV0ntgC2bkCG+7aBhyFN49d2KR7q4s/m2J2DaeJIsUHrxwQu73OyeHFNaO3i3bm24WXasycRpxRu7ZfJbC8ZakrvfhWoGKLteSOfY0k7H/5DApPIfIbZmc7JpGl8FK71B62savOkYuT+FS0zR66BWvHJJJJ7dM1JPSFS9M5dbaFD4ZpzChTKHScVcq3jfTO4tzdXNwPJTD+IXZvPRPZ1QTDdbWQTw2a8I34/OyraRIdCNmiKnLMhkadVnOPbRgVbNQ/v4pnsgWMdw19qbXCwNQ9sfgyAVidH6VOPrfl3CVE5k20Ur3T2J8r1jy13vi+fmDuOb8K4HfFoqLwuKsuni+rs8Pjt73XE6MPC0JxntlwvTDIvfviePJ+gxe6kbowgiIT6L1z+nkz8oiJzaLjPvppF3TI92SYaiO8VOTKVM8zr5DJvudczG43ZZcyce4Uz72+9ox92Vb9nVty/vubelooji9fz7t57Xnn6sdaNinI7WXdMAkth3n4jPYfjuGxI2uzOv/RlI8N8n+N3Nl4qfFog85Ksv09Tmc4oN9LRXthsSwfZDSgc43Y2bII0kce0xeVV+SqWeM6bHJh3ADNfNG6OlyKpGKL8q+mt6YT43uiPGr4/KDEy44czvcix9MbmeOmfFLybY/Ie20B2V55VUxV/KmcpAziXfCedtTeS5eevTflJ6+TkeusZqbtirmPIxkZL1IDoSAY+0EjheloNmrPMsT+Xz+tYChBp3526YzpUmdmONYQIZVR5ZN74D1ng4cH9ORgNEF7A3qxL0PBSw73wEL+zyOH9Jhfi+IR9mNiJxUId5zVsvm1BWStnK/lHnXpn+kG43tIpnTNZa7CUr/zvfmWaY1Xa40JPRrU8pueZL7WzTT9uoZpXT9semp0F/FZEsvupSY43qpXg2bHQliqioCS4WTLzhi2sYA//VnZPWLvVL7zHmZG27IFQNXOm+I4LjS5V+WayksVzP6aRTeE/0Y0dqF3jds6FFoRacdzYlf3Io/V0XRKUrZ4//lce5GAa/+68KQ37sSGdeFzfad+FLRgTW27Rn6Wz62V/PRPWjPBIOOFE3piPnBDpR1bIeVYwYX1DHsPuJKyd5vIjeOyeH/yqSx5TH5pP0kTWo356xnCMeXxDAnKo5Ypa9HW4Zw1C6ANf8LIeihigK/FLbHZFPWM5cNwZkU/pbIR/9wks28WBvnXMPERRG8yY9Bq3C+yp3CXXU4vPO4BMSVyn8DT8qAJnWZG+LJwV4wcWoimm8afr8vmNf35k6fpnh7fpT+C65I4swz0rXyptwfWQfNCyf+6q/42IAMfvqtA+GhXVh4tws86sTU3h14tbQtk3bmsH5UNj89zyamRy4Wrdoye347Lrvmk6ick/G9s3E01TFkRhhGi+z4tdY32dP8ppQ/uiE3Tn0R/zeW1Dfy5c5RYf3XeMyj1Yw3T6DZt3gGNFWyV8mYdQWZVG7IYUCfHFxtMij4Wzm/p4UT/wYSa+ZbwyEdwjl9KLqGw5R8fDbyk+Rb7JJ+/62RNnMPSd/v9Qg3bo3bkljWn9bSQ6OhW0E4Q145sHXSFykadkA2lS6XBOZL2Mti6VlxTE7fM2K3rx/TbXVcPdIWzcYCztTvxIJz7Wk8N5fedhmYhOm5/T6ZwgZ6NDlp9DytePC9LAIKcuBODrMGZdO1II2BuQk0vxHItaX2+BmYENivFiu+GdKsZTPOx3kQ3juUnDsqZvVQ+rxBEmu2anFZn0yf63r+1y2Nvblp/GGrZ7smiXEnY+g8PpxpOn9GvWtdw4T9Ppg1Dq2hZ6wFI45USeL0dfKXQZG4rt4n4/qb0D3UH9veahpXpfBobhK1hrehzuTmdLpVLVOebpXJpbOlVrNJ8u3TLDkyqVQMdn6Rr6280LxSs01Z/49Z7UkdlU+LdjlMu6tn8TYNNoqzHdHEMf1SAqYtk8h/oHTNgymoWqXSeGAalrp0+ndP498qHbWsY7lQLwiH085s0VpwpoM5dq+ascLCkc6GrXl0LZRfvRSHjo3Ft3E8ninxJOrjKFJcb1Ad6PG0Dc+uBHNwjy8/e3hx45jSf7c61XDvSjsKZ7jWUBNuQEXxIXH9vFhali6QlUv2y+RoU0xSg/glLYmJbunEJOpxMoxhW23FCzfXwzXltGx/slr+PL5QEoaulHO/H5dDbYwoDvbh4xcNFzyzydiRR4e52eRtS+H9wjhlJkRy2zyceYkRODtF46vM8AO9Ezg6KoGzz+LpFZvATT8N75WeFb1ey4obGjopfTzpp2Da1fGkXsfmBD+x5rGhHW7dnHh41JOV03zo8ZM/9+r7M2t3a576eHLtdycaN7Vjs6UlK5414ZJPY7oGmhNeZMa2X8wIU1jUxIAO7vVruOHcVdFs2yh9I+dJ1ZDFErzomBgsNWNl+xCuv9LiNysTg5BMyurpGDYxgr4eLtxJNsa06JEcf1wp7X3uyuxndVitceRjZQR2F5NJuZZF74dZjB2i54R1HJ3SQ9n3yoefp/jw+Z8g6neMxChAxakxKgZWR+GxK4yhnsHMfROMv10E4/9W4faHMuevxrGmFTzOC6ZTqRfpG1owc48NI+5a4elljb+ZNQtnW/C9zAz12nrse/5BbvS6J6Xblb4QdkFmjb8ifZvdF8+xr8X0zVdp3asWP5hifVE4eauG17/ulGkPi6XzhIVy6v4a2RdTKec6NyP1Zij53joGhmfRrWkOE5dlUNFNi+0FodLWjyGLXOh7uDlbTjqSY+FN5qUINoUl0a5lBmlFWeycl8ZTXzVTT4ay+pMnhSpnqrTuNEz2J79WJMMcVKy0h9SZISyr25LAhQ4E/2rLgCaOaHK9MR0Rxtdz4Our4vuHSBpGBeH42ZNDl5uT+FszHncz5b61IbZ5byXv2XVhxkF5snGjbHm5VBq7LZLqOsuk89oSselxROz2VIlbx7cStPZLDWun7pavHfbX8GbWv7Lrz7Xycdw/sjdmv/htrBbHC3b8tTOczplaqsoy8FqfTcNO2ZhsUj7/L4VpnomYvoulqrOKT6tjePY/NeY+KZS+z8ChMJt+UzLpOUfHzDNR3M1ryc49tiyJsGLpekc6XfOjOlfoty0Wj2IIMAmg0zp7rMfX40HlG3lp91H6vW7A9jlOFEQE8jwtCteAaEouR1KiDuKGqScNjG15ktSAopsfZPHYSpn8aYfUX7FMzF1nSPigiWL+/W85fXSuzHZXfLrwjBT5vZVC5XwuVX7uD/qd2Cc5P+5VYUXOfqkeckQ++V5QvPO5bHnTgImr3GlyPZKJzkl49knF+006/d5l4JitOEDTTJz9M4jxSyf3Qhp/rUmn84pMrOvncGlSLvr5Oazpls7KiwlkTAxk6gR7LAob0jWgEV7JzenbPoAW3jHceK3m9yNKNi/xZ/WMZixf+0h+nV0u6h07JGPGJZk9ux6nbjujOhrC7gwVNI1jnzoa3aUQVh/2xDzXimfX6rBoRJUMct8j588VS0LSHGl+cYbE2y0Q+9slsvPQBfGYVQuLsmZkbnHCxNS9hk76KvEMvS6OCj//75n8EfxNfis2puhiU0zWOFNXue7gQSoMRiYS1lvH5/M6qhx+vFYzhZXOqRy5k8bZdhlc35FJ7+BsBig9Psw4jz5OebxYlM2CTD2TRkWzeY8nOQlm/OlmwEZrI4IX2DHubBD90xPwW6HD4G81+Uq+feym5Hr7q2LmtEZOLlkkI0Ztln6vHsv0cCv6Tw7gkHksV2Yl4eWiJfNzPKOUnJnbtjX/dLPD5awRh3s8lf+GnZHonftl1+0D4ml2UWYceScHHprx/a4LiWsDeNcqglr3omo4qqMRp2fWqWHuiMbo+jfnwGd3+hX5YF0Rgs1OuPA2gSTfJAI0iXQKSMD6r1jMr8awxz2O7nMTUE9PxOq2jtbtUpmvZMNfLtlUPFDmtzqTAVu0fL8XzpymDqweXoedO6ol+XltcoLtMBoVSvLXRHLOpPJwso5V2yI4lWBHx9Z3pLPzWrlftkCu/LNRCl7cky0RljTxCqLHvQRSld+jbp2Bh3Mad9K0/Nw/hl+dQwnObMm7I825ZtyMkzPNyDrSmMsJtnS54U6BTxAaRVNOPUsgrYWWVb/qanjpc3MsjtvU8MbvntyvCGT7wQjGHIxmW614xQkScZ2io3yuruZ/P5bMVNHzcziRXwPxL/dj9DI/DLcqfWpdOJ4DVDzTJ7J5rp5ZlencDE1jzBM1X/sH4prVjJeH38isJvdEPfg/OXbNjpKX4axVPGJAeQYvR6dS/UbFhMZulDl8Evfg3dL063qZnLBfHIs/yv5qByZcbsOY21rOZWRS/i6bpRez0HVJJ3V6Mn2r1YS/UzqvJlK5tlAeR4WwrzSUVU0imdsoBp+GGgLO6Nh1Q0+q0ismX05Dr/Dnlz6UJLSq4d6roSx1VtGyu5pDD5K40yuZFU/15E5OY3z3VHq8SkLqqFA9CcS31I1jL6zZct+cBifMGbDGhkmKW7SbG073wgRGfkjG3SKFyC5x3F3YmvpepsybfF+GRlyT/gc+y9ao5lgpe7fILYUZ1lmcnZJOa+sEzmtb8/5vE2UOXpEBHY7LPxfuyC2Dhmyq603bszFUKWsbuiuTx1czWR+RjvnZFC7f1/LoeiLmv2lwS1fzalgCntEJzFP2rcN8DVeOJ/FC6Vd1uqfwTemCnio9FVH/z/TD4Yx7ElLDY6uiebVDzf3+Ogab6VllqfTSnhnUaZNF0cxMFo/Ts+lEHIufBSr+1py7NnXZqzzPFq0ui1X0Ywm62oBRyz2oyotiw7xEdIu19Fqowq7KE7v/6jKp9XVJ2nhJ7vt+kdQGLUhyV/J8RApFtzP5+L90JUfUDFrtz6uGTcn9+lYadX0in9rVYbSpAyfvhjJ5oYa+z/WgdNu4vUkcHxbLk45RTF/fhj9/i+C7h7DvWzQFH2J4/zmWvf3j+Ot8HM3S4tl2Kh57I+W53Ipn4fh4nuTHs0DhrRJYtSiKKoXFi+MoU85yZbmOhwtSuLIiFdt/M9h/OpvRJ3N4+FcmDgFKD3oXTo8eLbDa9VUe/3xIwn/bIEdv7hTLpS8kb7Mtj/JCCclRM3hxEkWB0fzy0Y2ZPxkw9OVlcR50Sfoc+SYFbZ0oDhDcWqYwe3EGP1elMlXxl8aNAng23or/va5DnqsBKxs0wfF9S/op89/vvpJ7fjqMz8WRsCqEe3bu6O7a4OtoSVGILcUjnFlT3pLHf/vxZXwgh+cHMeSR4tBtgmm1N5i3wSGoOobQTBNCg6D/p01ADJsuRdcwURvPEgsN0xVP1AcmYe+ho0VyKvt+yWLxlVyyI3LJ2JVGg4hYsGmJbm89Nn08LhPXrhObi1vk4P4H4j/Nmu2xoVwWDXXXKPlyK5oiK3esdxuQefOqzP7puoxcVoet71xZdBZ2N0nBMT6d3xcrvqaKZco0X7ZsteJdD2MCX5iQFWFHdHEAcddi0XRLYtOeeCoLg+mbaEeF8zcZf/GKOP99RoZ2uiFBTh/FdUp97Mda4HPTjmlfHSjf70jVb850aO/KS3dl5nX3YLOhJwt9PWuY1zSWgz1iaKswKiuOx6viWNQvlnKjGExMYjnqqiFNcZbEadlMS8vj5YBssvU6eheGUWpjy75Hr2Tp/OPicL5CQlZ8k3oRTlQ+iORyCx1rTqdwLSiOS+tbssTGhCcTH8vSa89kurmp0m1bkfg9huseej5dT8P/ng4v92guDGxF3I5m7I81Jh5T0iociLsQzE/6eFr4JDKmYzRBE714uqEe954el/3rV8rFvotl019r5Zb7YdkX8Ug2FRnQsKUpQQcbox1vwdqn1gzQ2eOvb8GIUU50K3PmtbVLDVvEx7FRG6c8gzj8J8Zy/GQ0u9ZHsMsqhGRl3ozShlMQFYfTQD2Ba7LZ2yxX2ffpJP4Sz6puvjyc0Iw1dQ2o7G3AG08LpZv7MmhMPPtWpjF6RAZHHZMYoA2iQpnfF1cb0rxTPSLtbRk9Mgir1hq8z6SRWZVOZpLif79E8aKHO/3NzOi7ow4vm5vg5dCcbX2CuTk8nn4JiTx/DH1tPdnnaMiUWofkUd5SaXh5nqjXrBTDkgNyUrn/GHtDDE3NKLxgQcBYW+ImOjAp3ZmKOW64fPAgJ8OLZfu8aqh2UbP0irqGtdLjuPM8CntdIFF73fmywIHPvzoxZJkv9FQRaqin+ZEsOmZmcWl+MgV3hOv1vanY3JwGlfb0rtWScE0U+1YkY6R4gueMXE72T+Oht5KB3VtxY6A9W7s0Z9wwb8IbRVNVnEKLMVn0qMrE4w8djx60IbGVI8Xd6pEY8k5qda/FV09L4i/5o38YR4BoyWkWzxylNz6/0IxNV57JhQFH5ZXtPrnd/Kz4plXLziv1GT3Fhg9+Luyv50XIU29ym/tRXieQqmHBTI0PpSQljKnLw2r4aL+Who2Ta/jWRE35k0jOHG7F8OsW/NbDkA8DapM62hyfuJZ8ClSxxEXPI6XbOx1LZcujBLIlnEcaH2WutMbkeghVSs4OfpnO7Vtt6VGSz2XbXIo7Jis5CPdvBTG/NIiHlkJdJb8vT8vk7dNcXpzMZvpGHaHPQ9mGNUs938mZuVflZev74taoPhbmrdDlxta8/r/6jdJFwmJY0MKP31zsqZzUiD0fG9BT05Stj1qw63/e/P4xmAHnIkh1RDkzKhrcimHVmDiqv8VT5abmrfK8Vyk590ahTa00/JT9/IOelUn4rImi1x/uzEkyYlSLq1Lc+IgEVV0XnbspjctaM3x3HN8L9Bg/0zN6j4aPnlHM9Qsk9E9/Mt+H832FmsfGmRS9bUfqig5UBeTTW9kvCYE69lrG0+R1LC3rJHLlSSrFq3LYOKEtx2floPPSMSYvCJsWZvT474pUttglp3odlH4v34rXXieazYrm6As9U6crXTtRT058AqNjIzk7PhjD5UFceBdGwS7Yq8yQY22TqD1IWSfPZEYPT+ZX1xRGKt/TcXUqK++lcXh7OtGGGRxUuG9IFl9H5HBQoVtBCj3c4OhxF1b6fxWi98ibFcVirvjD6zv35TcnW8YVhNOifSLGSieMtkug96pw4la0ZrdtSzILAti+WEW3t3rmTMujcFd7Es/mM2lLDtdJ5e2cRJ59UfrytES8JunptimLtY9zyemTTdjZJN7U8+dOIyOqq/dJwcKlouuzSlwTL8ujWGu+BkfhF5WKx+psxs/PwkiZl8uOamlfK5HeStd4u01H8lBlTV0zaHw5g0ab00k5mQrz9Jz4qsf7fBpTUzN5tDib33xzKdmZW8NwfS4dx7WtodPcVKbYRVOnh7MybN9I90v/StKfhdK10VL5PqVCnOqYEXrVH6MZcUT/peyfNdGM9PVjc5YDddIscejswNF3/hxcHc+H2Aw0N/PQ2LZF/zKTdQY6rH+LYcZfkfzjFUVScSx/omPgxHSytqVz66aG//3pS8qKOrx32ipHBs6QbSvmyPaPh+T05iZY722jOG4Ka5Oz8L2TwTQr5Rx+TaJvUhI/eSWTPieNli5ZVLXKpsAgk6FOetqsSaRHUQLjF6qxPqFlik0apnuyaHUglycn8moY3jiP0n7tCFM4/EoqL8eAe7EjqtkvpHdiiWQtLpR9nZbLkqvnxOm4Gd7d/elhHcu2gfE4OLZhwAlnDC8Ycb7la5n11zdZb2HNhaNBJKUkkqB0p4Utsti2NAXvvip+qvajUwNXhgY6sWGYFxqnMCUD4vmqOJLhoAQmNPPni50x6x13ytx/Z8mAjoWS9+CY+B9tRv/CNsx4p6X+sRTClJ7bbZQw7kYoF0zCWfU5mp5/JOF8LZVjFWk4LVf2QhOlz/waQnUfP/T2gdSyjKTdhgQqO+nxO5SJ1/TsGpb+lMOxd3k1LN6awulNytfNas7IRs8k8/ZmeZu8TPKitkpu8TMZH27Hpu2hZATHU24Zh59LEL+GWFAVe08mvN0t2a4HJTXqg+za4cimvVEceaSj7zFlvo9Tk9kziAdHbNi21gCzbm/k+7TarNdZ8aWtH2Hno2k7SOk3y4KJ87DA9PZVcRhaIhsHbpHg2o+lo10L/r0SyfxRahYOi6HbUz+mHbDFpk4jzOyb4B/tyn6rcI6qEzB9qGF2z2j2rGvNCntlDmSYYRvUDKvxLowaGYzprVicR+rootfXsOJjOnuVc/iDy88lMkRx0llLbHDc/1yKPpbL2007pGjONbnRriF9zVpzfqOKVlmJlN+MpVaOL6E76vPK+5gMnLhcRqxcJXfqX5LKKU1YExLMZQ8NvTvp2HY3hiFbWyrXXI92107LhLqb5aDJDuk8/p4scLPg3PMAYt5Aa6V3DLX3YHaKCbZjn4rn6JeSZmuG2+7WNImIZotxDLktAviy3Jw862vy6t5OMY46Ksve/id5I50J2hHOmAp4pQnG8Y0dP0+qTfcJT6XW0ndysp8p9g+dsb4bTPkwFbYJ8TWcN1jLA31KDb+7x5A11o/jPSyZP+yD3FtyTVLW3JfI5yYMmeVBZLFw1keLqVEyWyxiuZzekvOzDdgetkuWfFooZ+KLpdzhnOx3NsdoUSBDJqn5s6+OXl9i2Gin9I3gWgyatU2u3ZotkXazpdh0qzRr/1W8Et2Z7RHFsyUqrM6Gcq+OO5aF1vgdsCHqoyfPjrShzZBYOu6PIqqZG9/6vZGJj9fKsH3T5NrHhZJSdU5+O9GURV4B7D8cQduAAPaFWVNe9kk0X2/Jpf89kMkXDfiaYI3rwlZseRVKXqPIGr7qo+JSQFwNvcrD+GOZF4+MLclKqcvsa7V44tCQtbluhA2P5OMwLSeGpTHFJYWMoUolauPM6Cev5UrPLfL9wBJZv3KjVFfclahu1rSrDmO8sZbB2/X0XaRmdYofM0caI8nl8iFljtIapsoh7Wr5p8lTSY9ywrFPFLNQ09A9DuewNlSU+DNtpj+jz4QTpY0lLyqBKGWN/v7DmWiLF/L349Uy1Hq6dNy9WNzPXpTjfSy4bBbEACMYekDpNVaKX1xvwPBeX8Vn8H9yX1uf2u52XKxoiZVNMGvnhtVwxNpQ/nwbXsO9FX6sNnAnq7Ytp0Y0wXW64hGVrsz7PRy/x4lM25nOSaXTiqWWAcdCMO/VjLzTV2XVzPXiUrpSRip9tKu34nlv3Qk1i6HP/1IZkZXJ8HjFcZZGYn3Bno7RT+XO7FJJtV4tq/rvkaiW38RppweVv8dQYJ1M+Z9KD7wXz8QAyF0cRdk+Fa4qNU4DNNgvjuZeeitKfjbm5quz4tlqhxiqT4hjVW00I90YWhBFh40JlL2MxWZ8KAO8PIjaaUfOKRtWmThS6N8S9Z1AXPPb0HZ2ZA0fOwYSsDWohtOLfAiK8uToEGdK1U68cvYkdbjiAS5Kbn5KxehqJlW7Uxk0JwbrFA/cDtZig2u5LDi7QoYbKLMy6q787mTJx74hGH5PolabLE6syGH6Txkc/q706+uBlCVbs3LKd3FOeiYdvL7LbsUFTK3DUI3TMiMogx6O6Xw6pKXH6jiWJqnIrx9LZoTS1wYmcvRVPG8atEHz2Y3BJxrztL0JYfaNmXPXlca7wolvp2ZR/WTOdtGxqr6aw1Phz9XhNDscyl9KNkQWRbH3FxVjlPVpcjSuhmcPhvDhWGgNj34PpPdoPz7iw8ILvhhUhzDZJ4bWD3Wo3qTjGp5O3jENkesDWZHUmLDRlyVyyFqJqVMsVtsOyNaKOphUejKqJAb766ls3pnNmyY5uCzJUFwlmfAnMZSWBXMq2ovZyv6szm1J35vhXBmcRIw6i4uHcmms+EWhYwqvFPsrmgOdhyh9TPGysFYaxtxP5OO1BJoOV2Z0n1DeKtc7dUAoH3Jh4oUExXm0lPdWrvV3Hd+9dWgOavnnLy0N9mnpmqpjWqmO6rk6dC46Cu9qa2hdGU3deaoaGl4RKgdHstEvgh1bI6msUDHDIlHppHoez0tlyOsksong8koHwsJei11ZqTh0XSxXwtbI7cXXZMtiC1wehRDZNAmzxHTUqgx6N0ilwwQtNnvVhL6OI+2PGGIuRtP3qoq6NmquTNNjci2Hr8fy+fwsn7OfcjCan8LKvFg40wabkWG49Y7k6+pYnnRPwsM3hfWbUwjtlcyYRB35n7T4xGjZnaWhX3QszY3hqiGsPRfLoYdJ2H9P5fXKTIYdyOLR2kzybdK53Efpz8kpNZyQpuP6K10NPZcmMX2QhtzKBGIeJ3BKufdtETqlVyejHqN4bBaMuuKJn4kR/hXHZaP/cmlRPV86lW+W0qR3cmyuC6GFsHyfjrFfU8gdkMikVTDkSwiDPIJYtCSUY2ME0wfxTK7ScW+tsj6N2/L7lw6Ma9aJyvYdWeOfR/6IFG49jeajaTBzFfcs6RRAfv8IjBck8O6MHsOfszi+JIfJdXJYmZHBQ08tfc2j2OLeikRbB0bMVXxU3ZLaLkrPXKTsg95ZJEsuhYMVzzqbRoVyvwnXkjijcOOOTD63zKrhP79lUD0xjUd/6NlrlMLV/GR6bNChrkok7rmKDRp/fEdYQLOH8nbUv2L4ep6cbLxQtl3eI01vG/ImzpteG2KpOKvl3i41Qe7hmFW7cPBSE8aFmVE31Ibra1vSOjiSrLgkuv2bSX3nfB7uL0Cn7Uy9kALGXs/DoyyFneOgcYgfxxa4s7uHO8em+LIrUNAl67himM2HWW0xup/H6rvp+FXGcGKnO4vtDAmPuS6rB14V7xu12b/fFYpVTFan0SM3m2EPMli3R3nWdePZWaKqocuaHGpvyqnhr+1ziOuVzd5/Mslom871Qj1tb2vZrHTU78/CmX3AjYUZxpTMOSf1IlZLu89z5MTDRdJw3CHRvjJherkv3gPjeGGVSD8Bg7/d6aNc06ARl2Rj2ElJyrgvvx9sQIjag0e/RGFtlUzVvBwqjTpgUV5A0IqONa+Fn7tHT5BhNGHrW7P+vQMXT9rwcbYjzR38Cf2kzMLvaYxvmMfW9bnU99fzcEgYXZRONO3pCflWuFQIKRLDW0ekVlgjylJD6Fml5ePwdL4vT6H6fSyvdGGcjw6kWuHguenkrEyr4ab1mXjoszFQPqp+zsT+YirxSi8yax+r+G0I8/o443O0HkvvnZdpz9ZKw5B5UjVuiZzxPCwH8kzYdcyHYxLLiJsJbEhuw7BW9mwa9lAGlG4S4+/L5UatUrlgdVd83zdiwWUvBncXhrkk06JRDttn5GO+pz1FSW35NCgNr44x5D1qzY5lNmSVNeT5H2aY/94C+80hqB8lUjY8E8+yLP6trXhzs0D6VBux12anjN4+S54+nCnbH5ZJ9KV6jCnzZ8t6DV+VTLn9XE1FmOLJLT04cbVFDVG8+n1eVA3V4RqeXdCz2zGTfX8oDrU2DaMMHT9PiMMrNZzAE56ULGzMnlnPZOyvuyVz5XKZekK5ryMHxHyaIRczWxL6MRqb4gT+bBHJqHmODPjzrVgO2SULh6yW5MslYmZ5Rpyt/pMb1y3492VLTjpGcX+3lpLSLHYMbcvLe3k0+TUD6+vx/DTQj7nXLTH5YkCPkC/ipeyxP1668MvQKI7rkym2S+e2o5b3U4IVxzPjw9IzUlmxRpwerJERG87KueaNuaMJoa1rIsvWaDHqHU29p16Y2DZhSaRxDRfMt2WdY9Ma7oxpzSsjFQu3JPNubToH7dPJDEihrWgwyozmfy2CmZDkyj/tTTHMvSOD2+2Q1Ts3SNmAA/Jwx1fJWOzCX4ZCAy8NlT0Vn9nhx7yvTVm5543EeVXK2ckXxPO/2/I1+aO0dlXOSz1rZIMX+6dH8jpXx8dnWRTcz6WWWxZ3xicyKjqI6o6WdFj2VtxWX5Hbf9yXqc8acMrSm/E5seReSMbYWMmwhVH8UubMXWND2jW4J6FuD+TXTkYk5npw+WY0j9U6DGcoLtwnjINXbBi17r28CbwlP5jgeUHmvt9Xw9Nn69I7tiVDC2OxD9NjYZjOhIhUxk3XEf5eTUIvFQExITiHutCoyoi+C6/K9vbl8s/yI9Ls4msZnG9Pl+I2qM2TSH2gdOWXMXRZGEDFY0e8f2nKyQENuNHeiNBRdRUnrUfjdOVenllR6eTNL8tUTFuaiqp7DoNTs2m2Qkc7qzCujrHCqvKR6PrslbW/7Jbzs+6L5rAln06GYLtUg7NDMs8HJ3DTOZTyhm50+2hDP3t7Oq9vyf7LUbhdV87+ez21b6ipXOLH0e71ibhVIZ/ebJNIhWtvLJJredNqmNimQo7easpGg3BUnbRsHZdGp31pbPmkp3BzMvFWSSz5JYauroFUPLVh8faPcmLrOekZflryc55L/iBLnEaGsjNTS1pUOvOe6ym9rGZAahTDdwag+sWT3KHNOW3ehDmXjbk3vi5HrUwZf8KBTuZh9D+irXlPmwHPsxl6IoXpTSKYJDZY3bsja+5vlBHpxXKquFwszOpww6UlfuGxxA9IZt8ZHUXZ8axsHInmXghL2oZTmBfDXGW+jduQwbmt6Uzqm8DXnJa0M/km/ZPL5KXrMhmg8HXh3xIUOKaGlblb5bW1EZYdA5h7U6N0nzTajkvnycE0/itOZXx7pZdEa3h1XOklrVzoZVAXjcdNeVv7vHRNeCqXVE05MTmYFle0fPvxHrFR2dxUvtdxaBIbFqvY9F8IYxS/mmCqnLnKBvx9tQ7W6+rhvMqKGb8EEFapYfflTOZ55FByU0/1+kgih9sy2Pi2fC5dI7vezpNHxRtlyueX8s7GmStFsD0tmat39bR01KE9mECLoDgsSxIodU6miWkmBRNyyG+m5HphPDMeuyu58lqm7N0gf5vPl6kK/w8/G8jieJwkl2VclGnbhzFBRUJQwSKlpTvOg54ZGIYcQBR7rdU11m5du7sLA7sTO7Bdu7BbTNBVUUF974f3A7/jw8BwX/d1nv/44FUkHQfcl3cKCbosmu9HZFLzTdLq6ELR5k2VB+opcvHjcrG+dE8m2DTjYi8Y5afl5GMNvS+Fcfy6EyOzGnJ/XEO6eThT5XkYKeYaZtZP4ND3cJxKbcjP+Cq7156TKV3OSmT1L3LR2A6/wgg256pZcCoar0meXG5Zj5prDVg6oRoZx6wojfPjWk4sgQ4qopYG493JkvGfz0vrdouk3drZ0nn7dmleWC4PIl0pWxxNSEkC3Z+qeNkazIuDUUWEEuwZQ7CTjtv5egY9zyK6rp6K0Tp6jlKh7htbSZyqMuV4tUrWjvohGovX4r/jmmwfdUh8Vm+RNf23SJfmZ2Tk2WoYTPPgeqd4glcns89Ki10d4e5pVzRvG1Fo2phRZ1wZahSBup6GYz009GoYjtUAG1rHlMmchRfEzO2CqB5/k0GH7Bl2Rrhsp2F0fgzW6704nmBBzBYDTnasytnjDfiW74NlSCwhI5TvWQqG+x0YuvKruC4/LrqS/TLqvyJZMMKMFYv8OKpRzmGexG57DYYLIyntGsqFk2Ho3WPZ0EjHJI8MbrpmcKBzEi67I6nl44e5vgVGCqsVO7KgvPn/s70dTR42QjXKnP1ehtyv+C0nHarwqMyEOS1ceJsThffEFNy/ZXD9VTKD46L5PdML2xI7Bj6wY+pqTwpqwdYrav7ar2Lz2hBy2jSlYfRXWXT1omT9/Ff6zPkp1x46Mqt5JK6tEjBRx7H+jQ9enetj0qQKiZMNsKhvgVm6J9Xbx3BsiZYr0zVUswqld4IdyyYZk3jTkBCD+th98qDEP5rBT5MotU9B3TCR8YeiOdQsgsdjhGkf43hQR8eJSanskCTyWgpJ3xy4VGaEUUSF/I/nDCJ5khLJWYWmJ4SxFWFETA7iQA9fWjf0ouUOb0p+B3O0PI5NgWnM6NaSo5JDRMcM/v2uYt7RII4XuROEO2dMA5jyZxTuyhw+7BjL43x/Dppb4RVRIiUtzsm7HhfFoNkvSZzanOTHkfjMSeTeUBUtOwRQ4mRNjxNVGfDpp/y30oSlU1xpFxfFvrU69hekUrOJFo9jkeR+CeBqJ18sjYL55hDD8x5J9P6YRun0NPaWa9mmi2PFzEiu/I7COUDNehsdPst05ITFMTPSg5yRVTFddEzqjdsoZgrnzEuia0AS/2N6lI7AVB1nEpO4uDyRJbMS+LwzkZQzyVS5r6ftklYsudgGZ/M2PF6SzdoUHfVVUcT1CWLyzwCqNwsne2MMC7/E8dEEdg33wHO7CcNKHknNn4dlQYOTsoOvctXFgTP2kTTorGVg4wSqeITSMMKGcx9rsvPoL3nuU4cJYx0pthFOvNbhmp7Jnd6Z/C5OpZGXlp4H1HxM1RDtk8Sak6kMz8pgoGs6d9x1zL2pYndYLNa74hi5MoEh43Ss36Al8QHsuWhLs+5P5Ma+FfLw0lS5rvDK+RTKDyTzPzZpkc5tlR7vppk0OKGnsaWe9kF64j9l0rJxDitn5PL8TFsm9mjL1PmtmGifgdviBLZ8iGbQnEhU76LZNimO6ZEx3AkL5vo3O1K6V+XBzfNC+hYxXbxLLg55KUMmNKXJ+QgyDmq5p+xtcHIki3EhN96UsTWq49qzDq1X2eGgDuPWlyQaFmaRMDyHCdnZ1F6Szs81OmpvSOR5USJn/9FxLSSVNp1SWZykY8tnDc/WqHhroiHykJZPjZIZlaFl1iKIV3Y08OoruRy2Trr7z5VLCle7JDE9JZH/0SIjlXhrPerjmdR0yiTRLYOg6DRsSlI5+SGdlMVZ/BXdigPOuZzyaE1tx2yKnNL4sl5LynENuVU1mHVRYfc9kqj6vszMtmJhrw8ycPw+WRC+XO5MWSu2S2/J3N8NOPIklG5vtdxITqFsmIqaNfxZebEJDxuYYlm3HuFHHHh+OxSVpTLfQVlsD8+h3rEsZrZXZkCv4eqdaMyqKDOuj6X/Ew3n+iXh3TuJ8OGJJLZNYObARMKuJnG5WTIz7moZPDaGX3dbKH9fm9fTb8v2BSfklcKuw+LoUhDN/7h7bSL571MoWpXGf8pz9SxOwHlhLBaLFa1aEMXxViqqmSZze6yetNJstLVbUrQ7kzHT0hl/P4Wz7XW8c0xgsGcUr4O84aUlduUvRGu3XVI6LJK2ulVyq8s1MUy05NPKEOauS6LzunR+X9Mx4WckVn94svqSLTttbNmd5sFIvfBbOVP2OT1947NYtyuN26EaPvWLQGXhT+F0H4b+DOTpkUgeHlUz0EdL9+Fayi20fIjTMui1cu8RSbyK1tKgREUfiwjyot0Y8bQBZx6ZMFxht3thlBoGV/KXLpbWnomUj9MyPlZFk89hGGW2IPKAHbde2dD8tQuDjwRhVBbHt6opmPTQEy1ZDHmXSc4/ei4apmOYoSOmXRxl0wJYOqgJn9O+yTDdcbFauEEWPNwlTk2fy46L1qitwmnWPpnAyZm0vZ3BcL0W/5vQLCiAz1t96dY3BJOqcVQzT0b7OZ0La9Ow9U3kdoHg/a83f/5yYu2C5rhkteDvbMXrVyu/OyuRzoomfJyi5efTBByUebQrV2HdQY23sg+xPVT8VRJFp3rKmT8G0VnhE70PM2I8Kvlodjh2c+NwKY3H8YAwpasHdc7VY1v5N7H+8Vra5lVIwnkL8l+5s74qrMhNZFF6Gmf26zl2O5MRTTJZXT+dD2u0zHeNUs7life++rRy/C6TVz+UwIMvJXujEbMfOhNjFE371qmwN4v7K7KIKE+j+Hwi24mj16NoFp1WvGt+Iis7pDAhMJWsjVo2zY/G7rQ/B3Y6c6q9LV5b7BStcGfGihDsFL17G6zF6XIS204l0q6BCr85UfgNF6qbR9K1ZRztLiQwcpjy+cYkeuT+P8ddak6jeJtK2i3wZ+aDSBZtUnx3YChr9jrwrWFVrLzOSe8x22XIlP3i1/S+VFjW4vITB1qbBvMqN46xB5IYdTWNKkP1uF/S06NNOjeUuR0WHMPS1f7YDnJk5CJryn0asXq2E30WB/PfNxWNAlLZ/CED+1MZRISkMXqTot/rE+m9OgH/t4rvNNMx5IWOMR5a9t+O5UGbEFZt9uBArAPPRtli2LE5ZvO8STQS1q1Qc6ymjtKeOrJaJHBwveKd24K4WO7DnF7+vC1S9PaqmldDU8Algx4O+koe6GjFhGizSq6Z5o53fjhHPkUz6VcY1Zs64VpUlcfrT8ifo1ZKLkuk/PcmCc66Il1XG3DvpBX34zxIfB2K7nIcCy4kMdUqncZz9Uqu0LNXOV9mvwQMmkfz7I8wxo4LwbGFkk2WxzDzp1rJOIlKZk0gtULN7GrKvj2No6Hine/tVLQ/rmbHPA1lDdUk1o3BOD6UoVO8aLzMieMf7Fl6uDlX3DxxPhHCwx+xfL+m5WBoCrFmySxRtKCiJJxSOy8O2zlz5YcrJnaBzOoeSy+9jj5N0unULYPeCo36GzHq+0+ppVCts+Xq/iDsusZwc0QUhl19GK3k0iUlj2Vntx0yJWqphJgvFoNv+RJ/4pjEzn0msaE10C60otomN34vCMXnbxUOk1PwWq/nVq0sLKL1GKWnKh6meISVhptH4nm6M5ZGXaIoDQrnqWEgm48qWqmcxfCDJxEZvtw5E4huRCjn3oQxpjyE7N7+OEzy4HNXJTetV85e0pyCeE+O2IaweUsMq5W9KRyVwpTTqQT2TWZ9b+Wer4fR9bMHvx0c6bTXicmnfRnSK5JHH9W0DdPS6oW2kjX3vReDH0XyP5Z411O0x5vu1WM4NVLFo7awzdGdZcV1WTPmqRzeVyCWM1bJgX8XSdm8pZI6Zb10WXxI6hcWieNBA64rM5S/xovpudFUFOnIG67nTrcsHC/reXI8lUl1tLg8iaXgRRi9Tnuz0ccRwxgrLq42ZUYTY2a9qkvfUxZoMxrT6qodw5yaM2OWI8+KbTE/14TCN40xLLPlXH93JnkGk6jsqdHXRHosSuGyRRr5Uan8/bdOyRVqNhYLZ8z8uHLQXelRLTh3KoBO1yLY3iYSy+fCuF0RlXz35YJc+14g/+Pjs1Uo+MuJIV/gp2kiB2YkMKFlJAsLWrBcU5/af36VbVPOys2X6+Tkq3my5eEMcXk3W4x+LxebDftk1JsnstfKhIND3bmui+KbqY60HulERqTT95yOkjPxfJgWxpohSveY05SVl+qyVel8xWUl0u1tsaj7vJXVvb7IiZVVuGNqRIiRMVNr1GVQX2Nch9flxyMLeje2w6K2LyMzorB5l0i9tFTuKbncpzwZ6+laLg/X0G1JPGkDlCxmE8G8WSHsUWbovls4P2+GYmPnR0N/pTMed6xkw9nbpdxmlVgprNfgqXwaZEXD28G065ZAVp8UvlnqGPYplh67AlArmqs+VAOPLzckp+smyRk/R2x3TJJF4yeL8eH5Ut5xl2x/+ULaKh5xpMSb4aNjMFDufPwHLQMqVGg6Chs8ffC7ZMepFvUYpKnOyNT/RN6+EMweS9m4x7Ky/wvJjX4nvPoopf0+y9EVn6VKwFeZ+eq3TF1uzM1cOxwHBFH2WsXlr4qWhabjcELJJOlqqvWM5GlkOF9MImjXMZIeATG4bYrlx4xYem+JxKlaAMM8lB2Pr0Pn8qqVNNiyXDpHzZX/cdTQU3JvhiFnD3swfWQso/UpzDTK4PWdVDYpXeDOgQicS13p9tqE0tnPhKN75aN2mSz4b45sUy+UZxGbJXzwDflniyH1hzRnybBQzhbHkr8tnqFKH9m/NZgVcz0wO2DDph8WDJtcm0GPq+G8/bcMUrp8XtYPmaf5Lms9vsqPhBLZOPiFlJ2/L7Of3ZXPi19KFYPq6OvY4DU9hKOfFS9bk4bDtlTabVXTqXYIzze6kBFix6xxTlwo8WNRaSQHZqoZ1FmDTXYUn7t78DimNmeaFUmN5YVySuEpp4VSUzWrkmOzdskvgw/yvlETYouCGe+SQJiikQNSMvmzmp7t2mSqpsey8p4vDxo3Zly3KjS8X6QY7EnRBBwR55/nJT/ujaSNNmZHo+YsPRaE7mIUw2xjubE9UvHXEKI+e/P3UeU50+y5b9eMg8WN+VbWiLtdGlHayBqjTfWV/mmijENVah8ulphnl+XRnEIZve2iDLcslWOrG1LyOJAnfgk0a5VKyB9JsCmCMnt7jteqgWPDj/JnWRXqV21Co4JATgyO5/ZbDWuLYViWIyccPsq1Edvk9eIllby9aIXkLlgitxSunrldXm+7I11e16bTaReyZgp9+miJV7zC4XEW9MqirG46jbITWOQYgf90Dw4tacwodxP6BxvSy8+IrtXM6T/fhsR1XpQcDsd0RCzVH8bz2C4OP7MoHg4NZ+i9YP55H8jENf/zpCAO9g0m5VYwecpcPznoy80/XDjm0YDfjX/Imy4XxHLEThnccJfMq3tN/nWozbFDnricjcPpdRLNmqkp7eVLzPo6FGy7IDOPbZVRbY5Lb30V9o5wxUvJWYctNCixmTh3Ze9uP5XJzitli/m0Sn5UH5C5ngWV9Jh2XPqsvC3h7gZUVVszR+/N4frRZKXpeFmoZ5JLS2oatMR1pZ6kDsk8/hLPr1URVGkRQHE7LzotacHHVt5cUu7nvq2SD/PiKViZyP28JPKCktjwTyLHCzQYHFLj9VLNBIsEOivepeucRIaDjuYGSdj0VbS7JIKrB1y5tbQWzqGXZL9xvnw9t0w8ynfJ5pGlsiLIDuNPEewP0NDWNVbJfMpcu1alT+4eCTuzQIzv58vM/q9kmoE9Ey+AY75y/7uiaLiuOflOJXJ/0Ubx85tfydea99K9UWklH50olulX38qBqF/CQ1PeezvybXQQFbfiKQ9LZXzNLO78zqZHtWxlpjJYOi+FzU8TmbtbRe+iWKp8iKFeoNINeqkxOaFl5PcUztXNwHmKnvl5eoLeZ+DimsH09+ksnJDBt3d6fp3K4uvYlmgG5nBqd0ss7+iZ1VvpLdEhrNc25Nr1OzIgNk/sm82UbYuXysp1F+WPxaa8LPXFaGsMjTdGEz7Oi5A3tbC6dkY+rVgnLm575GDyZ3kW5MSxU9HkGSUxeJSKI+4+1L9Sm359r8mxPQelv0LnZw3Y3bQRLgq7HTdh2ZyarC+oTseBxniomvCrkxe3BkTyrK+S6b+l0fZNBhPnpGPaOYWJZ5T8cFXDK281M4LV7H+v4XNtpa9VS+VRMz2JG7L53qwVRxJbk5fWmotLWzHrQA6eETmcmJyD1/5WFAzPpVFyWxYMb4dVYDt2RuZi2k/PvIuxlDg0Z//k92I5JF+icqeIz57p8v3gdqne57ssqN+cze/DkaXRtDEJJnJ3M7hswNuRT2XF6BJJHGfB4kf+SqdMoGBxGtlGyYydBTeqNefUxNpcbmBQyWELvbm6zL+Sz1o0Z+Hd+kzYXZs1t2uT/qYB+7664hkdTucdaoLjdQQ9S2J6Uw3FztHUnBfG1nFB/G0YxEC3UN4lRtIyQE2o4hsGuiyedGvN8Qlt6XCjHV757Vg5sC2vXuUycENreia3xt4slxub2nBjWjtsa3SAtA406dWOSzNz6Jqm9PlHvpS6GaIfWiBHDGbJwTGTJXvrCgkacUdqWtWn8Ksfj8dEMXNDJH9ZBpCY05zbHZrQoZUdGct8KawSzwC7dAanZLPvqh6TW4n4LQpD6+RObJBjJfuYwK8BMfytMOqqDylHm3J9fx0Wr6tJQaQ5Q8uVnTEOVWY6noiPGr7GxRF7KYTAQW54KT5xKNyCIT/MedXJCs+Y5kx9HoBvTjzefymZx6k1g2u0x/lFB1yndeDg/nYMCGrD/E+tOLc3h/ZPcjgb2pq/Hdpg/LItl2+3Y7tLOy73a42V4jvv/4bir42pV/ORjAleK6XtZsnjj4vk3w3HpWRxdQ7fd6bP23B6bY6FWUpnOyGMcg1n63qomKGGvmkc6NqSft9aMeF2SxKD08lL0rB/MyxYFlbJjx9jyH+s5j+FPQ76M1rp7AO71cC/d7n071wLfyd7vG1CsDkcR093FYvORGBt5UbrG6YM/KdEnK2vSUDyeflv6205dPqHJJpZUXeuPxE3E0g4nk29Ou0YvKMDarcOzJ3ZlrdfWmE7NpsWcZmUHlB68/ZMrg7OZlW7HHzvtcIjtzU5b3MYvVDPtd9qMtp4M3ZnbRbWvyQm59ZJ0veV0kf2yefd78R1hRVqPz8Cq0ZTFKlmu10CX9sn0lqr4+MXpY+ezELzO0f5P62wWdmSr1czsInSsVqZ0fZ74yr51TyKwKL4Si5v6sW7KfXY0eCjhAx9Ir3a/5J3+U1pvCaYA53icTVR0fNxKDP+sMOrzy8xzj8pKzeukloLFsq5A3mSWXZM+kaUi+tee4oHRtEuIoNrc3Npv7MdvQ+3ZY5Pa+w6Z6E7m0aT+Upma6lj+zEdT6umKDOeytQ3acwNzqD0ZQZmU9Kxmp3EhC5gZOBErzfV2XrqmmSb7xf10gPSVeksRdWMGL7NAfNJQez0j8FmpIaX7knMqpFCWX4at89lcOmFnrazlXc5L52RP5OJ7ZlIs84qbhfGVTKsQRA+1aSSF17ZURhalRX9rsrDpafkskmxfA63osqDIGLuqui/R0NfhLm5jvz49ktqDjssj88tlGqbpkrVv+aI/ZRt8lxfLE3dG9P7WDj2DVKZeyqHTgNzMVjRCsOSTL5WpOA/NJHDJ1XkNY9n0KM4Nj6J4+q6OHwmx5GdG8+tsWrcjRKpqzzr+z7xnLEI4UGGPbrDNTl757EcfXhRfP+7LoOr/Sd115nyZZgjrtP96P08HMMW0TT8GUvVdvE8fxvP/ZJ43o6ORz8yDpdDMbTvGsUBHfz4WyhQ+DjEiWCVJ48Uup43oWLzI1n5bLdcTd4qu3dcl0TLevwVFMhCJUC8UbSvRobi6aU+/OxsjmbkQ9E+2yHXLqyUkPX58iikUO6srJBTn+zI84V1k1JoG5fNtn4tMYzMZFaGktdHafhQqPTrPpFsCFL2cJCwcXo4CZ+DGaTs32t8OXbBD5epIWxdGsmqibEc3x5FN69AMsLt+ddV8S8/xRNW3JMx1x5Lj5gyqdhYG9sJVlTPtafZDWd2P3Ply3tX1nZx5fs0VzzK3bj6RwvGvPLCe48Pz5f7sk/R1qcKx68yo6zMqpINen+WuV+PyZfAPNnXYoXsm1UoX67X4c0QP8pWaXikZG3HyGRuZMTgG+jJqwIL2kb8kHOHn8nxnFdScLMK2p7W/PvJl4Pj4ilV+vhLg0xWVmTw3TeFM44a/nwXRX5pOGkRYez5J4wJ30KZZRfEJ3svxnVx5PH9RuQvasiV1U3xqOGOi5IL14+IxCADLj73Z3VTe9rr63DE+KMcnf9AvqTcE8cbz6TDmRKpkvJdqk/8KebHK+TAm+9ikPZdLC/9ksafa9DyD1P6drRGP96OFdOcGB7sUknLhz/EdG71St7aeUsWmSh90H+RfAteLP3rHJEX9oZM8PVm8341CdvTCV6jJ7I4hdq74sktD2bcaXeqnXJAVjvQ1tadJ0qetfKNZdPtJEzepzF6bjqBSlbwsFWynn00sfXDqHY1iIt3gvHJD6N2SDj/qoLYGOdOvwBrwoJqsv3iZ3kUVSaWHnWocc+eNV0DMT4M7TcKtu/9GHbGllP7anEg8J1Yj70uvV+dlmZjjkn/tQfFWb9XtoTukKDzW+WM7U6xaXFE2HVDJoZ/lhHWddhoZs317XYETHFUOokdowrfyJwOX+R/fPXpsqgn7RTbyStlhcVq6fqqUP58XhPNtxaY/opnSF46Nt2zCfLPptOyDM5VScbLTYOqfhxTG8RSGh7PcCVvBF7RUVycyu4jaax7ksLvBlrWT4jl/L4wRRMDGJ/kj/eGYNZOEWoZRKFNDGegpSc7qjdgU+5/cvv0OWlf5YgUj7khh2xqcurP5uz4HKJ4QDT2imelHvVj/UwbMiYbsnnAc4lUeuv7mO1yOiRPpo6dL5tdZsr9tBlyt2KeJD5VslOfQtkQ+l5K3Y3JUzdlbD9nzA67VXLb9TLx3/JLtitMWPpCimwuS816R6Xi2jFx2f9QEk7WxfeWJ0V5ik55p2FUP5urpoqnHGxJUp1sVp/W47wznXM5aax+loq/cRodc9NYo0njiHMq/9jpKrv59Amw6FYAi+p782SDD2N7h3C2ZzStLVW0uxqD7Y8AND0aM7JJqfx9aa+sS18hNxdslCzuy8KVFpx/7sO0pGjuhKlIuxhNrZMBRCpdt/SpEZ8nPZfzAcclJXq9dMtYKFWXzpQ63WbJsJ5L5dTE3aJOvCejT9WgfmwTxgR4UPFBef8rgypZNtiEgAemlXyXqHSrFdWYu/q7bEork8FnatBG05jzU5WcdSSO5IEpJFzSU1QzG9W8bHycs4kyzqJoop7Ap+m0TU/D2iKVauoUAo8m45Sv496iREYr3e/zh1AWhnhjEOBO/ygvmhJKUHkcazZq6dklEbsKqNbVmYHvq3Cr3WFZdWGJDFq2QtocOCfTg2vzoF4Lfm6P5uJKLTmnkwhYraL6o1A8+rnw79l6RLQrV+68SHoePCHhQ/YL0QflzfiLstHmvST+ZYx5ij1NHf24Oj2CqQXRWIXEVlKzwZHqIx0rGfWnI4ss7XnSpykvOjdi1shmGDx3o1deKIOXqEgakMzpd2l4rEuny9c0Koal8m5wMll+SaSaJ7JysoYMpWs2vqXBJjyRg+cSudRPQ167aNpNVfT7tBt//uPE4ace2G8PZelkNR2Op/CtTSrNG2vo1j+A3y0tWdzvgVg32yl3Om2XnNKb4p9alyHlnrzIjONBzVSmFWcwrSINxx5ahplG4/XJn2NbnZjXxZpv3U3ZfKw2BzcYs61RfWbH2PPwrDe/QiMIORDHTlUClhZaooZoqa9wyz+B1CoMYLNCqzNBnM0Jon6oP292eGMV5MP5s0G0vxjFmn0J/C5MpsquFF6O1WGcmaB0+FiyzKDx1xBWVg9iik8Qi6aGsr5mJCVb4rjTUEPFJRV/GkSysrviObub46c8z9O9bpjtDaXdXQ1fHqeRe0k5T2oyZt8iyd7jjIGRIfc7PJISoyJ5d+K7bHNoxI0xgXy+qMGsRQbJP7OIVfpF9KZ0ukbouPxKxR3F19eOVzKt8gx/9Qwg/rlyrq5hOF+IoleiGtvUJEyNFB1enMLxeilU35vMMYURE6NIux5Zyf1HlC45JhrHB9Dw73AOXw9Db6acZaQKG6X7fOiVyh3DFHZHJeA0N5K9a/141as5nTwbUeHYgLNvG/FtgBOBqcpehSlntlOx7Vo8zZoIC296MqefHT2fNMPVyJW4Lsr8P9Nw9VUag9voyVS8cugCFcOmB/BXdFOs8mux3rgmX5Ms6OfsRlAeHCtKYtjuDGX29NzYnM6Bp8nMStVy4oOGon/VrFJyU+RxNd2mafC2TmRS2yRqlSXzzVWZFdJJuZrGTPtUakkyFX/qKjmmUTwXd8RVsvZSJdsUxLHycTQGW6AoEQ4viMH6fQJDuqRS8Tmd5W6p/NapmTA/mBtn7VjzwJCUz68ltuoT+fD+q+RPMyfwiCvfRoajnhxP1xPxDKwSwe8kD/YtaIbZoybc83Ohe7VQ0l6qMVcy4p7odBYsTGGJv7I3f4RzPcud5iOasmBMY/5p7cTvpUGEFsSTlp7MeqVb1zBMYt+GOBZHCptrhPK7XSgrughti2LIOavmzEAtE6ols/xoCkNvp/LEJ42hk1Ip3ZGMVGhZMCCBnz01lfwSFMdw37hKfj8ai8vZaO5HQVO7cKxXhdN8cDSdRydyVulOK3pl0nGh4oEZGpwnBhB0vAFVB78Sq5QDUjxlp8TvviQdU6uj7uWI2iKcd9dVXH2noodPBNvmumP4tinV/2tC4U0XTjmHKvOjYk+qjn5Dk6n1VIuZlYqhuyIwPOFDoxcuXA50ZepHXz5lRPIiN4FvuUmUqdV4TgvjlpsbM1c3okW2BWN7NODBYjuu5XmxZ3EY3ZWcW3u4mvx3CWwoTmTOg0TGXk/A4YCaQCVrh2tjmEo0YQpD9JG0PxxZyYoCYXFSGD/HBlLjmS8aL39c2oQTPk7Nt5uKpz3OorMmk6n5Wj7ogjHb0YB2bR6K1fItMmZuvqzMOyUdflal3nAn3PtCJ5NE2k5PYGEyVN/Sgq1TbTnsZEvII3c2F4XxqIfSp2K0XDPSYlWk5u/ZMfwqC2O5nR97DrbgXUNvZi4K4cyeWAotEln1TY2LdzhGdR2x+VCDitn35UrFWanS8arknv0k1ZuZ036Uk5LP/PGyjuCrRBFirfTbJTHsNo7hSo8oXleH6yfDGXorrJL3I0KZYBfGQ4XjIoOoeciHijFu7LjjSM6x5ripvPnjtvJ+YpN5m5FFpuL/l9ekEHZG2L/GhrGDSqXE45DMmbBb9lrcEm9fYyW7emK9PI7Iw8lsXqPD83oM/Qb70XyqM7YDnLnh6kv1GpEsHqihME/LlWaJvFPy1QDXKLbNDmHOAR/61fKkyVmlZ2wKY82vONb/ncDsKnEMmuyLgaoeZs/uSbnjJvH4uFAGn1Ky+sSjMtziiyyu2oDp/7hSdtmfIkVjv6+IoN1TQfVFMP8QwZkG4fSID2XJ2JBK7nwWSHKb4EoOsfClf3tXJh1sil0nC2a2M8fkTROe3vSlLF1Fq1fpNPyexbc56ZiMj+P0v+70jKyFbu9DuVfvlrxy/iZtuzdm+9AQnE9q8SzPYOqedAx6JHDheDicU869T/kZGUbEoni+f03i4sdkPi1O4kZvNb9qRdFjWhBrOnoycIIbms+evH4VQpRTHD8rNPTKiSXdx4cwAzPSp9+Sgjb5MvLUXPn3zBKJP3hQGvT/JDv21ed3QzeelgXwOjicZ3rw2xeJ8ZtIljeK5MgiwdMugjrjwiupsgnBjLBK5nj6kpfVnLIAC+50qMK6Kv9J+suqGHo3ZffZEHZc1VIUo6dMk0FiqYbHgwKokmPNvYNVcZ39U0Y+NSFsmBuLOsZwzCSdyB0t+bUzm46zUpmRpOLVPvim7MWeK8p5aup4vzgd4/cZhAemEV+uZCDXaMb/9GdhmLL7PewpreZM69r+FCdEs6pOAlHzVXw3CuFGcDN0FhWyPf2ibHtbIGZTT8r7lFfi9LIufaycOK54+Y3n4LwplglX4vFQ/KtduIrj0fEsfBrL9Y0xTPaMqWTxjkhep/w/1eVBvHV35q97dVk5/aWcO39WUj9ekTXuVYkc48SlO1GMupzMu75plDdIpLN3KKuP2zOkwBSDO8acbNwEj93+xH7VkO2TxdIbrXkb2ppZSu9/OTAZozsanuiUnLMqiauKd3ewz2aRqiVj+2dytWmy8m6jqXjhxYceTdlsY0nkXCu213BFVRiO7xENjZTsl9EzjqjcAIaOtyX5PxPunzDk6wtjLixpjPX0FvSYE05Kv3jmKOa110/H1fM6Bg5WdnB7Eo/WKDozLRHZk0CVTgmV7BKYwMjaSZXMWx9J5sAWVMwyIa/tHZlnvk3sJ2wWL4Ob0r+BOQ3b+FPlDzX/LdRRs5WGTeah/NfHkXPF9eiw3IyKXzZM/BlEdGMtRr2y6bUql4HNcjk6OJtpBmnMequl5YdEvikduu26DDbHt2R/jVbcVz43t0vB/Q1YGjvT6Zcx0//+JQEx1chysKL5Bz+cilWsVDyyruLn3gfVdNELhtoAVNt9MLjuT+75cK58j+NHlyT2v0tVMmA6ciSdsgdKH3mQytOGqRgo2adWagrn3FMYbfv/jLVN47Gyp//jla5qTg/wx+dqPeIH3pJO59dK1UdLJbjxQZn7w4DeCS6EN4rCokkC8z/G0alDIDsH2vAz1pg/q9VCG2LN7SlKxu6iIWhsJmeutKLHzRy62ukxq5aEZa14dh+IIa6pCnVtHWWfMhh1TekRo7JwOaLjUZswiro0JnL8J5mde1nul92UNyOqMWemCz0TYhnwM5Xt4/TsvJxGSnoSff9S83p3PCMvq4nokESnAOUM4/WELMzk9nI9E8alU31MKnMGK31kZQpW81OJOpNG6a50iupkVNL/QSb+h1tWcmzDJLJLgvmS3IBF5+/IziZrZWzoYgnx3C3JDl/kkLE9z7aFU3g9njNjo9lt5EPnkvosOFsuG3xKxMDKiEnOzqx6qGTRdamK7mQxSemHpx2TiK0diWmuH0XdWxDq60N9VTgRd9T0n5eKa8t0+s1IpEpmIM75Zly4dUUCGm2ULuptUsP4mUwsb4qHkqlNC1NwnK/nZ1I6Ix8nkaDkpQwHNYurJfLlZjIjDTMY/kpP6KsMXo1PZXFWElMV3/jtk0DQH1q63Uhmt3s6g0foMU3NrOStr1ks+ZRTSdt7STSwDuHx5vpgd1taW62VeUqH/LZ6v3wy/iEuOgc6XQ8n3iWeexsi0XX0YNPiOnw8e1cc5bRMbf9Mxt605NqcQIZfTMCvdxoPlWwzf100yaNaYP26AaVXa9HbyJgnUU3QDvZlWmwsrc21MFbFEHs/lm6ow8Ow49K1YqFMHLNMckOvycJrVpR9DqfpmCTq+6fw+YYGtRu0vRGIRunNW+aGE20Wz9NuSbQjhWHBOsZ1VJOzSPH7ExHUqg3bhsQys1si4SNTKR+gR3U9U8nqevoY65mhya7kGrsEYn768V9fU6aPuSRl1qvFyDxP5pqclqInNdnfwJ2BkVEYJajxso8iUMkJu51rEHS/UDY02SSaqifkybVq7LN0x8Ewliqnkkhsk8CfJ0N4kdSEra+/SvCoSxKsdNpF84pl/aR6XH3qzTxF9/dPjGFiJz/OTjLFp/t5mVhzpXTdtkZK292Tq7sb84dG0cBnamosieNCZgCtApphcqcuASPqckv57rRSb5p0i2TyJyXHV40jZGm40nV9sR7cgvyp3phdCMF9fywLzyXRrH86x1vpaaLQTNmj1z9SMFXYxC6Kwc1cef5ndcq3n5CNh1dJn7ebZJ3+kTgcakDR8UBKrZV+0UCLU1QMfiPc2TSnOpMeHZOqT9eKOqpAJo35Lt+U7OQcHMnLBYk0XqLGaHQgji0soVGRXPZeL6c6L5F1V7ZK/KRX8nerxqwYFkS/sZFsNA+iR6py1t/vxO7NcXl+47QcvlohHX87YncqAvuSGOYZBLNimjUjn72S6TWOyJKco3In9LV8ntyA58t9uPJTue/hSsdf4kc8zoxwseNy3eYsHOTNhF8RSn/RcNYiBcN2aZXctwiuHo2pZLC1L37B1oqHloqR80EZ5LlRBvQ+IbtXVGX1axcsC6KVHKHj804lr9spOfqxB0MqapIy45w4puyQv0aekoNmVaiY74Rxgyg2nNWy/VYCgwJCuZ5txatld6Xm55Xyh/80iVy0QNo/OyWDGxpz86YXnxfA7Svh7FZyfcF0E6Z2KhP3JuWiL7Tg7CEv1qsj0S+MZPDFFqypUZPRfQsku/pc6TN3vuQWHJVzO2rionHlaHIo1Y3C0Zf78mOrE9nuthQmOnCytAXqOmH0t4+nbv0kjLokY6Lw+Xp3nv7yquSOiGbMczNiYcFDibQ7IsU9Dkta+xdy9nZDPr4MJhctr86m06VDKq/mx9Iyw53rQwxZ1eeGrNAUSkH0Q1nmXpfWGz2Z+iyO1zNS8DyjdNRL0ZQUOuG2sFwe/rFPwv9dJBnXlomVy2nxda+No8aLFm+jyMuI4SpBePRzIFxtSeA/lmw0daRoaBA5e6PprszIhAIP/LxrsMDrgNgmz5eHLRaLseEp2fpvLaIzlfv4GsGx7lFE2IdhJj6cdnLn+EwPZvj5Y+aqZOCb8VjlaKkRoKtk/uYGDI5oxFqFLhpjRtX5IZru92VSq0viP+6+tJ9qyPF+bixbGIu5Kg3nnXrOPExm9F143N2RMw7VWNDmrux9fFtMMytEvaoJ+T1DlP3Q8uR7Br0/Z3DbRUv7f4NZ99maSw0/ypG258Ts02mxzXorWf82pH9KEKNPq3j9WVPZNf64781GTwdsLezoMNydfamh3PwZQ2FqDPsv+tN7TQNyYoplatlJqeh/Tm7v/io9U5vSsKGS4+vHs+iLhoLv8fxRJQqbNeEcWxnO2cmRBJvE0+dNAn98T2J9ha6So8yNOdPSpJL9t9egcbMfsrHKO5mV91YKn1UhYHNjov4OJvldIpMPKjnBM4Ou6gSSTwVgOrshD62/yK3Ye/Io/I30XFOX+yeVeeoXg3deKueuZbHihOKBbmmM3RjP3EP+eDvYcH+ZCSv21eH1UytcQ725UxHL+2vJrAtIYYVaxfVjQcxT9q3dTgeWD3bjR14Q2w5F035IPO+UGai12Zvd/ZuQ99yUGWH1MD1ux9SRATyfGYtjjSR6xyn5xiiFYksdv5U7PtZQ2cMWSeQu0VFrZDJP9yczY8//s3qVeuT3t6Cawjr1TLjkXYtbqTVpOaMW3ksbsKyvB30qotgyOpkuN9PxqJVMnFskZzo4ccbSkMslT2Rvj3tisaBCsmo1IbRBMO2WJLC/RQbq0CxUT/Qs3JVKk6GJjGgfw72kUP4e4scxRz9GvwzlSU8V9fulcW5zFjZj9dz9W8mHQ0NpP82Fgd42nBhrTw1bL/q1jqDe63haKLnTPDCONgUR7NIHc+9kMO7xwhlF87PLNFibJdG9fzLqwlTen0unpY+ep7f0TBqtZ6bS3054K1mwn47+CUmVdN3cnKbPnCoZ0sue0VOakfJPE8ZNsCHwlCunuoZw9JNK6dwpvHydTOe28Xx+68OPjxZEn/wgZ+pdl66OD6XDNENynzvzXZkzIwcdxT/T6HQyFReLJFreUyl6G8sx0xiyI2O4fCOWIXPVuF3RMcY2k0m3W7Ftci79RrVkXawO565hyv025/c9ZTdP1eezqR0uC30ZNiua4Olakjqm8EfjFOwydFxU+vPWggRce6vwMIthdg9lPjTR3JivpqJlCjPSM3nTtCW9+mRT1DeDf011fClS4UMcZQqv/RPOodkRlWy+LIT19wKY4OHHLAN/OpwOYc+vaD6GJ9JGq3SJFRpsG4Rhu9QO53lVmfn5lvyz5Zwc7fZUtvQ0ZaCJN76ecXjpdby00PFfXjzTG4bhYuWD5bsWGIT5YvwjFKvDseRdTWLjFT1tU1sT8Uc7jK60I8O2NQ4TU7g/OpzIf+1pKyaEphni0NgUext7uih7uOO2hkUP02l+K4voDln8Uy+ddw4JrD4dRthLN0Kb2DLBxJ61wd6EroqmuE8KXhZZDHmayYxlKRQ9jmOHRxh5mwIr2eGYln/7JVVSuy+B7ydV9P4Ry8VvMby4GUfLgxre79eyOSmRV72iCZnlhWl1C2r8fiO/h5+W4uQTYj3hmWybYoH+vR9BSq+fHqjoXX48My8EMvS2DeULjTnmbkhxPTP6vbXj6cAAXildYNAERU9pxc/MdnTr2p5TfXKx3ZXGxd9C4k97Fo80wlr3Rf51/y41p9clfIwLhWui2L0lFY+ybKI/ZuPdP5WvKZF0b+3AAqpinv9Q1nZ9JhtSanHmpjsTJsSRt1GZwyFpHFY65LP9IbTt7cqo1faV7KF08G670/lT4SardJ48TOWmZQpGk3RkG+mYqVF2RHk/X3aoSX4bjsx0ZuqLWry1uydGAw/Iqzf7pWTifelz2xxHfz+m/BOHbbqiv0tg1HhnyndUZ6nFdSnpe0JubLwmm5MqpL+PNccjfVk/JY6N9dPZPasV/7q1ZUVOLtOOZvDcOIZeNZ2pvcyQS9uei3/YXTme+FFGYUnedn/uaBMJtc5k/5pM4nK1qGf5of1RC5PYQlGfXylnU9aKauINmeDZgKDJoYTuSyRC0b+206L43c+d4jr1le5cp5JtRiVTs5vu//ktlQk2GZy/m4GdKgNHy3TUQ1KxnqKjg6+agrwwLDyceNXWCNPbN6W0aIeUHNssn6MuikvbWtxf1ALv7tHM8VbxeGc4T8baIcf+k5pz98m3Xnnyufs66VN4Urr3+SSf1lli0NyTY/Oi6eecSrsZLbk2thXd4zJx/qzifZQn1S2MMTz0UA7bn5J6WZfku8EvOefiiOmFKCY/TeFyjXRul6joe92d2M0VcqL6dpkycpZYqefLz9QTUvixLt/HBFDLVs2xw2qeLAjBy6wp374Y4JX+Tr4rHLEnjLlKZ6/k6lji7yYRfyqdPoaZLDqi53FxOtOmpFD2ZwJLvWHvPXfuvzNBvee+TDXcJr/m5MmrofukZPxXeavMrH/LCC6lxXP6D+iocWGVeXW8f5+VYYc2yC731ZJda6vs63xGevu/l4/dTHBLcuHyEDhXkIxmeBazjmVSvElLn3eB3H5riUfAM3H+XSAnkvfIrvF3pOVWc469CCApMgHfEcnc/Cueh4c86JVejdv1j8qoEXni6Lxevq6/JYXL6lN7cTDL3NTUtlD8964vu13MCJr/SGZ0Pyv/o2O8OQMsavE/RqucWNopgpk/tfw1MINa8zMJLdRz3i2d9r115B2O4/6bADqNaky/DqUyJHiPxA1ZKo+j8+VW+m2xzbRkQ0ggt6rEY7Apjqm6IGp1a4pr/Sr8lVgkM3+ekOe6A/LY/pB4TzsrDYufyp7GRjgEOnHUOYp3Zko/f65ngaLvd92h1Qsb6kwqFZdj+2RL9XxpaXBIBt39JRE6F96siOaJ4u3jFqhom+OPyTBLjtq9k2YOV2SFksfm9q7B3Q/ObA2Non15AtOM4xi5vQWuN2uw3Pq0vL6xVf7HSdlHJVW1tZK3X3xV5tkBo2VRbJ+QQpcmmUz+rdzHFj12K9JY3ENL/aqRLK7pytAxNShafVLqVCwXC79lMu71Eel8pDqdd7QgPSaOOpZakqfH07V+MFYljtRQ7m1rtAF5TZ9K8MPzcqfkiHQKPiEGofcl43ZtDPp4cbFUzejn6Uw6m8anI3E8iHBDNaoKcuSQqP5cIRdfb5D8GY/lZq9G5I0Lpe4fGpoe1tDzZgRuT124UEuZlz61uXzAjONdHXmfHMaQgwmcW6/jmqLpQ5u40XLcT2m/fq8sc1tZyRl/zpA9NcZW0rf2IemcUYflGwMIMtBSUFvPg1VZ+IzJ4v0pPT2yUnHTqPho64eVlTkTnl2XJmvXSseXi6XL3u3i/atU/jjQHNX3GGzHphDiqmhHiwRK/hKcZ3ixalBTGr8zpGXn56JdVSitC/bKQNNjck33Xv5U2ZCr9M+UGalQNYO7tgmEvPHhdWBtGmWdkqUBK6TrhDxxU/8ru2qbsjLRj9AD8Yo2J3JKyUNTg4IJ+dudJ6OcyJ/mQeyIUPqUq8m4lUrb9alsDovDsJoLnlW/Skvn7eKfv1hyFMaZj5YnG/pIvMIBpWvE6lq5mIR7UqeWhvvBGXx+kIWmVzZvOmfheyed5yUJ3IgJxm1wQzppHsqH1xtlYewSyb64UazVz+XKM6VvvY+mx7I0bBIzMdmRxj+tEvhtLtR544HplvoUjvsqP69ckJR9u+Vbqz0SW/+uTLpenz3acJr+TmbNgAwWxmvp/zoAlw6mOD27IDmmedLOf4XsKCmUtXeM+P3DkwcmcWxRa7ljoCHgPnhXDeJKS3+yfyk55mssT/KSCe2vxy0mHdM+cVxs6szH1P+k7a6tsv/qokr2ediQCYMb0Vth4XRTtFcMSPlUJNun75Qb/gvkHVPFf/Z8sSk4Lc83m9PLM5Csv2JY1DOcBT3tsd7/Q1K/XJDL+Rekj9sPWdlI8eFYWL9JeU8vVMzPDKGNjSNGnS1Z/dOCiD0OWO0OYW8DNbMSNZjkhLKuuhUNz92TyHE7pdmYAjl7+L1MatEMg+EhbB4SxaURAVysZUFyzgXxPbVY3AfPE+fwfTJsTVUMMtz4fCsCZ5Uwd5sX509Yk+9Zh+k/67L4uh3334ey+XUi5hPTaHIhhSFLNOwZF8WrHxGVTNjenPIjzpVc9bUZ9KlHSLABeqc7MiqkQJz9tsjmsoNy9t1HuVPdng0jhXfzVLg0gNI6zTk72oDJq66J3aFr4jTcAEPj5hSchgttEvDyUeE1JVjJdA60MbbE/5kFm5440PFLCO/aqzG7oiE5M4xBc6y5FvZQGt3aKT+jFS9RFwuaxtyYGsyKoTE86RbOqPb2pPQvk1t9C2X5s8MyLe2pDC6yZJmDP29To/mdG8nA2j78PbgxyzbWJeSVGVVbONJlRRgzJydwWKfj8nUVZZ1CaFnNjdT+DpUMvh3MnOchhCic7RTA5hUtGDvBjjP6eoz+Wp1EWwPCG9eil4Wt8q5DMdmfwCgl23Y6G8PATm4Y/mOI/u4TGd7xqYxWOoBXsQupuyM5MlNDl5ZxdHEIpIuJHTn7zZn60Zyx2+yZqfTjDR3VOE9K4JZ9BB5rmhD89zPh8S750mGXPLN7KL4J9SlSfK78aByBDeIZtT+YO8p9zrphwuv5dZSeYU17lTcVTaL545gaxwEx5Cua0H5jM/xb12N2egO6DnNhbVk46xT/Uw+Pp8w3kNgIKx55lknbBU/kscLYTvGcTInnf3SoiKNqYQzLXggPqwaz/pgPRxp5U14cgPO7KFa205E/UU/46gxGrtYonuhLiosFUwMrRDWnQqZ0VjrkZE/KiqMI+aai2yElbz3xpsXORnS/W5uitDrMHNVUMbZAljipmFGWgPNIsPO1wyfhndgrepwXs000kVdlTWdjFu70xi8sHrO1SXyfncBHnyhqKzq31jIQZ7dwjJWu375LEu2VnuvqG8+UhwEMMnBg7DUr6uc1ZXCwJ0H1oOuDOOqujyB4sB3Pa76WheUbZHr6gkpqViRwJEXD/xjTP4me65OxfJnM47Y6Eidp2d1ZS9skJZusz8DkV0uK+7XmwkmlTx1MppfSU7KqOND1PzN+TTBjdSdbzk0PYH98zP+VcJ5hTWVfH8UKWEFQQVBROiq9l70CCZAECAmhCtZhZnTGGeuMdex/y9i7WHFsqKio2HvvvWHvir339l55P/CsfIDk3nPO3nv9Hp4bVL3i+f1NFOcueDLqTh1aVfosTYyf5ZoyB+df8uVEsZpKC/ScComjfqYnr/74JL0it0vnhJXi4btf/IIrc7eBN8nOGoJUJmRtOmOnpJHx3kBOXAr5Cww4FphICzPzV6ERzzWJ9GkTzsEWXhjHuRDu4sH4a8H81yKOGqp40vPCGXzDnmd79svIxuPEcdgAGaFwdZMEFmrV/OCMhcnseJrG9c2Z6L5mEXoxi6ztWYw6nE1np1zar2hDpV1tWaqswdSn6dx+lEDy/4L5ttMDY393Ys/6McUcw45LyjX/EofXkGBe/uPElM1fZN2n8/La95y0uPxVXn5qxpu+MVRRcoJPYDw7Q/1IdrGipemoLFKtkZEvdsj4Wm+kn1UzUlup2NbNRNHcbFodyGFf/Wy6vMggfU06t7LSGTDSTEYVIwmrFeeer/TSm63It1DWrZEfhZeiOBCaQPu4RA7PiYDxDbgx+IiE5k+Sj35DJVjhjRuR3Gwayg9uPhVPdrqRL2cy8VLlsO1RNiMHZVH8XyYDOmSRMzyHB0pWGTAhly/7s+jQJRW3WhqevotkUHgEI3sIlq7x7PiWgMlKRa+hrehlVZfIaVdk3RNlntRcLaZp52W1RT0GDFYy4F+JHB2i5b1S22PWNaTr8vvytNduMXvsl3cdXsiaP5yZsCia+ydSWTkumy/LW6P9lM2Rkgxezkrjboni5Z1TWbotGfeeCTiviabuqSDGjw3g6P4w7vwex7tRepqqk9i5QkXHfu58WPVO5u/eJBvWLZZ5Cqdsa8Hy22784NjJUXTN17PqQRqrPTOovj+Nhs9TuDFWyXP/ahW3SyLvm+KmbTMYUJDJzirpvD9kYJaFUsdTtUT+rae4ZzKdjXrC41VcXeFDUaKV4iaHJCZrvvTdOkssr2+T3APVsHvjy9FoxZMjkplQR83OMh/6WNUgvfi+GIbclAm3LJjzW1PORkbzOdjAhZ6ZDH6TRUpQBiN7G7lhk0zf+TpeVtVhDFd66WkNW08JCSURLPw3AlE0yqkkkaiPKfTNSOXOdB19P0YwQ1zYX2qJa8YX2adw6GInFl2pxzCFNnH+RPurme6QwuF3KUztkMiv26PYXl0JPpoW6Mz+aDZF8aJHIrsmpLItwMyh/mbaT08ju10azy3NtLusvG6QysMxGlS/+NEiqDblV0/IfN+FUmnCXDE+2S6rR1XF6n0rNtklcr+lkaKZyXRYG0NsNw96L7clt3ZNZnauj/mLDxF+KoqupfBkm5n508wM7pZK6iodznc13DkdR0QHNYETNAx+oea9ORYLFVjnK2evejw9L+ixaJNK+h+KA1oZ+XhXh1NNiC0LUq7RD7XClKxauFhXxqDQTdzxbxxNUWAi1Zsl0OdQBDfKXLlnqEWnRxYs2ludtt0cWWH0I+M/FXHDkjjV3oTXb+n4mTJ5MiuLWiOzsOqRTvVGyazuG0WtkqaE3v4oZwYdFnXOLvnmc0Pa17PFKzCYvdFKLpluJiLfTOC8JAb9JjhWCuD9Sh9uPPBljJLdh61PoGCqgYKaJq5eN6DdrCP3nZrUV2D5VdBuUxGuV/PneA2ZBg2P/TTUWRqP3z9abvZNYkITA5//NVInKo2NSr7fmJCqZOEkLjTWs1OhKvuLON5VBp7CvpsaUXYwBO8lcVz4V4XdCD/WdrLhwYbrcuHZdtlYvEeG/Hpf1vSqg/lnL57WjWLOswRG/2IgvqsZz1eZZJ/MpoF3NmMWm2kyTPG72uEUd3bh+d6aTNVVY6OrDR06eEKpcPB+CtxLp4NSz/bfTazsnUTrZRpO31Ux0TqOkisJ9KqdTN2zSq9vZiCysx5jRDwHlqmomS+ongk5o2I5NUrDT/0TGNE6kRInLRe8dCy4r9SsjZ69+/Wsc0+hRamRwTPNJA9Pp6ZSt32Udf/Bfx/fEgero/KDGRE2zGnoz87GKtYkQ8MTrSj7UpMxwSckWsm4q5XMtNS7VCLeXBP1Aytiq7kwRQK4Mj+G378mMP1PA13s02man4V6RBaxc8x4OSbhcFboeiuQQd1asebvAIYGR3OiUyKDLxrY/NnE5IcmJjxIZU49peZG6LHL1XGlmp5nJ5MI8ksh83AyR0P1dA9SZpQhjpG1VDjWV+FaI44DZRpq6hN5cFBLSamOTrP01GyYxBold61qoaWYRGy8dQyKTKHdNSMq3zQmbTKxWW2q4Iy5h2VIyTr5wYh21dg80IfuPmByj+Pu+WDyBzVEu/KeTOq5TsKmzpcQ5//ksYuS26IuSOC/n2TTkDocedeYi+4tqdM3AmO/eP62SaWnVwYHArMYqc5gS6yRn/V6aoQkYLkgnu7KrNqj7I9bN8X/3HWEf0/glkc8+zM1XFyrYfTbeOpMTkS3X8u+I1r6qBMpUkKFfInF7rSKgWtj+dtdQ7plIiPCdPT30hOirM/MPD2znZM4Nz2JL4p/qzcn4lA9gct1EplYpmNHdhLpC3R0Vpzqz381Ffy6v1RWPCyUH1zw8I1c6OCGzwzh0MUEdptVLM5uyflf6nBq0R0ZNnqH7GyzUo55rJDTFuvEcvou2TvltMim+9ItvxKNx9hRycuL3wujCBun52yhmS55WVyvkcVOXTp/KGewseIu3W4qvfiy4sbKvQS0iWLqiVAS84NZNC0Y77uh1GgZyQLvGPyfKmdciSSDmgn5jWNYOu5HzlFhvUnDA72Od12ScYhO4eLZJKp219H0YyJj+2m5/VZHnDLHRqp0rLbV0lRx0VqTEtm/Qk2HvZF0WenPsfiW/KHwTPJi+bvuVDmtML/hLXHu25iGTjEYTymZwT2J4ncqtkT5krGlAbYvvsnH6WVKdt4ujwtWypb7i6Vns0XyoUqR9Pi5VBJun5Cgjl/EdbYTJ+eFUuao41A1M96TM6l6PgO/nDRG2aZw9U/lHCv1H9Q9lDk7fFn0yQuthwfxXTzIr+NN2eqWzLjlx4DtAbjoA9k/Wqkdn2BMC8NpeBvUN5Xz3sDA7odGrA+nYvRJwuaDBqsRKoK7qHhRWcO5YC1DDul5MDmJsWP15JyOp+G7CKrcc2fAU1s+PLGuYJcXc2SPfrz8YMfgM3KuegPF1SNYk53M2aQ0nsxIhawESsrD+NfTneh9dSjOfCaqnfvl14hlYmkxU24vnyCzXk6Qre5zZNDvW+Xrjdfyu2djoosjsPhdj89REz7X0mi6N5XHyt6fDo1jaVEEeS0D2HrWm+xpbkx404xKh5vRVOXKMmd3loV4sLq+Bwc6u+Pz0h3jJW/mdg3kUVvBY7+OS6kmCqea2elqZJMqkc22UaQ2DmCCzo9ptqFs6q3ihpWOsRnK+dAnc2uymkJPPx5NrcOTx3fk0q6T8oO2g+ZKXv1JYqPQIv6orLauy9R5wYzcoefY53RiBmbRbU46K9un4Lg3lgV7/Wk/1pFB77+IyuOYbBuzTAL8p0nJ9rGSq54o9xotkjFVTsn3Q9bMrNeChM8qGpQm0X+FgWdFyTSYl8izyrEUVYskaUYQDf/05e83PgT5ePNmohedQr1Y/8yDTedc8a3RFLe0RiRsdcCQ0ph5Gd641IhkVT0dB7zS+FAznUkuBqruh+BhPkwJaUjt/2y5m+NMaQt/Ht6Ixb4oie5NkvGxjmXuFXfSIt+L350N4vjpP/FXuGjmMvmj8XxZqHBRl5OSNbQGru6+hLsmMGyQmdubc6jZNJd/D2bz9lIaPRZpWXs3nPUPmjP7jBXLj92UOM12+b2TchYuLZJ2MWvkYcxZebC7Gk7d3fD7EkkDxb8DDidhkaf0JQ8tvU+q8R0BD6yj2aj42uFu4ahuhbE5PIwIcwgNL/gTsMwL3waNWRNpS5++NZTZWZuidk44fvbn1HwNeSFGxvdI400XPR5KHpw9uT6/xD6T9vsuyUav19JsY0MiDoXQr4WSQ4/o+XUutGvXjJY17klgykIZkTyxgl7v9sm9udvEU+Hmu7dEa1+TWmO9eLcUuu028HqpkoMc8njfsA0HaufS7VoGm6opmfM5bFvky8DNjRjVwZIFJ1/I4Sm3pEvvu7KnzWcJfmHL7/e8iE6MIk1x8y/KbB+Xm8wiC8XF72v5o2Eid5TM1cA+AY/lCSTGJrLgSQJHf9aw9HMMgw4FEOLUlJVvrAl8/062ub+RVvssyZzVjKQOUbiFJjFPcRmHxQmkhviiSalGesBu6fV4qZTU3y5XNRZER3oT2DGOLa90lCm9NvaTK3W7Ppa1tkXyLHRqBU/4v5J+357IMYWeVSvTW1ePsukeLBobwdnOWq5cTWP6rzm8mJ3HyGd51C1pzYJamey1S6W9kqsNpyKxvONL2TZXKi90IrGKI95/NOZYUy9Kx4UQ2yOWnEE6zs1LYfAFAxl/GVi9KoW0/BSCqxmwHpZKx3wTmvI0/m1oJqzIyLH1irsMj6L3YFeaP6+KceUVGX/1uKxJvy3nKtfCMKIlCVfjGPROT1lPDS6zW2I5pTLV3DZJft5s8eq3Qk6tfiK+PVx5uVbFLqU/GomneGUrFs+qxqETB6XD+jVyWOHfJfVRN6/PD/ZNcuBMcROyG3pTfiKEXr3iyHRNYf7BdAba5tCN1mx4oLjdiQx+LVFc0jqFHTZaeBzHpjcx/PY8grXfw9gSGcGhXTF0D9PQfZjimYoPXOpgwv6SCb90E4/OGenla2L59jTW6DLo5JrNT51bs9sjlzL3HFoPTuNpNQ3Bnb3x+qcKl1cfkkEuJXLTfYs82P5A3ng44LE0lN0Z8bxvrKFnRCDHWtQlZ9g5McSuE6dVu+TLq29y9Z0X7r6KT1ikctEumcnzo/g+swl1/CvTbekz+cHi235UeulfwYNDWlHzawucb7ViTEww/Y/GUHYqEd9lqfhdNVMamI7HzybuP0jmupJbzw6Mx6mVhgPNNIQd15B6Ix7LnxKxmKvk+pXJ9PE3Yms2c1ir3OOGDLadTadznpmCzDQGF6VxeEk6Le9n4dAnl9G5bUlb2o5yXVsuD8nmTIMkUs76k5drSV+3PdLr2zzZkDlPxp7cLmt7WpBR14OW7WO4+F3Nw4Io1q9050L/GvRxeictZlgQdNeRPWfCOF6WxKdx6ez620zbDB0F88LwbOfOyQ2N8VJY+UIsU3arK+gwLRrfZyF8nhTA1bJAws5FoNaq+fJV8W4/A71fJTHqrIbp1aL4EhJIwKJW9NP4MtYyiMwmkVxQ+u1DFx1W2lQiWqQTuDeLfa9ycBzXmjcjc/ALzqLeT0pWUuZqmGUax96bqT8qi7TxP54NbovzmfZ0S2vPtqe53N5mpMeMCKIn2Cq57Kgs08+WfbsmyOHiQplz/qxMCbXler8AzmXG0tNJzYMxkfzZtxU+ye7MeemFTacwFim5eFJaOgVVWxM+JYdfFB83zdDxZjh0io6qYM0BSSQoGf8HrX7TMDUpkp/6BNAt1Q8JCOFUCBxQ/Pq5UXHrf9SkTw/h78jmtHa24dCdatzeVY26/9ahVq/GZFzz5Z9Q6CDJqNopmeZzaw4tacPF020IPpfL4IBsrt41Y/GzkXO2qfT7w8jFc2aqfspi5ppc+oW3ZfDltvi3z6O0Qzo7/44j8ZgL+TUfiNfNJfJw7Tipcn6iDFGvkaXJb6SfrwseinNHbNDQt00CYYPUdBsaS16AhjnK/cyoms7QMa05vroNEaFtsPknh0pKLhtb04BGmcljFBYMMVD2j6mCvivjafprOOqnLei1z5Mp3X2xeRDJkZWKTyn5atuFGEb95M2i1zVZ7XFL1gzbLd/abZG79ofl44cnUuuQDV8KWrKygZo3Lmns39aaaUPaMmF+W5rfziWgVhb5CSYWRCeTMUTHEKXPdU1I5vPzVMqVPOb/Xybxc7PpUpDN/LnpvHXTMbpKAIeUGXDC5oC4+M+SC5fGiVfWHImaeUQ6TbbmWrIPezOEYZZawl8nsaG2gW53jBRYZtC+Zw67T+bxQd8WdWEbJlTN5U5sFvfPmOn9e1oFg+okM3dPagUbKq6bWsWfMjsXptZw4lmmG7c7h/Dr+jjuuyfQzhRDrp0HaasrM3PoXlkTO0+mr5gsHWvPFv/Tm8Qy97loezXC5mM4pKag75eNtqay98rcSG2bw/COZq6bkol6Fk/q1lisVSp8lc9MVnr5tqh4Ln5WPKFVEoMCDeT4phL3Xk+9tBhcQprTYdxH+buxstYFBZI2b5pY5K+U5qtvy62qdjwK8uVBI5gzScup6gZOnTdR2T6D55ey+O9UDrXnteambWtqaLKpsjWDvb3MNBidVsHSmRo6Jegq+GJcKP45zaiVWodt/taMbtKAw0qNO+WqSBiYSO0Nsdxs3oobz63R5x+RRZlz5dzhsbJIM0me266QsS1vyJaedjipg3nvrOff1RlUuplDwLNsJrROp/3vKVwojOfUPCGsdwTeLUJRvQrCzzKQ3/v649PVnzftgrg+Wuk7F1QsU2bWkNZxLMsOpndXR8YNeSYvz22UMe/myvIV88V9xla5W/uZ5La2I/u8Nx/+Daf+sFi86yUy5KSe75NT6LxCWUcbE+8nmfjZ0cRJJWfvXmqge1MDuxTWmhCORwep4HC9Jw4pdWj34pWY7B6Kc0BVGs5tzkJDNFsPabFpr6Xvy0iezWlKv7EfRNd3t9yJLJJWskxmPNkjU4+/lbddnHi1Ioz6z3W8rKycs6wMLr1JI/S3FLa2TGDOfqF773BWTQxS5okf08u9Gb+jOeF5jTgxwA6bL7aMHO9AYpwHHdJDqDRACGwRw9skP2ZesKduWbm4s1Fsli+QAvNiyXi6XcoT78nyF5b06e5I5DR3pbZa4fcpEP4Kw7Q7ii6P4GF3Nd1PxnPjTgJujspMs03EVeHoLd7cH+hfwWSvBpR8fyf+rY9Lxuc9ElDjtnTxsMdtSAieOi33qhi4/1TL5G3K3nVujpuhBp/K38rOopfybXwVvi5uqMxvXzw0Km62TWLCh1RKpqSyd2sSbe/FYzcY7K5H8H5TCNfHBxI8zZeYfp6oVzsR+aEm+tsf5Oare+LWtFxG2VTmp/hGlIYGEF4thtODo9g0siUL7Gx50+q2XI0ulV0XCyXW7j9RKc79MeGQrK10S7pefCd9kquidqzFO5M9+tONibHxYs/gALI3hdM5IIY3ZtA9pII7TjijOe1awVtPrfjW5Zp83FUqwRFFUrZ3t2T4VsXjYwsatojn7mIjQ7unYVklBRvlXG4+H8J5lZKjDd44jGvFpVGh2LRVcf9yIrdmJ+G2JYlONjp06zV02QvDzFEUdAxnQnQY+UdC6TgnGMeiVmzv0ZR1X6yZOOeuDOmyW+osKJU/Z++VGZ9fS4Q4Y9oYwpGjkKTs5eRoHzYdr8Ugz8uywme1FB6YLeWvZ8jIFXOkaPhiKYkrEb8T28RY9bjsmXFHpt21oEBfj0PTmzO5sh/tNofi3S+SUyOjKvj9cUPKs5tUcOfgajxZXia7t6wSXdw8uThRea+85zLqcjMa1lOxPdTIzBuZzO+ZxUf/dC66KTOsn54vyv2+XpLIlOdalgbplc/TM+CqloUxCYz8FkeDObBwRDSvO0aSWT2SlHlRNL8Vg6OnUNpUmV+TW/BupR1V/3okT65vkI+GOdK7ZK7sGbNbWp6txoIVPoQFKHnkT2U+H4lW3kvxusPWVKl8QSyuFMul8hlys/8E2V93vEzImiSFAwtk1KQi+TBXyQM592VBpjXDHJowrm0rrmWEcu+nSBb3iqrguTOKq79vXkH/rnUYHfNM8s/vkqu3lsnIjaVS459ycclx4p6LkjmU3jp5XhZl3XPpvD8Xa6fW1BmbxTrFj6u8NpF0wMB1Jd/430sgwFeNYzeVMv+FgHYx7E2IxupIFGMqx+Dws4rsLRqGmhJ5+U6j+G4kN8+78eBJFTRT94nV0NnSickyPHKFFNR9LjNGNcPFEIP3Tzqa9dIR+UDYt9SboKhanK98Q85s2CAbL82Xx0yTlj2myNsTBTLWYblEBSqev/Sl3HezVfbLg2pKXx7aN4rFtsKmyVLB6P+1oM8n3wrOn+7CsW21afLhqTiePiEXWpySM27vZdwGJ/wuh9P8aRKHhmcya6Ti6dXbYAjPY82uHGwfZvB6n5EFA/XUua5mbC+hp+LaP3WOUrJqNBFbYrArj8H3YQw2s8HluZr163T0a2SgV4AB578SedgoDNvCRswZ+ERajiwV87lCWVd9nQwwPxfnBi6cXBbDELsUOpWZGImBmPtxXHLx50WoA69+tuCyx1Xp+McBGTR/h1y7vVcmv70gxyI/iHORLWP2eOAzOhRTN7g0Po4OQ+JY3+D/uTk5ko9toitY0j6IFo4elNezw/ZaJcoafBavj9bctWhO7eaR/KNOopZzBjOn5fAstzWqn7MZ3zSdTXtTGFGs9IfL0VwcGMJgp0C8/ghiqZLpp+yKprQUEpT6uTAOqlaN5fC+eOZ1TSb7q0k5E2a2uRp5YoqnjnMAfdvaMTPmsST7nJCke5ckJrE6u4978ml7LOs3GYlpkEWlGlncOGGin7MWVXkkn2q3JDKqCfO/2+HlVpfYOTYMzHEg5KgbLU4EUuuKVDxvGddBx28uWmb9+C5gJTfMUVhUQ5mx7RNYqvBmjoqHu0O5csGT6l4OHG9ny89zHajT1YcOyv6lmJOpbkjnitIDon0zuHcpldchifz+OIqNs/zIjHMnsMCFwlxXbt5sgYc2FN/xwsG8OEa9iyW7tYpGsbEMVzL/R/sULn9O487QDCIOmfnTM4W+w1S88G6F/m4DTh2z4qZvTU5ZNFb6aDDxdbQsuGfGLyaHW8qZu3Q7k0rKGswYlETOAw2bPwn9iiPZdjGcX2tFkhAkLEnR4LtEz5BOqawJVNa6W2rFc9DWd5X7P6yu4KVTOh4+01ewx814bM7E8E0dwMd1rqibNWb04uZ4bgkgrn+c4gKGiv/1lGvSyZ5tYGA7Nbv3BNLdtynGhnWY06caJyKsUD+2J2KOB8O+hVKzIJZf/OMZ3kNNl/Eqvu5TEZAWj8WHJFJjTPzPaKaudxoDXBRv/ZzAnYBoVvv5kfDRnTv3POjzPkA5c7Gk70hhe6MM/krNou6SDPzumXh7P4X4mkk8PKfj5HcdM6sk4VmQzNR9BgoHmqBzOqH7Mzk7N4s6NTI5NMbE16N61nTVEH8ulrUKo6toCQvXVXDSIzVpH6OonOxPyf/cWH+4Kc2U+2gdFcr47gn8lGrCNz2DvG5pBCln72HtELyGO1L9+UcZcfC8ONqckme7Hshkm5qcG+xOw7hIdkyN55vyu1UvaojcoSIvWsUoNw3WxToOh6fwalAKw3sncXKWVpmN8XSrE4v0jkIzIIxvFhHcSlOxfoOOSWuM3DmRxs9LUonqpGXjPZi4O4LT/wtnXK5Sv1FqRnfTMzHPiN/WdLxOZ/HT8RzeKtlz0oIcYv/MRDXFiHGXlovFsbw6JZQpXK2Bd1tUFfw8IpLJHwLY/48HcW2c+U1xstSRbuwKDWP2Pi2rJ5lpX5zJ2HMmqs5Q45fhTVHXqgxafkjGGlbI2c+rZVb/c0JHa/ymezPgBKjUynlLTaLzygRaLIul+WAVv/VX0yw5kT1qLTEzlczVLpaDPYVB9YRF7wSbOOWaNkDxyji8FOdMUVw1L81IYlYy9uXK7GjpR+MVzti+tuF+exvCTzdiqpLZ7j2K5tMcHZP3mGg3MLPi2covSr3c36H0i69mTm5OwbA8Hp3ilGMLoipo294f76aBitv6U+eRD71WNMMrtQExs2rTWurwYqIzYxoHk16sZfPidB7cy1IcJw17rzh8jrnif+i1pP63TmxPzhHLe0WyIeqirHCxofRpAC92JZCal8ovXw1YDtWxvZaSI7vFofpbQ60BCZSXaTjZFLyywnk5ORjVgRBGGiK5q+yNalAco8sS+PJcOdNtU/GamoKTg5rNLVtx8nFtvm++LWUf94rmtz1Sfu+a/LrJmqmpngxVx9DpXz0ft5joapNBhyMZZGalk15o5MpIPX1PxJH5JYpdqogKlkW58Di8eQWdGjeiS10bVoRVZWib95K2/ZMcflCHqkktWToonvInZl62zqYgy0xuCzW5kW5cSn0l5ktrRfV5vnR4sFbW2zyWwfOceekXzcRXKZQOTMehpZnCCcprlZZ+QxK4diyRzlO0dO4cT5mFELo8hGEf/dkWGsihdWHcLYzBc2YcvZcl8tvCZOJfGdhXrKdzP8VBzjbGHPxM7PPXSvjf0yV1+FSJCymWsTl3pFLTBoxqHkS1qRq+Hkxh2CcTlayUz96knFdfAzt7aLHNiMXBI4qJJeEVDPRviNN0xwq2OFaXsqVVyD70SE6NPy+3Lp2XkzM+CtlNGbRJePHEyIM/s3i2TenDhzSkD/IktscXuTlrhzwrXCUpSh28XFKVr8d9WPglnmJzOjqnHH75KYuuyWm8WZLCfLtkzlVN4UmXFOrl6zkyRE2q4iTv9KEcrBTKvPAI2jeMoahyLKo38WxJUhz6o/K7Sg/o8zmCWblOZGrK5Wq7lTK2/2R5fH2iTEsrku3/uyFXbtmzeWEgeT00OJSksEq579XD01jxyUhZhxS+PU0k/Z9YshpGE6281w9+2NCIm3sbV/BkC1uMDSpR3vuKjGS7TNRskJlPz8qLhDpUSQ1W3CsJh13pzNyUxmklD8z/4M2Cd1V4teiEnOy3Rxr8fkdys+2ZUC+MscWKq1TP4WJ+HuNHtCbVPVPpnWlMdDXx0SuN5cq+hPxlove5ZGosTSD5V6UnZQr310fT6UAU/Q9EU9QgllHzEzk/JJm69ZKo3Any73hwSKqhjjktO/8tlUJdqdQadkoCW1eltJMbkaHRDPLV86KViVr7zRwbYeZArIkN5hR+d9AypGccwyoJHmnRDFf4W0MfKi9rRWeFA2Y2YW/tGgxwvSHT/1knVq4LJdy4UU49/CgpIzx590yN8ScjmVWMaH9X4zLUm9Jh1TlR87I02HlGRs79KJubu+CSBbc6ppHfIZf7P7eh/5fWFK5X+maKmcZT0pisSkf7SyZ1vmSSaK/MsmomNhUlsUEbz/3tMfQeHkpw9yC03mE8TFCxub+O1V4pbDFpOW4dSfRYN7I61+VpShVuKxn9y3hbOis9e82hSCZE6fhnpAm75hl0HZyBxQYz9n2N9NUko52aSHsvNc8+Q/l5qeAwJVvHrVdVsGGPAPI+NmJ+5beyb/VmeVd1vkxqtVyWnLolFoOd2HksilFOSfS3ScZ6O5wvdyd/SlU+uF+RW+UXpei/Sgz8z52p7+KwuGWmuHIuqHOJrZ/FPDER/jGZwjHKz9FUmip94Z5DNvm1c2h7PJNBdiZckxI5lRSB4VcfPvg1Z1qxO50UJ/VS1tpH6d0ht1KRQmVvf1UxfVgIctVXyTB+1F8TSv5fsfxTkMTXRWk8sstkbsdM+CWdqpYm5jqmoNPosPyo+I5Sb3bV4+g8OraCt84lsdQ+tYI7X6sINbTgH0trVm04IiPHLZENz5dLd7dLIg/seJMXQlheAlY1FRdrF8XF8S6oKn2TwcbT0iz/pPi1/irnB7gxKSSOrN/TuGCRTfelGYxWeveo+mpUcVHEZkVi9T8VqlZ6Ii4oZ2RNFsHjs9ApbjJWrWHhJV/SOjUg2t2K4q01yXjblOxZEaydnESPeWYWfDPzeVEq2cd0fF0cT15CPFartVy1NDDyRRpxuzOofT2DbYPMrO+fyhCrJHQZiQTZx1Oi15A6QMPFzxrehcdX8IJrOpf9syqofqqjZ5cQbhfZMf/dZSmSNZKuWyueJ67IMZd6HJ8VyOT9agoGK38bF07WZyfU117Ijra7JWngdpEWj8X9VWNsbYRmFw0MCDaT3zWFbc+Fgj4t+HDciV0uDiQ/aUbgoyDCe8RzaKORycpsXt7RQPt7MbhNcWH4L19kcM4F8d95TZ5aW1OvZytqeyeS9o+Z1oZMRoWaudknhf8Gagl5lsBVfx2B3VKY0MSE8a80Bl80snZdMqbOiXg+iGPfThUrMmPR3lBz62sCK37X8SZNX8FB/TMxjM+pYFBEMk/WhrH4cX2iUm7Izkob5NX4TbL83zuy2L8+6+2D6ZykYfSyeNoq97/Q34lbdo/ksMN6OZexUtLnXJTaneqj7RfO/Pl6WmYa2BCr7NEvfvhcsWFp1nMpm3FNHnx9LrvtbGn50Zf6iqMvUGq7eVsdaTXD0G6wY9ft8/Lwe7GMUpVK3YlPRfupOceUM6X7y8jt2WlsH5BMkx/PADUJ57+twRTOCWdarIqC2wnotuooN2hxW6EmuLnQZ34kuZZKDnWCourxrFutx3mGAd6nVrDTszSWpWTyq8L+GxPZNiaAiE51+OnVWXmYv0Y2HtsiRaVPZXSZE51cIvi2M5Hvy7UYKkWzy8OFpR6vZNgvG2Xn6BVyi9NS8qcN/XoHE1SSyNw/k3gyTcWN/e5c7/RNHKN2SfS6JdLv/iq5VPuKdKlux2XXYJIXatB10XD8VCCxVeugmnRQpq6bJ31KF0vlgzekZWoTbOYIxt1JWFfRU6zkrS4D3cltVo/67WvRvUt9JVt4ULIzhO93YkizRpmtUeSMCmXP/4I5OyKMgwXCQ4tE7osBb6VO3v+bXsFurbXEZiTTVeFFicImuDmvO32Rn5x3SIeFS8XosU38XnyW4y3dGZmpwv5NMg86pmDVLI7ms7xRdayG9avjUrt0h+R9uSH78u0YeyyYb7MT+bxLcbf8WD57ebDi6QcZolkrYarJMrR4kgx5VSJ9P70X40M3vJ9HMzk1lsTHgZz7zZZtM87I+sbLZN6Z1ZJmfCgHHF245RnDglMJ9FdyXobWnW/p32Xr9sMy4tV2KR5VJo62Vlxo74rLlCAa20cQVxTGX57BDPwriDdXw3jsosJaq2PeJSNZ8zMwRGVVcFWosleVIirY/okbm0JrsGvEOclbWyQpqwrl+J97pJezFbG7/Ih4rtSgPo1frdJY+jmRUR5B3PyfPXdcXsntrbdl6eXvYpr6/98VpJqsp4NVKjWfJhCxw49TS61YuHCPuPWeKfWYKCcbLJUt0+/JjG/OPPCIwCoqlrT7oXx0cmLf/WfSpOF++a3bEZlw8ru4NHcnIDkG0y9qoveG4lKtPhvKTou3cZ68GTBNus4qka+uz6W+vhEd/vGn8FgEcy5F8qE8nA9l4craR9M7TEOD0GQWHUzjnZKdHdXZFbxx2556Tx0r2OdNNf74+4YEdy+VtafnSN+8/2Sf6bQM6GDP1w0RNP7JwNJfM+lXP4MJbZN49iGcqmuaoqpag+DXVSn8sx5ztvvQyBSLhyqVMUvMGNspuXZTDMcHNuVQzGv58H2bOIetkG6rtsmeJW9EW+DCBMVrjSM0/NxA8b42HnSPsaTSprvSzXxfpu6x5uU9L1KXxXCqII7bF0K4tNqey63PSknTBWK1ukDmJ26Uk/99kCeFTWn0cyhed1W8nazm8qs4hnyOI3dVPK/n6Llf20iV3uncdc9SekF2Bb9kP5CdPs/kByf/c048M7eK3YrFUr9orsSMWCVvepZL8+UuHN6jeGNZGtqB2ZiUc7PPI4lZExRX1bjR6oM9DQfboxrWnGVVw2h3UEtWiZm/+2cxv2c6VWroUX0IpZ/KmaR9lam05Im87P9elnrVI7iJkuWmqHEepMfnlpoOT/ww2tixtu4nea56K1YFtZj4zZOnvaK5Wqim8b0oWp92pXJsJUqrnxHVtiNS5fMjKexox8EBfjxsH8uZtnrOFKawuqEBtwQD1qNTsdxlYsUbs7K+GdR/lMHFKpkVbJR5QMonHZYfLOm7XZo8XyNezZaJRcMVwvp98tRQGctfW9C8WyLuNZX7Ds3mSaSZ6l8S2Fk3BG87V/KbNiLarinapb4MHaX0CK2SNZwzeTchG88hmSxpZ2RzgwQcbMMpm+jNA6tmvF3qSl6dAIpc4thsNuAwwURBkJ7TV0MZO8URvxwLhld7LUWnqzP2Dxf8p4Xx6ZGacU00TLwZjsnZA9chDUhaYkdM5yZ42vtzrIqKY9f13EwxEbMlneVZmXRxyKLXX1lU1WThWTuT3w6a8c83sSzXWMGdg07JrWVn5AdjZh+RShF7ZdqXHfLgxn7xkbviF2dLx5bBdHug56DiqjfHZHD4Vgr7WkDprpaM/aUJ9gecWOfggXVIGHFHElh43UhPXQZqdQaeHZReoeT3/+UqcylPw4jn4N9CFL+Lxfa8lmaXTCS+VPzncxb/Dk7l5c4olvdyZvP+L3Iv8a7sCX4j82bbsuBlS/SDVcyP1KHZpMWibxz9b0RhVRpB4lWlf5bE8VSnpdaXZEpbm3g0LYOYJjnsJJc1/XNpn5fDorHp7CxI4aPiAE1jNBX06lqZSzWqVrCf/xe5nv1S5vZ6JNujX4hrRHX+UbnQJisKh0WK8yr+bjhgZEfVBHrvC+Z5YXOcezlw97AT2/b40H1rNIHfdXzpasR+nZFdeckkPoqn238q5im+HdRHhZWPhspftGQfN+CVlEFzt1z6mNsSviaPpqvMZCpefXJiE5blvBPqn5FZw87LKcvPos1zol5sGGuVNSsfZ2RSqQmXDans+5zMr256pm5N4Faqml3mOD4cjed8lRRuHkynsFJrFgTm4jUrix5bDUQPiOXYxmBS//DjuELHCx502+NVwbLfmlHywZHD++yUOWTH9OXOTFzky/efYwlUpdAtyYi10kc8Nyqz/09vzic7ULNGPW61a8Q++1aUDwHP3Xo+rEth8EstH7bE4D3Qj95f3ZR55EpAdAvC/6f0h0ANNE9l7Nkszn9rw7jH7flL247iC5mUlKlZ17c5l4PfyjOl/sbbbJXLLc5Ip5yq+KZ40n5wHMWTTQwZk0WrvlnYn0pj1CAd47tHsVnTkk813RjVwosOz0Jp+jqRi33MpEZmcXBrGtkZ8Uqt+nN6nRNrhthxRuGchbFUr6uu4M+9YujjHIZVoT+pha3wSQ/A3hzF+wkJXGyTwkglvxxN19B+aRAz1jQh37YOb4Nq8KBmA0yfWvCpJzw/rGO6k57QRBXP9C0xJ9Vj2Piv0rv/W5m9shphUY34b64/Ab+pSY43cXFca5r/o9z7sHboX2Yz+Bct0SZviuK/ScHuXdLhwzKJtlwrrfMuS5fHtmw8FkqR4r7B3bNYWT8b/0Qjl7oK+T2aUb6hMvFyX4qmv5T5I+vRsHEQl19r8a5iooMxGfvfI+lw1Zl6xZUos30uP9g+18Ca14YKJrRNZtc+LacjNQwtU9HBNpb3afF0uqXHa3EKziP0rCuEmkUtce1Tnw95VbD795t0GV2LPkvdOfMxiuwxiZzQJ1LyWyR3BjflVILS5/P3yqKL68SxxR5p1uChjLtQl9s3fbjZS4XDvlRiVTm0uZnHtcIcbN8mM31IIC/6WuOYdEiioxeK19G54pe5QWws38u5PzzZUx7P2ktmBnxMZ+gBHS9e+xLkUpW/nu+Q+V7/iX31lfLXqzvysVUTdpuFF1f0XEtMwDjBn1L7WhTYXxaHp/vkB23mppBVnswPOnwwkNU1lVkqA4v0yXRonYSpWzI9ehoom2+g1msd9e7GsN35x/e71qHtny8kd/ktGVb3o7xs4kDnC0E8UfLRDMcERBuJflYTRuU/F828UjF+nSNb/efJ99lrJWP4JUkOtWTtx+YUK56yyJzM8YxMBkdkc2ihEX1uNIvClZzU9aoY7y2RnOFTpd2V+dL5xhk5FNaQgGnRNFOu5/RRI9u3qbE460rEP+XS/uwi0ZSPkwG5M2XO7KPilWfPtK3hzIhIZH5CHGuLvDnT2YI/cnbKmRHLpYvCJVOj6WqI4AfbGzScfphESYwRc1sTb+ub+GRtwl95Pa2zkfo9kzj0B9go3nvoQg3KJ1yV8Vf3iH7qKZn+oTKNx7pTODSGKXfiqZ6v9PmN3qxub4l/3klxWb5CXO7MlT0H50nJ82JpVuWIdNj0XjRejiw7FcKLHD1HXpoJnqU4Rv14QsO88FRy4PAV62Xxp6nSvvU02XZvq9yoYU1hzSA62uoIj08h7quKsgPNGDv2oeQ3WCHmWdMlPGah1PAqk1ezHegeF0nXwEQs3qpoZPbgZYc3UnioRHo6zanggI71UZfW5gfH7vfi5hLFs/OSuDTbxLHfzTRebMZxtpmSgjQc45TcFKTm586tKAqqSY3rJ8V1w3KxrlMsy2adl+cutpRcDmK2ezzmHgkkhEZSPLs53cdUZ7Ppury03CEDDiyTGxsK5YPvInlbaZMEu9+VVN/6XD0dxu3sZGb9mUazmUlczQ/lZbQtv+w8KSNezpPQs1NlceAaOdb3qxzo7kPcYzVWr/UYS2KxH+WpXJPiQ/GH5aHHBum79aD8rrYgc64Hld+r2PNNR4drsbyr5cHS2JeycdcKsdw8vYJNcg+L+7WNFQz3tmBcTQ/WpcQyfZaBgIFmHA6nM8oxg6FT0/kSYGJ3l0TmDA3Ef2Ed3KyPydSNc2XqpalS03O1bJz+Vsp7e3LwZRxaQ3KFB66+HcXdG15csbUj7MgHGXf8uPxzqFhWfZwliX0KJCNhlextUi5e913QRsUxqbsRm+JUNtWM5aWydq5vX0hy2BrJ7zxHgkNKpMvSl1J/tCtDRsDYSToqB2m4pdT1plQ7/m74XvK6l0vssm/y7Y4jf2wNpbeljtYXU/C5r+avEk+mnnsjrxxWyZauMyvYz2+6rDwxWvoq7Hpyn1geq4M2JJQq/9NjPTyNp9YZ7C9XnOd1Bu1/NaPZoMfvbCjbd9bD+9tx2Te1QLLd/pW+FgUS1uCsuA53YuZ1+OVoKotS0yhS+q5lRxW3fvXDY6ODcqY+SvNTe+VSl0Lpu32iqBZPkzV/b5eS7FoU68Lx2ZNC7B4T2acTefXWl7bTLNnqcUDu2RXJ/Aelssb1qTwta0JYRDRrt2hpvS4B59/C+bmgOT0X23A7qxY2TxoS/LQVmkdxnOqSSidXE0+fxTPoujcDdZ/Fpkep6KLnVXDYnv/J2Ep9ZajCDqpiuVlSCVcfPx5sSmRTkYl/P6XTOTKTI/MyiVQyc7bSD5/6R7Aotz4JpafkrLZA+iwfIVOuTpDH13fLdj97PsyNwQoT345m0vSdma3mJE6FxnCiuhe9BtTgifV56aVbKr85TJSSweOkQL9CyjdYYOsYSNdbScSNS+OIVRI+LUPwi7XhZOg5eXapRM6N3yxlfz6R9ZOdMXSNJCtJS6/mWgLXR+Nw2gcLvTPNDjliU90dp+rhxDbS0fFEGrU/pHHZM5GqWS2wrGPB+DWb5WToQhmr8P8AkZd2W3icJJp1UJXp+4fBAgQFRQUUBZRUQLq5L5pzyAMc2m5dd9XVr92x9opd2IWJuaJiFzZ2Kwo2Ngr275Xf8Mc1wwyH932e+/7EzCko8Ofaz0AKFDY39GDsrpZMfWBAruqmHHy9QeZ+my29d8+XHesPyt4xBoxd5UrOrEDMp7rxrbQeA1qekh0blsjIO4vFuv8J8WtpTKPmvixUxzJ1iYblPeJwmhnO1E5B/GUTRFfHcIrUcazZpcEnMpbMAB82/DTk+8oDMsV0vsxunSunzS5Js8sNKWriifp4MLG2nrR93YAtledkcUiuTKhcKKc6FsrC87Wxeu6E7npf5n51JdqhIUsvPpDJNfdLSNfDcmnRB7n+R0tONguh6Zs4up+KZ15uNGu/w/XFQdXUSwX/LyHVNF7qT9w2F1b1saDhx+9iseq8vI/eLQZT9gtvn8mvm02xeeBLnnkIcT898OpuTK5ZkaiH54qTR66kDj4tw8NNONfTlxH6sahraHg1O5aqnDDeJAXSyDGQmwPCmPAklqA8DXmbYjkf5svkPfX49fmgvOw4X9rWXyKljmfkTl1jYke4c/hv6F3pj2eADWf8q6Sy6pSYfD0q/Tc+l+85ZuwL8eTnlUDctrihuteQ2HUl8t79oOwOOSGf/qqSW6dbYfZWeLlcRdaaCPYP8GVRDSfu3G9ZzYV3I6nsGFXN2yPCWRgbzLA/3ZlZy5qTr+rRragmjd30+VjeDHWwN8UTI3nqGo39X75k1zHlSMRFmdB4tWzOWS3XdS+J1feG5Nv78XRIDNemJVCgVWO7Goye+lJ10hedY1DmE8ORX4n82zSOR439WavTAK/jx8TAdoGUhCyQnvUPiZ+THlcDXbj7KIQ1mnAK/vAlv2FLHo034Vpqff631pLe+h48mhfCkTOhHDfxxFGnEaf/LpNnR46L6a8LYntVF8de9gRUBdEwP4TX5zyYdK8JJVerZGNlmfzm2N7RhHSP4je9/NU8Qs3WzZGMmSU8G+XDdmsPJmq8mbsQEmOVe9uYxL5eCWiSgsktteD5r3vyfXK+fB63XVQ6D2SRhTldN/hzfoYar7Ox+O6P4KaRP0t3tmUHbSnd5EfljEhW7Ykn4EcsKemBrD3QmL1Tzor2wUKJ2jJb3mzKl0u7PsvD+nZs2Ai7zWJo9lqFQ7NQtkzyp3YnPw7OEbx8o6mYojzT3ihOffWiVofGmOa/lFk+F2XYuXsy6boBI3q0Jr1rIGHXfflW1hzNkWdydcFWmRybW00ZFoKfcudBCl+tjma+aQKOjZO49Z+GfvsTCFsfj363RBqdSaEqI4PwvEyitVo6e0dwrdiWGYO/SNnbs1I69pxcdaiSfp2tWRkeRES2itGDo6l/KQjbm85Y7rPCWqcFz4qcGDgvEJmo4s3WGFbuDWa3MltTN9+QrGNLxfHqTAmxWiXH392RQZvMUeUEMFjimN4/mckRycwJ0FCyJhGdiCTWmafQYH0SYxzVLLzgzdhGZjh5Vsgff9yXIx/fSd9PpkxtoOzFj0AGXVf2tVYDGt4/Lu3mz5JeT8dV0wE3ejVszW8+nCrM8I9j1iktWeMyUMVn8sAvk4QLmTj/nU2jNu25+bYdeqYZPHKLZfJ9D0zGKTq15ou8mlMlK6Ybk3StDafahqCr3E3hxVBmdHHnY/2m5C6vw3+uNYjuZMLSGq3xTIDjh6L5bBaCzrVWFJe+kDvj1kq9ljOlS8wCMXA/Jp/t6lLl6sEztxi+9U+lZ1YmZ65l4peSSe/9GVxOSee/Bikcea7i21Rvjgy1IPCJDiNMP8iRNrU5scuKbsrelD2CKZ+9sB7YEOfik5J7IEfMzo+v5qPFFgzxMOE3s5q70fF0JC3cUpgfm0lhYRY+7zMZ9i6DkrqZHPPMotW9LKynZ3BwqoYlB5XZadmG0GtNMR9kwddce3rX8mdvQiQbiqNIdAjCrZ8t397UxGjzNXmheMX4649Ef00D5mo90B8YTqOVYdxXNPfh1Zp8yt0rSRbz5O/jc2VFu93SI+aH9OzsRNeiSEaLlk6BWURtzGZ4aRbGDTJZapdG+SkNY/pH8W6+F/OuW/LijAHHKmqz9bIp622d6XYEpo+JIrsgmF+3bMgLeSNnh+6UvtNXSpHC9i9q0O74m2o+yrDGslMwb+YmoBqdyuhFqdx9lcTbNfH89zyWkSXxdNuVxNB6Wia3SsZpRwxFwNRr3jya6cXt/YGUrYtkaWAs721UHDD3p7txMx79/VSMDLdJja3LpLBil/Rf8FnmZtpxugN47Y+kv50/ff9nzton90Xv4GapWX+VPBy+T/rdqpKtj20pLw7lolMSGRvTGWyaifW5dCo8Urm9Iglr6zgObw5j6iJPNiTYUNmhEScXN+J6s1Yc0vej84VoJtyNx7yNmt7BfhjYWbKkUQ3se76TxQpzLUsl+e5ZWaZwe2lDLMWbnvtU7L2eQM3kWKb3DGVkPR9ujFX8PtkLk3aCbnsVsxomUDkqgda2segtj+b5wGgclZ048DyRok5J6NyK5VdEIIatmrHh7EN5bbJWtgyaI5/d10nZ3lJ5WNECq+ZC/zNqVt6IoPPBtnR/WY+E7EfS2eOc/Fp2V/pc02NTviOqWqEUaRLodCqFoYO0HJmVzMV/Evnvciy7j0RhfV3QifXEpNieBcVWaCa1YlY3d/q1CmNonPKcF1LIXZPMwKIYGv4VjMrGjU7zW1fzkNN52ei/Ww4rXPhGH4Pxrpz/GUZgq2jGfQ/G5o4T9+Ib8rx2HTrMNeRVegu2DfZEcz+Mhh6xfB+qfP6WRDomJDHDXMvzg2kUFqXRv2sS2z+F8eOFPUszv8uDkQfEefA6uXnvPzE+/kGMu7XieXIonRcnMEbR2Qa7wvHNaMvHd+YkNjOi78f6dO1uxU0/L3Z5RfCxSTwrozUMOJnIguR4cu1j6LE6igWE8Y9xEBNMvci/7Uz9h60Z8dEN12bBfFyk5ufIZCpd09nyIx1rx1S0cxNxu61mYq/oarY4XCj+C9bJb7ZbpMusVCc0M4U/y0NQ9fDAqnEjlj4vlSUnj8rtkiLRvfFB/q1rxk0HNy74h7AxXk3BogROTE3G2CmNMcaZ9L2byfs1aRx9F0ffbf4cftaM0j7f5c3oR7Jr1FvZrmrANn93ur6L5ka9FPTsUxkbo8HcO4o1QQG0uuNOZpg7s038SNsTSskoNYlz4kkPVM5pYRwXledOvhTF5IXhBB2HfS8CMNviTf3uHgyu44WbkrV6dIikGwnU76Il8ms6q6IyOe2TwRafVHo/TeLXQE015/jvkNXWS+U3vwVXSpfBdrj7BdEtX1jyjysNhxrR0++CbC9X7i5SmWHTYxJhWyVH4s1pEeWCxf4AfEaHM6VZDNFPE5n7Rkt2agafD2WwdqWWsRNjsPAOYJ2dIxU7mqPebY1Np7bMJpR9IxPQ75vKfuV++ih3s2+5hr4+saxvGU0z6yiGOaqwHhLLDJ0ERh9U5v9QPPZKZvyvtZr646M4Ojgcx7XQ3yqQr06+uNr6kPLZn/eXQjEMjcFng4bNe7R8/pTG/U7K/fdM5S/HJNLnxfF+fkw1cyVP7IfNlaUKx98qF/2clhTpB5FVI5QPBl6cKW9M21mP5HannXKv5zopub9Ljs2+KdP/1iXRpBHnd9tw/E4bzPK9WLQsmKHHonhTN5F2d7SorqTRUaVl4uZ4NrWLJGIN7N8N5paRTAmJ47/8JL4ka9m2Qkv6oBSGLEqiXkEiEYMTGOyfwOtbCXiuS6S0TJl5TSI1rZVd2RVHV/tYfKzVDK4RRbMeofxxLRCdFF/Kj/uweVsgps4R1PWNY1xuEkF/K5/tksqvuBQ6LYrnq04E41oHMKLKu5o9+qyWW0azpJvCSTvKpKC/Nb4BwdQJiOL1CHh+vTUPvhspPv1UNjY/Jx02nxaPxGvi3viZ/G1aJWsn1yAiQp/0HGPedW3KitpOuGb70/9iNCmrk0hxSON4UBrb/0th2lMNnlMTWXg1kfXrNbhd1LC7KlHpHQnYdI7n2IE42h+OYyfxXPsYT80ZCbQ6m8CX9QmUd03Aq10CV5cncGBDAnpj4+nUKga1QQQ/vwRy974XOXc8GFfHjx7XQ9H3VLSxnZLjTLQ4Jqew8Xk87XNCqXziwp7JTemQ37CarF8ljYbPkmCFfb+USJGXFftPCAPOxzKxbyzTrofw7pYrYflNmXTFgNWGP+TzzLdSnvZU2hTfl+1h1yU076Ls9r0oF+/cFr/llUr2NGXDMFcm7A1HtVqD6+o0Tphn0Nk2nYeBqbjXTCF8jAaD5fGErI3BwUFFjz1RWCkzrRsXTZdJKi4tVVPmH0PNv2J4sykGp7mxLJ4UTz9LDc2aJ1Pnh3K27RNIV7rL+2kBbFB0++5ORy62ciEgzJ90mygCHBJxtE5hyv+ScLJWcWWE0hH8Tdm57LUsz74tv7nuXJ6cGrBQ1ipcMrdMhida0a4C2ik+9ihFy6hPGib7qNigDsK4zJXLk6y5XGlC6XQdfnwskW0zTsjtv7ZJgzcrJdF4haSbbBPDB9dl9CFDrNe5sPtxBCUxSRT1SeOWsuf/DEtlac9k3qxIoHBNDKE1o9msjWD21zBmvA7j2Z5wNi6PoLhuJD/ORjBCE0H5/AhK10RR81wM1kqnzHPVUuqbikX/JPT+UnzqvA/3Iluhv7cJe66Y87muI7OtlU64Ts3iPRoKOyaicQpndgcHHPt9lbxaB6RBxoZq6vx5QOpe3SQ/+x6QGS0+SGV7G44uVjJpaRKVSs506p2FXUg6HlZJPBqrYtCTIF63cGHZHHM+fdLhcN9rEvw6XwqKFopj0QyZOCVH5lpvlMKtD2WqcRMuffJWfErFMCUTBBlpmeWZwuD+GnZdjeOBkxoryyim20Ww9o9wAlaHs6lpBEa6EaQXhLEuMoRh64LRbAyiuD7c84rENDSe9y9SsP4jjdDTySx8GcWRt25EnTUlu+V3idleKZn+9Rh50pHXVTCzfRx97OKpig3hvI4Nd1LL5IF6rTg+nF3NRf3uiWrQBVmocEVsbXzv2uH1OYSLd5JwvJLFnlEdUM/tQFnNdtiZpdNT6ULuD8M56OvJsCeWjC2twbX4a3L65Tb5NWmxNN8yT240WCP1K87Jzb16fFXya7HSHY/px/LXwEQuHU2k8mk8i5WMeFXJWefqR6MzNYpfv6LocjOa0FYq1j5W9iAlnL+HB9P4kQ/eeR6UvfTkzLhARitdb+UcDbPCUlkzMJmaYyLRf9WaYdNqcar7BTkw6bCknX4gfhENsGrmybGCKNSJsdzpEUI9v5bs9H8m20+ukwvH5sgOhfrutfnx6qfSN2oz6GZj+p525syyUEb8qaF8ZSYWKzpgOKUTW+t3wmRSe/QeZNB4QxLFJtFcb+3HrIm2uCfVI+1zuej8d1YSluyXof8eli/H70nXLH3OzLUlJ8ufhXaReGtiKOsdy6z/xWD+RcXYeir041Us2qdmd1EsYXPjWaWbwMCnseQ4RrEvM4jTtm6c7GyPzv9s2djHmfzmgZh3VTNmWhIDbmjQGRPBL29HvOd8EdWh3ZLzQ9nBrf/Jx95fJcjWgb47Q2ms9MxJC8IpWN6atN669Op5RHq4bJbf/EOj5NCfTfnNezcceNPBm39twnk7LoGc42l0rd8O/YMdGNO6I87b29NiVRZvnNNQu2t4qPhzaYdgTvVqC29a4PFPfYKX1CDo7E85sqsOQ/c3ISPTCfdEJYcPDqV8aSQhSheJr4zEZEUkJ/6NYo+ZmkaFcWjHafBLTOGlgdKtByZx2zgGw1lBbHzqRHKuOeWRDfDYYab0EydMegejXxLDEcUPFz+PYGDPNsxpq0tlpwKZVJorE6dvkdbDX8mqjzZsLYH3X2I50UzNy/m+FOw0x+7wZ1n4s0RsFa7v6YWnvSe/udHNj7Eegt6QSDoUxzEsMIWSd+ls7ptFysQs2ozKIKRRKo6KnnW9HE/FzBhCdkYRkhhKdLk/MQ3cubzHEZ13rdjSwg717TZMeeeF48kg7vwVSkVZGMVJYQwZEMq816Fk7Ymg71w1U7MTObFGy7XoDCw0mfj/m8aWIMXv6gsL/rIj77whk+2/yaePv+TE1wY8P9yGxOEhWD9Qc6l7FBMaeOFSqyFBX+7Kkyn7RDXnhESd+ymvIxyooeT0vAxl5xYnkmQfyfYb7hx+1JyVSxpX89K+CM6cjOCiwmdXInDfGEnP69E4/xVLi92J2ESnkL1PS7FlClVdEni6N5qFY0PJNxWMagqJuiHoWyv/41UYk5+GUqxkHAMlB53uFkx+F1j3VxhFymdb/oxAZR5O5xYhnNUV3q0WZp8MY8u/yiwbJjHw73Qa7skm3aw9e2Zl0TwgmV71Qhm61Ja+82tye849KTh2XVYufS/6yxoxxcedbWfC6GAVzZpxQlGeEzN6GONk91MaDKiBdx0L1v7PG9VVNcX6WppvSMXeXsO14ZHM7RjA+mXe1bxqmciaR4nVnG4aT+K6GPJ91eg8VZPfTZmBRwkMfZXAx5ExjN0YQuJeD4Ji7Mhu2oIEpZ+Yhztw7pk7TZ4GcrBjOJEGKlqujKGuVxyNu8ZT+TmemY7xJIXFsEMdyYtJ4NQ9kMUhgeTchZBz0VR009BgXjr2f7TjTu8OTNjdDs1Qxd/6RlK4zZGxVUo3n3tBrs7YJ06up+XQr0/Syc+S/B8+/OwXwa5jkVjmBTOv1I2/TjhgrHSYuuu98RocyY4bSejvymB4RBaef6RTsCWJz1di6ZiqrubbfC0jnqVWs1St+OmmOB4WqLAaEs0sUzU3Q2L50iuGFV5Kxo/0xDC9GY7Na/JL80LWr34qjnu/iWaHCcGVdtzr7Mf9XUqflwQ07ilMnZ6K285UPEalkKP0vM4uyrtuEr4qGa3cw4c4hwACgsI4kqJkrWYpjNibwe3r2Rw5lY1vWRqJTWKYX+HGRXNDSq4Vy/NVW6XAa7MYjCuSjotrMG6yLXEHAxk0KQpVjIoobSQLJoQx8aiiX1vVHJyhvI9fBiOt23Gzsh1bHLKJKkhncnstQZXJ/KPw3fg0PrfIqKZleRKXesUy7H+RvGoSjvyK4FWoin51VchDuKPrTCeVER3W3ZRFc7bLl8vrZOP1nVJsflM+D9ajyMGOsTlBWL2NpdFZLV0Ur5gSmMmQYCUDlyTyv95RdO8VyKw2Htz57kJ5DTcanfMhOhtWpUWj+yIe/8fJtF6fypOlWjYp/TFeyXblXk2JvPVM9Mp3Sr3K5dLncJ4M+fuKLNU1pP+W1ry7LTi/UtH1RRx6CxPwU7L11PpaKpX3Gjsnm25j2zNldns6fM6mVvdMIvTSWW6SVs1BLVLR9/p/Dmqq7EDPKOI6CmO6BnLvvGB6L4JuydFkWITy+pEL38oNKf10XjZcWiZFx2bI3GezZbzpVpna/LFseWbK4hMe6C+OJr9PCl8WZvDsTAa1lbOIKoljyvRQVizyorSLE+svt0Sbb0PFU1tmjWqN5rkbzhd8qRUBZnOjiMmN5atbLBvmhzLSsA39W+gTsOucqL3WyLigxTLeaYtMGXBf6vmY8OGgM5W/hM3RaoyV7rXoVjJFddNwLsugvUk2Ojbt0LmRzbCoLCq/p9PgTSpJFqnVtNiuYVXvlGraH1Yx2SqYt0qPLi9yJW21F6oQmPq/KJxeRVDwy4fORRZEhz6VJ7s2y7+rZ4vnpRzJe7Neyl/clKW76tP5pyu5XyI4apDE9iWpmPyj5fQVpbvaRPLvQD9+fW/NiQVW/HnKjI5uppRuMmHGn8aYPDSmfK4pGitLugQ4cWK6L3W3KPr3OIz7Vb74f2lBhdItRjvtl4rIJdJp7EIZfyVfXqx/JOpoY3LzHanc7c+KyAiO/Ihh46ZEGrmm8P5gKlrvdL50SCc3QOkhfspcqJL5NjypmoOnqfm3cXw1h1hC7uq2FNna8LeJJZEDbRFHb3IahKO2UFHsGEbfv9uiWW+C35hH8tbugIR93Smnxp8Sy5kVcuS6OUNPeiq5PJLTvgmsUrpdRGQcfjERjAnxp+qTM5c22yjeak639w24EmfItaSaNGlWIYf7lMpw77tS88UjyX32XaIGNsZ3rguv5wXR2lv43tMdv2+NyTxXJodttsrR0HliUG+BJA7fJn223JYnLnXY7W7JpkBn/tfelxc9YcVKxe+mxRDWJIGFnxPZU0dDsNIli8vimGwRV820hyG8iY2sps5OT4YUWNEtzAjTqprMd65HZbItd28HYH82mpyEGPQ/hdF5hgcl+s1ZVl6XGSdqcveQAX1+WdBxoQv/5ATj+ikKy1NqLPSjWWAQwuFuPoxs4Uy7mFZkODTnRJQFAyc2JqemMSXbazLB/rls0xSJ56wdMrJoo9St+59ss34gP9QmvDjhyt9XgznyMoiRe5zRvKnHmsqrsn/Paqk9b5ZcOThHWmSvl0+6p2RO+CvpuUhP6SdmHNTYMuhMW46u9adPv1Asp0cxbZOKWUEqSjZFkX4rspq26f5M7y/VHFrqxOh1DQgf9F4mam/KTfsyiRhsRFUnZy72D2Nno3huH0/A/KCajqtDOP23L5f+8mDhIk+s//EnaXoIrVwjabchkryiUC6ODcBhsjsJXx1xLmrJP/WtuTHXGv+JLelQoux/VyVzdmyo+Nt36bLjojRssVG6j1D6w4M5Ejdnk1zt+kx6l1vy46Ef3hvCeKgTjEV3R/ST6xB85ZT06pYrthUzxP7Nv0KbXOkXtUMSS88J/3spderWoedoM/ZddeCajTcG5sKjxDCCx4ZhXhDCjx1UszLGB5vZgdV0fmaH/o26LG9+R96+2yNv4gpk6MWnMtbMgnPt/fh0PIZUbQqz/lQ0c0MKH9I0VIyI52aNOBIVD5t+Ws1zxYt/bReeD/XGz9qZTSdt2XzbmisV1pScs2WMsv+b7N3ZuMKLk1c9SG7mxKuExmj9P4hN8wOy2XyhtD02VXxqzJd/Xp6Q3WX1OPnZg7xmyucqM3gnMpi1hnYUPtVl4qTj0m7UcrEZkSPjd+bIk9AlsmrdZjkdflLMy57JxAv6GJ1pjplhW56nBrDFAxYfEFJvBNI0JqCajhp/KqwEB4U1njnxOK8+pafvCHlbZM7ptfL55SnRztPj+npnrEdEctAnhTlbFQ/Zms1yw2yKH2ewYmIq5wdqKDuqeJCOkp/HuaPOtud5ipWipc3xdLSmfLw97T+58l+hL49doPx6ONMsI7D6GEyzs64sPtuIq6+eyZCFO2T3igXS8N0iudzqiCQe1OfYn250rlJ2qk4i7WvFUWO4cr5XlbxRVJvQlKuic3+H9IxbK/H71krNzO0SHXBadJq8lJ61DRlkYsOl0R5KVw2i4B0MqhvMmPe+3JvgXc0pyhy/nxZRzXtnPQmY2Yw/ln6UqycOSFeTTRLZ/Kio5v4UvZG2bJkSwtf4JMYaKj4ypz2609tzIy+LVfeVzjItlhHOQoWhKx9nWqFNMWPZwSYM7WVJ2Dk7pie70atNAH0WhNGunZoGOgm8HZDIJ584Pii7lfC0LROemhJo+FKcah6VVv33i9mIu/KlzIR0Fy9CnGM4GKFlVW4q3jmJaBQtPnLBhfgbjfnfZB36nXgizR/clXZbH8mMS59ku5UhubNbsHuLG2cLg1FXhlNVN5wYbRCWUV5kHnSr5tYsxfO6xFZzuwiXe7fGssqQ72F3pf/QI1Jz4kXpfUaHTmdb8udcYeaTRNLeZrC5TTtu/8jC7XgqOxrH0SAhmK1mrVnf1ozGBwx5/LQuuZiSd9aaBlWu+O0MoEGXcI58V9M0PZHg5BTK6qVya1wKZpvi6RQTxgyVG3M9LfjZqDauRj8k17AumuGt6JgUzCglhxc2z8DkQxYrDmYw0z0ZnZvRXCgJwG+zC+9atmLy+OZYKPN+q6gVjvVdGfLKnxcJERQpe6vdHMtGryiiOwZyMsSNx0vbcFrhSb14jCYmVrOR0sc6+Xnh/skCo/VfpOCfOzLEtVRKSvVYPcuebnYhGOppsFqfzol3GRid0/LIJBZfi0DU9nboTa1HWpev8kf/j3LtWQ3S7zXi4lVHRr/zo7BfOHqKJ1ywTSD/eJKSibVsH56KTSstD+I1HL2kZiUh1L/vieNNByVHt2TYNUds9/py7Gg042amkFkviy9KH/9zdxZnlOxmreTVeKVn+J2IonCW0i37haB5H0JR0wjOe6sxv6lkQb8UcudquR+ZxKbGiocf80dTT/GRUfYkKWzSMY5xWxOqmbkrgnV7vClzbsGLNzX58+dLuRZSIf5uJry1dGFzqwjM5ySxaEMavTZpmboplh6HAni114ZJurWJPXBf4vpdEPMld+TIKx3yOjXj0XkPOjcJY1ujGIrOxHNNycGhg5Ooa5mM0XsNBc/i2fJFzUiJYvbLMPp3gNBTgfy1IoAFU4WDl6NYWZxIXFAaNtcylL9PZ988Lbm5GpaMj1d6Qxw2neLgSDyf9iRSZZ5MyEst9z6kMysnC+fCbIpssjjuqcV6lgq9+7407eHIO/+WNFPoGR3B0l1R1TTJDKJzVxdyE8yIOKhD7cBysW71XSa+b8KqT54MeqliYnEKt2um0bGuhm5Fin/MtufJmFoMSroofl+2S8yinaLvcEWKreuQp29Pu9BgDr9UY2uSyMgEDV+9NWzol0hOrXji7kdjvTiEjj/8iXL1Jd/TH4MaQvcxYWQ7RFFrUAx9NyTSpomWIStSefgtmWK/ODa4hjMrNZCsj760jwwgTunJOf9To/9Lw9DTaSz6lsW25+05Pb4jUyM7Mtq7HStfa9HUV2Ee4kMjHXsez7KisULPWA98v3hVM/C4E7fzmjJkXx1WrnopmzxKxM/7qxy81RR1gj8RxvHU1EljodLpLn+MRW+QD7ZrTOlicldU+ZvkbpNcWbV7sww/e1emS0OKP3rwvFk0VqMVbzBM4UxEstKBNUQ0V3JEnWiu9Avi22ZXNv5oyQi1Fbsq7Hi7xlM54xDaHlPzeGuiknmVDHtNi/7/kuiwNJq83T4simmJV0BDBh4yYsooU0bVtOXHPV829lF6644UNJuyaLKiA4dCO+E+pyMOr7NJs9dSv2Y0rf29uWVhx5OCFtXUc21C8SXzana1qU9EfV2u7i2V9yEXRPv+vFRq3knb+GYUNw+ieEcil2em8/PfVEprqjE84soRzzo4/jgiW/cvlfSJi8QvZI8kbP4kewe0pE4hvFXujx+pSE4an/pqGemaxI6AOE7YhNN/tyeqR1bsjjWmzV0Dxv5qSO0hDnRtHUTvPOX9fZMYPl9LYVwKeXqKfv3hx24L5S5qfpAK49Py97j9cvjUWUlz+iJOM5tTHhjAl+NxSv9P596ldjwv64CvYwc+J2dxe2QyeXmR/NzkxZ0edvRpb1XNu9EVYhhVJb/ZMfq59J56XfZXHJEa2l3SeVmBNG/2SDKdzZlaI4gOf2jwNcngtFcqR79EMfGcE17rlKyuu0dSRiySTitXyF+ac1Kx34j5izy4uCAGp2FpPOqdxeCDmdT5lUb/dimEKjtvUhaO/THFl9tZcijNgHsralBhZETOgpbsrfKnfjM1g/yTWOmipafiuXkTIrnW1pnoD7XIO3VEquYvlubusyRjXK6ceH1a6eMGTN3iSujjKC54aFlxJIsS4/Y4O7djnmUGzYI1FD4Ip1d9L67Z2zNvu3U1M5reljuT7slv/nvyoiSvPCTPjLZK/cJVcnXZBtG1KpZedRvi1sqfFKdE9gWmc6OelhcXItB5Z8dKv4+yOW+7ZGxYKj33bJUh4S/k3sUWxFyDWmuT2e2VjV+X9tzSb0edxExutUzj9JIktoSpObwlgEmX7LH61Ih43fr0fNkYXUsnqmYFMbejmqA5GlbGprAvTsNbowiarHMiMU6XIS33i8mGebLGabrMHrlIzs49Lv/s1aPnUsUHI6OYND+FDWcyKZmQjeptJmOCUjGsE8/77yHMmOjBJCWbBWyxqWaP12WyfcQL+c1Otjfl15Kj0qzDJtn/fYlMur5MvBYfE/dddekR7sUApzi2fNCSqHhAh6RQypVsVXXrpZj3zZdtTVfL/wYclji3Wvzo4cLlemqOTklnXHp7xlW1J0XxrbilmRSMTifqm5ZMKw1r6kfjVjcAg24uJE51oGR+Gw718uFzbCgJrdQUzUug/aYkJfNrqPKNpttPd3SMTCi4fFc0Jbukw9eNMjH9gISavZL5a83Zv9yXXi1jUXVNpeGsTKzWZuK7QNGrdRrq7Y1G/2cgFaLkrCQ7vqy0qeakICNc/jFmosKI+jVY+uCxZCQdlLB7qyWx/QopSj8kGsfaUOZKPxMVD3smUbAgHsMHgYz/YkHptBJxrL9N/p2XJ71si2XGIROKzHzZ65HAmUaZDLRph8n6LLoNSSfhi5Zz4VrclmrZYa7FwDAJt2BlrxdHsLl5CGOjoefdEGLuhXEuI5IBUWo+PFB8rY2GtvMUj0sO4fPX1jh3bkjRRx0KU7+IlXcd6hxoyuK1Hrw4EsnrnCQq3NMJ9cygxp5UXHprcDykIqIFNO/hRVL31rTr1wrTH9bV/DXMhTFv3ap5Kq4lZ23r4zPrmewYUSgOt7fJhvmnJK95LRa9aY1DeThxEs8pxUcX3/dS3rEBtsOvyZEdm6Tb483yucldeZpozjCdIM5vSuRxcDqtD6WR1C2JX/diGNggmuY/owkaHUfLaUmcHqOlQNHEzfeT6Fsaj+aHio+m4crOB7NhfgBvS4LpXRTJ+38Ur5ypQa0TT62B4Sx39yVorgu7brSmcWVb+iwPIGZYFPPOJdLdIJUXyo41npHCo8fxaD9GEnE2iNPrPYk+2obImvZMPdoSw0M21UxIj0S/o4o4hfa9AtGb4MjhoUZMyHkkV54XSa/9t8SnQI+KTU6EvAlBZ7KaXnvDaWvqyofGBlS2OiMD09fJ412bpMsfD6RWvWZEtgzGNjYByyHJtH2q7MwfIaR09KCkR2s6XHUmt9iX3t0j2WqowW9ZKpkuaVi2ScZ1pjLzA4JY+coFnX12NB/kxDuVL7qKps2uk0SSt5YlRUnMSIhjbkkU5Uoey5VI9Hqo6f93AuNbJhP0I1mZDw21MmOUmQhl2E1fogza0uOlo9KflX1faseQBHv899tXE5Nkdh7XVrONv5p24kcnJUO/napk/lqP5UdQuegOrscVpbeOeA+vRkRz60YIK1StqfxZix5lxyT+/UppcGmDfMu8Lzovm/LSKYgxY2M5FB1HcYcQbP90YsAoYzqZ6WC2XxevP0xxcXZhil8485XZ/hGspY+7hqdrwzng6krHGo0xX1aH9hsNefrGhg2tgvBVPMPLKI0ynXSMe6YQfi2ek+9UFBVHMe14NB5uMXwqiOXrcCXrz4vkREwwRuKJiVNr3PJsKb3ZCqvX9nRUZsDhblty/nLHXuHvs9e7klHN6TnxmFkG82tAK26uqYNZyzfyTvFGrzkNiahy4bh3KPu+RVM6JBRXA2euqvTRFBRJ65y1Uqa3WY4NKpHX0UpWiA/E3E/N8U6KZhn48Gt2Y7p6l0llnwNSqL9XdBJvSNvHhlzyb0unB5F0mZJA0YsYYqcEUBWt+KH6g+h/vyAudnfkTXpdasxti84UFbdfpXBQ0TbzE4nE5kdiExZI99beVJp683yvH2dqBvHoRSC6o3wJONsWmwkOVBm1ZPMZGxZetcetSVsajfVlxbBgViymmnkfkll7M7WaA/5VU+eaL5sbNqdviC4J5c9lx6Qv8neV0jGfuGPWP4Jz+rHEno/k1UVPpUs04vigUkl4vV/Wpx6WSz/ey5CjVuTnBxFrp+aESxRTDnpg8qYeKX3Oie7IZbK//RzR9F0nt3s8kL4LLMg/4k+XVdHKWUQS0NWDc371mT/sgpi9zpOzBbvlzxcfZERHO+I/h2EwJpHyZwk00oQT+d0V56sWTE6uz/3lxryeaEHNeFvuJbcmbGprosvt0dZsxa0RLdFEOXBrtJvi1YFYDopgeZ8Ynv0dxwqFF8dF4/jz//kzLoiJ5x3o96chmu5P5N2OG7Kw5IOc0Jhz8C8fpj1VYbs9kQUxcZx+JvilO3DtpwHDPryUS8GvxHud0lfHO3HN6fd3cmJZ6KXm10xfWoxoxD/1r4nDzWUyce102XNvvvRrflyKP9dF1cONpl3C6PdfKHv3ujK8nQFtjh2Xx1dXyErLTXI95qnUbmFNwCEhdWwMBUov6HzcnWkuxnRY/kBqjjwuL+6ck8nP3wgW9RhUZon3TFteX7dnY7kD18e0IfeLB3N/BTHvYxQZFxJ4uCaFjNDUauacdEPT2LuaemmtqCwy4mPEE9nkeUyGRhyVGWtfSsWNpixTzm758ni+zdDSd0cyC9qoaTTcj3mBrZTc0ZBbihcsemPFvhJvwtdFk5KlYffjBE4sCeVIvh2P3L7L+WYHpJHPcnmcu0pMfpyWraMN2OLsioNHKNfPh2Ie60bScyO8X52X4qEb5MTf+bKs4Jk4jWqh9IUgKhZF8SgV+k63ZUbMR9kwfLvErlws9xT9HV90UYY9rUk932YY1XTiZiM3LBd6kX7Kn8ITIazfqcKsMpG9f6TSbGMGxXszsVB4squRsoMm1XR791MSje9I5ea9cmDQehk3Yof0cXkqq8xbUC8f3POTCBuWwei+6ZS21TCmOJxVSp7u+9qRu0UOlJe7U6DcvXHDBN4ofUuVq6Wf0k9XLfPHaJMlO0Z+lcmtrsrE1Rfl2N434jy5idJxvPjxJAKrrr+925sx9xsxd8V9mey+W4abFUje2Jey+Lgli9b4M1nJCWdfBLP0dCsK/vgos7/tEJufufKdLbI78K5kFBuR2kLJtoe8cRsi7LkQzucUFbrN4om6m8SjE6m80mTwX04mzi8yq1mr93lR516W31yuDNn5rZtlikmuGO1dKL5zN8nl4Gdyfo8NqYHh+I/WcuhyFnNvZjJkeApdFb/wORDMmyfe/HL2Ybav0D5LzYpNyYzbn87yl+mc/5qMU7aKu3t8sRnbio6tTJmYW587t81ZO9SFxx1DeeEVh4lXLAeygiib0pw1H8vF+V6hNIzYL1k5ZVLQ1gzHf71ptD6c3atDmZTZlpIWxtwMLpW+vy6InHkothP0+P3dvWvhvvh3iCDVPI7vh5TcWK50J20arnfS2WaegZ9pOgbLU+n0TlvNlg7r5aJbnvzm9sErpf3FRTJl3xxZt2ueVPzYLNn1X8uRxnYETY2EC6kYdcnGtSwT+qSwskLN3MIQYpVcOc9SaDckkriv8VxK0aKVdKZcTuPdohRcf8TTwisKA6tg3k/yxr+PJ07f/FipZPp25QlEjtCyQcltfWuHM8zYjpC+lSKqQ/Lcc5f8+nhFTrYzJKCdC7e7hXJsbxTPlX/v18eVRcMtyV3QiF6hTZVc6IhNA3/KyiO5o5PIGetU4kwzeR6dzbpT2cT4ZhFCGkvSNEzZFsOLZFU1vztvEteaW+Q3S+uuEw+35TLDarH8mpQrfgf3yLGMSunS1pG8bVG0y0/lZlgWDlfTubxBQ/8/osn+Aecrgun6OpRIXTX3khIZtSCZM12SMZ2dSEmhkm9HKro5IoqCaZGcORDJ12fRjN0fR3pyCvnOmVzomM2f1ulMuqJC06sNI2r/kvUjD8j6WhukIm6/zDT/KB0rWlDeMhB9JSNmJMTi3yiKqYME01J/cg4F0HUetCuMxOhJLLWfJDHmf+lcOpdNI90OtItoz9dtGSQPVJ4nMIwuu73ZMcOtmlsT7sjwZQ9ki8LPMy/KzojDotNyl6y+s1O2Hz0rm2vUYuThNkQ5RnN4uJbvp9Lp2lRLyvdYHErCONAqmM6LgrlHOH51Y0hySGDbxXh2lKqYcD2EgU/8WGjkjW99X2Vmghmq5PopTeMx9tcyvFsW1//rwJ4dHcl0y6bB9njaTnbHJKMW53rslyDvXIl6tFpsOp4TTf26DP3sSmZGFAOuaLhTmsy2JRqG/orDb5SaQ6oofjWO4PDRCC4PVpNRpeG5dQazLdrxpFU29/OUPFwSjqa9MyNGNmHWq3rVDFnRhKOKj/7mj871qGmlg96/z2T8pfsS9+SNPJ5qgl6eG6Nyo+m5KxmdQVouZSdyyjWK/GbBcN2PR+MC6Xk6jAtj1Wj3x3J1fjT1RwTx6lAbCm42pa9jQ559bMz2a62438GbVU5KZs1MIqNOFpHdO9K/VmdWDVU68oEkCqP8cOlrxKnBR2RE14Xy57g5surLRmm4qkw+51pyuJNwf4GG/HXpLMlPp8uNZL7kqblbGMR0HTfcxrVmjp8b4wcI92ziSb2Tyq2QNLaPjePyGW8MwkzZPqRcJkbekh0KW87zI9cukN8sUDxQ19mW4IeN0Ssw4oXSC5+bWzPgtQ/zlRnOfaXh8GcN7skxTDkL3Vr4YD/BA72fPjT3DKH4XDSN2itnkBNGTqE7gVlmrDKvlLr9b0pL9W25ufSL3J7UBC9xY5kqgomOyVwvzUL3Uwdu7WzP4ptazuTB+mRz0ldelu61lkqb09Mk0GyemMYXypNTdXii54FXgzhWOqVz61M6b2tpGJcs/DrSkvM99chc/llaPKtJkmUL8isC2JIUxwNdDdpIpUeZOpE4+oecKTosy/ZvkSKFRaoYTpyI5TdDJ0VS2TCYSTU9GJHriIeSITp5tWX+6GA+XFJzc3kioTUTiNgayb+1/Tnu6ULHJY4YO7hy3jiABe0jlM4ezcjnIRwocWHto3qsaHBDtr/bIvcc1knxuQKJafhEVtY0Yc6lNnSxCqXtxUSmzcpALyqblpPSmHEjil7b7Emq9U4GdNwob05OlxFjp8rz+NViHflU/rneisIGkWi2K1l4itKlxyt68I8zPwt16fD0sHg+ypPey/ZLZ7MvstjWgecDwvBTulCvCrj10JreI55IyZA8ef1hQTX1T8RjVB7Pb25cEscCYzUm+8LQXxfInbp+9P0WwJ/m4dTQxDLfKJEqxc9L3odS9MWdPjk2dIy1QLq34Px5F84PCcZ3mKJBC8K4ttgDR/NGrGjyQNxttojtssUy6J9l8jRqt/Sud1/2WRjQv60tAQ6BOF6JZVajVFb8TGXPhjjqGnijM9OI7ZqTMnbvAhlVNUW2r1ggi/QuSFKaGRvWBFPWMpFhdTUEnAwhtFdzrnFbgg2Xyf9iZ8igDbly2fiWfJrUDOthQQyXaO4dC2avawulK96Xu7dXyKoF/8o9heb5YWzfGMJvrqyj7G29GA70UTPompLHlbOLWRXGwlrRaJfH0domkfiOsVj2hdnGbfg50JTi8bXwHFcHw/3mtJ3qBnVCSdBE0mx5EG7t7GlZow5/jrgiE3ruEO/mayX33lrZtGqnHKu4KA9Tv8nz2k3JKvQmfpIat37JxDtrOGgZyjXrljRf9FamTNwma77OkbI5C6Xzo+OiTTem41RfGnyKoUZvRfs8g/BqaMa+5pfk5Z7FkrduhpyfsFzM3e7IpWfNGDkmiJ0To7E4KmxMs2Zqs8fy58pVMsVjVjUDPO2I01rxm6ODPSn6FsLTJBV27dSEDI5GrfheZwc1o/rG02VSIifGxLK/ufJZjnY8DqjN7Kj7MvHPG3IkpkqOlTUjqasfQ/pHsXltFHc/BFAxww4PFyPe730l+r5nZaffLpmXsUGe/Zcn9r4HpG7aU3kytzGP+/myu3ssOw2SiD+j5uifXjQYbkLOmmtyJnCjRHdYK4P2FsnwHUaMzPPk7JNomvdSOu/0QE76WuA59K6cvJUnlueXyZ39uyXf4pO8jLDjdkgo7/+MYdK3ULIP2DF1/DspD9gih7YurOa/lz+K34NH1bQ62RC9qW1ZcDCUczNVxCp9x8tBxdEraoaviGf7nUT6fYnl0+5g0sxtWDagQgqVn7Ijm+Wv/47JwMU1iNnTBrdHERgtiufouhgWJcOvGFciFY8Z37Qm6ZpbciN5l6ROXy6tZy6VWzfzpZf6hUx9as2yHaHcz08koGkilyaEMsLEnr89dQnirLgZHRCbgTflYWR9ljx150PtKG6fUNO+v6JXX60YMPaj+Hc+LhtL9svPabekcGM9um10x6MgmifZCczXieKzypmnDWqQd+yguNbeIL/5KWqvLO+xoZo5PV7JpQJLcv7w521pJFcnqjjmqaLvGjV9e8Tz/Esi/j3i8CgM5nZ5C57NeyYGzzeKt+48ydy6Uhw335HUkS3YvDGUcu8kzlloeaqbyHT3CJ628sLvTHNqWejSK/qMJH1cLVn3Z4vz6AUyrP8hOTPPiMe1/CjKjqfT5SSODlczbIUXnyY24qZtuTRJvyZ5Vc/Fe20DPCa4080wkuTLav57Cvs/2uN4qjbtkh/KJdM7MmH0d9nh3YKjdwMZ4xFP9MkkDP+nZu97dyTekFdlxTJL0eLfnBS4Qu69ml3N7eUXxSuiAQtueuJ4TskK96L5UhbN43jlWVrGM6ZK0WpFBypuBHPGrIWiK4/l16LVEjl1mnx7OVvK55wQy/pNqr9HNG9GMvbZGfhapPHGMYEtG0J4eK4NlhX1WD7ktrwz3yh223Kk0ceZ0rH+FhlroMuWT4qmroll5f1kvtvHM2NDICbKOSfP0kH7oUxCllRID/tGFC51Z/a6CGZ+UzNyaCgzLdpw+JMRC8++k4qTryWoSp8yDwe8NKFs9dIwS/GKhr1j6dTam8WXTWg86r4UfzohTRQuCo7DpjSe3zySFYX+AH+y/7EhJ+q7qO7sE93ARbJ9yAJZaLhP5jauxeUhTjzz8GVXI2dFFw1Yb3dYenZdIIv154t+QKGsHFGXfyO9MXoQR0KbNEpt0znhqeVZmyRMjmkUzUjhkE8aD3+l0r9rAr+2+2Pg35C3ck5Gzl4jha82Se3aDySzixnrtV4sVPx4Rl933CxMmH37rJQcyRWX8YtlypXDMvS1HjfnOfHCw5Pgj634q8UPsRq0SzqXzJHKpwtEZ+BJeT6iAXXv+lKwQM2Mb3EsGaWiTpMwHrpSzckL4+g7L76atzep+K78/vJqZ45NM1Z8sUS6HyiUotsHxPHlY6mq1YT/1J4MORXI1HMueK7VZ3DnQmn5Y66MMJ8rE9P3i89SA2y2e7GtTxyVO1N5PjuNv0ansK29BqtviZSuTcbsdSo5xmmMuJuAKj+ACf+ZEmV2Qf4KWCMr7m4Qm5o3xTnDlJ5zPfivUPjc2Q+llHDr9WeZd+S05MWckCP55VI32oIJgz3464kP/W/bclP/uzy9sVPerZ0rcQmLxXntGXG90pA+R3w4MTgSnb8jeHHGn2MTXLgc4FjN9e1jCKoRU8357jF4LI+i/aUg9Ja3YcGVJnSeoI+vqQF3iy0YdsidzGuhDLoRRtV1Nyr26GORvk9qyGyZqzdbGowskMnKmZTd82TFlFgW/aNl5EstC0KSSFqt9EKneNbHaLDprSVuXCqLlK7UOzkI/f81oXh3sciy1bLPfLX8M/6M8ux1STvqQt/HUHQilNCP3mR3tlF6qwnZO4z50LEFqlIPpVvA0O+BJOfb0WHUF7G5t0PWd50vbd2XS0rZZdnRrzHFb7y49DiYY1c8sbayZOT1WhzMrZTfLFEyWN9RUs3vh6JYtiWGsxfVbDgbTpVxIMZFXoQc9maNSjhfV43O3gQ6PFfyga43C3UNcTuzXwa8ny1vfeZI34T90tLeAKsJnmjSYmiRlMy5tCS2f4vlxNUoPl6K5MEtNQ0eJ9LKOgWrnwnkmQmprk3JVN2QWg1WS+G0JbLNZ6+4ffgiPWvYsmNtMJvNVIzrGE3flBAs8v35ovLn8VL4kBTNrTA1XochIsOOdyM+yXSvHXJl/SI5+m6d+GU9EJtZFtRY7Envnt4UfLIi478KuTOyUHY83FTNoWYufLtjzxCFswYHUnZJhbmHhow3Saz6Q0O3iwn/V9J5x9XY/nFcSUpFKe29l7Z2389pnlOnszqnc5qUvWU8j73zWFH21hAqm5IRyo4QQhQyM5LMZOR31e8Pr/dfp/u+r/u6Pt/P+0UHLm4TIcdUCqsPctwPVOB4mQh6WYHg1utgQtIVWnR8G+HCNsrVuUStvlqQFPogp+v38x4IMfV9DFJOhqLzhj8yB/hi34EgZBxlDhgvwAllAfauBmLummN5/ROavqGAZFfWUuCMXZRw7wGdiNDDVxNfbHzMQ6yfGO72EsyzZHkWLsbFDgm07sRhyCkhElkHrJTZ4El7G9XoHKX0sTupYM4Raqn4SG2XLNCyxwcNOzzQqKuLDv5N8p25hZ7/WdHNujn9cDOiF7p4qMIR4jlsBheLob1dgbR9iRh9IxFTDZPwJSwZ/gkprB8lIWe/FGkJoWifZI5azmsq2n+cDIVldN/vKfU9qI9OF38cTufBMiAG481Y/2DXnuhsiYQcI/h5WaE9wwvHUsPA2c3DiiUc5By0hentFsqbvofWWK+iHllriVN1nNR8emCfmRNe9InAjzIJDk1VoCMpESNrE5E4KhFBr+XYPE+EhTcJw++wfFj3gaZ9KWMzoogqx5ynhsk9YZnhiOoRAWj86oWMBl3I0m6Q3rFN9MtkeTcnjXxFyjtudPPrM12kzPXD3zgB6qcoYLo9CYeHJeE+u9a/YYlweZ+IIf8lwvqNDEN78MA564b0eZo4vuIdJd54TdtEqpi23g4rRYRR+3iAMBJ+93zwIN0Ie7/+poGjXtGum99INVcP+cM90Y9lySe3UGSGu+LqJyXkzzxKm6NX0eQty+ilOJcc/2kgTfbZcL8gDP8tQOtbOeqnsvvRS8bJ/EQIJsRDFBgLC8dA6E8zQbnWBxq/6CytfFFOKpcekW6jDo7reMNwVCj4rCfvyrJGUdAXmn2hnFoyd9MsxhmGlbREuZhmMS640hNVYjf8jebBKUWKiSHx2O8ZhwRNIYaLYjHHUoj0KAkyrjNP14rFtKMhWJHjiF+HDXAgdQBaM62xqdkXCvcodCyOQUNbKKI+OuHw3p5Q+nOBzC8VkdvdUuLovqe8FjO0+gdCJyoM/9xhZ3O0LvSsb1Hg1K0U2mMlTfbcTOYpV8mOowWVZ55YuJKLzYPicHO2HJ0aCjh+lsG+WgThwUicnOaNF24G0PjVRhVbb5C+Yy31NvpN50yskSYlNtdi8CCbB409/pjkbIYTiT3x/vdnKmd0kx6kqWmbyZ0x+v43CvvigLk/w7Bzeyx4E2Ow+CIH9dMGYXIy28PffWAgAwZweYjx5iP/WxQOZ4bg6wcfVO33xh79IAjlUYiNFGKnlRAbJWHwNbYHp/wLfdy+j0rjc8j5+Ga6J6qmGUo6sN05CGqsK38t4+DkSCeUrlPGVP/ztPlnIb3rV0Id729TrqYmbHsPRObKUJyo5UPtpAjVl1gPVxMgNIQLx6fBENW44JCxHp6O+knztrykdNln+hvbH7o+Xmhaz0NrUxzCY6WYPZsPPsvTI/XuuGDo3M2FuUWkbbGOuvhw5EfiZNiinAgzd0bgaUUQ7l+3x91ffeGvooJXNqxjzbPCx0++GBEVgRKWccsSeAj2i0IOmx2prnyWJRL81Y3HpB9x8HPmIjzDFadZ5910sIwEpzfS64gdNLNXDf3aqYOTaX4QrY/GVx4fL68SOkcwPxndGybjm4k2PSde8l8yvm8ISz8PzHYH2lZFoa2Sh+Q8Lm4qR+DuwRAc2+iNwtu2iP3aH7eEKmzW9YBCogW9THusbwZyNooxOjcBOn8S0RIpxxa5CB7Tefi+LrKb/DdFpDx8HXWxj/FHslO3gfb3QOS9D0EuuUH+VwuFx+ppbd5pGuZ8jX6+6KS33pYY0OKHgtwIZOjG4OLoWIRdEbJuGAelPXKMdExE738U2LVOiJX/BSLgP0OkXWim25LzNKTuMvXW/EZ/J1nCcCWw+KgI669LMWCREIYsew/aeiB8mRWs4k1R18ca46PcMMoyECMvsd7xLgL6GyOQfisUD/qGIMrYF7Vprnisagn+TF14a2giOKcflj2xwKZtvoi4FQ2nW/FQm5+McG4KkoMSseaSFNPHCzHOLRb/MgYd2EcX9DZSMGOK/BOtcbXBJa1A1C8PwjwjJ3zYoII58kq62z+P1JbvJZ+oOrKN08RweyeEFwRi7qNwcF/xsKQqFs3vxJgkiIfV/gTMCEhE3XMZ8odGoyh2ECRNpmgo1ERWfy0Ed5phbDa7d1kM9MfF46RbIg4MVSBxogSx9qwfzAxFwIQQHNQnNNwOxfITkfivhgvL+VzM0o6E+BkHpUpBaLHwxoPeTth+zAy7+HrQuqIDV7kxkm+6YmUTBx0XRNg1PAH/nklG7ookuNjG4zA715+jI0DXOd1U+3qI9qdupS4u6vGNpuXZ4uPtIOavhLUv3CCz64uyxXXUwT9IgwsO0OQzN+myZU+UrDJFk9lAyBS+2LIxCK1nAN62CJhsjYFDjRi27Lmub5JjwZc4yCgGfhcIvT19kZU3CC8mhaCSdSnpmzgcuJsAE41k2GYkIf+5Av+IZbB4Ksan3UK4awnhlCnE069CuM0X4mplLIqYi+5XjUTYAgKf5dKY805srpthw1FdhFvqYsFOc3A2eeHUvEh848Xh1sMEiD4k4ulw9l5GxmDdPwH4Vu8I6R+rbkZblFP1mnzq4lf6RVZDHGC7A9g0PxKGvsFQ2WmH//aq4fe5ZhJ4P6a4763Ee9sbhZf0cfaGBa5ussGFjbYIPsP61wEnzChlc62ZzZpUHoa3iPHysQwJEhmqvotRsF8Azc5YnJ0hYnkmxSYTBTZbJWJYSSJUPRMxzT0BC5QUOPIpHjz/eOx8IkPyYRlckliH3ijFLzaLXJtE2NgnFn4VkVheE4T6ooH4OMgMFSO04b68L26pmMD/kQeW3o+AZbUEr4oV0K6Rw+qnABlTArFfyxTDx7CMGN1CXQycdpHa2g5SAOM+YU+YLnDBHLYvioUCzNwUg5YvhBPebhj70xwTDujDrnYAZmQb4quxMRreGSDjjQ5+XFOH/X1lVPRRQp+bvVH+zQBVMwaiyS4UH0cJYeMYD8N0BexGKFDUS4EqLQWsRApURioQWinH35/xuJ8Qjw6DeIz2jYfZ0ni4PYhHqKocHsyTfHvJcesPc6mn8fjpwtbmZRy2bRHAMzMcq3W94ZZohnEf1XF+ZU9MfdIX51UcELqXsMBXiOa+8TjvKcWraVH4GumM1/V/KT2pkk6s2d9N/36NNLTnFfJj3HNBE3MHeGL4Mx7yaljHK4yHWMpm/bhozK3mYMWyAKw/741NZwbCQ2EH/yAjrE9Sxxj/j5Tbp5b6jT9DShlnqMbyPvkn9oLRBTuU84FpY4SYf53tv9UJeN6QAF6rgp19OU4my3AlPQ5fXoqBWDFyWO9cfECC0vtxSD8uxXobGS7Esv2TK8Pm+fE48pKtg3YCHHYqUHFKiu/WMZjj5o+0vmbQZmuvr2imxpnMEQ/qYWvX7HPkwrqPBAufijBCFIo5Vpaw2NFEl7MLaL/Bmm4WGvXASHzo5tZexjj52A86DbEot2L3OjEFflYp2N8zEanzZBjCfK3Cj3n0Hw4ytQchzcUWIwb0xay4d1R1/wylJ+bR1YAN1Ecvl7bwLlGwYy/0j3OCVVYoGtOEaG+RotYvHtv0ZCgpkODf00KYesbC6nwMlt2OQS3LZKGrEJHtIuxg5wWaEoQdEiPgshgR9nHY/pqVjz8KRCxOREOoArnbhPhHKxi2B0xh4NRGK9dcpsyUa3Sx6AeprrZAyOxglJTwMZkngEELMEfDAh8sn9CnL7nkuXp1N8t5+lD074cuHhrohDwD4GObCNLwJIimDYGZfjompKZhjNlgrClNwhHm7mM6hBi0LAJpv5kbdpjjalRPvG28SZuW7KYRQ3PIJDWbavvtoeFNDWT1qT8KtDxhtiIMtQUxMPwUi5jnfGTYRWO7FXNCowjsaQkHpywS6y/xIO4RiwqRECk9RFBXFmKTWSwkL9g5bOZjLfMw+90ycMZ2/f5BApR6S3C8ByDYaoa/g1+RuOwQmcUVkUL5Onm2qeNGsjt0ZkTCZxMfn23D8GiSPeql30mgepzahxV0s6LABT8MHdDFlFl+GHMnEnWqcVg4IwknJg/B4rJ0GLanY+25NOwcMZh5VxJUHeQYry9C6KgIrBX54P4QM6SaKkHF4AZdE5eQtvdO2h5aTHdO3KT5mr2wIduKnREfZI8OQag1B2+sgeDSYDTVB0LMHHthbQj2Tg9D2kkuPLxY76wUYvp+IfSe8FEby8VFcTgUh8KQuCsK74sEeOAhg2OhHF+eSVDNOvafA1YwyHlDB8OLqdl/M1mWHaT0VW10ic3ybzVAPFu/A+VREFt6Q71Oh+3DZoo7doe+M+4pD8a0uEAUMo42DsdBBR/TLaTIckrETvNUiHWG4InvELx9nIrS6ckwWpaAH0ksg3ZKcJ+YA+wIh86nQbC2s8aWDnW8Pt1MOYE3Ke1QDb2b/5zO3lJBvYcR2rY7IP6CG2rHe2BmtDsKTNzg7uiOmFnewMxAPJ4Zhrvno1GtJsLS4SxzXMU4rMdH9pswOO4JRO9SX5yrCMD95WHInhuLyvw4SKZIYDgpEr3fOGFi5x+qjj5OKr7baFt8EbWpPSerIlMcyQ/GIykfK1Rj8baIg9RZLpikoo8nYi1kMH4/w8PDSi6+MqbN5KOeJ0KwWIqld9jsDklErUESDvZJxD4dlsVVEqSNFODZjBh4j4/GasdobDnIOniPcFzZFwC98S5YMN0YRp6a+PW4Fypy1aBdoINP+0xwL9kaPVJs0f7bGpNUrVAxxQq6ZI9VI9zRfikQpwoiUeItRPhuKWb+G4+emlLYnOZD/RjgP8ALeXpOrBs7If2PF6zKOQg+zIflWBFea0XDM3kQ+I/741NrI2XklZMay2DzeW10e5EFfuSE4BCbuQeqxRi1jQ+JMQdKz71hudetmw9SWD8eJMZ9xkMPxPBk+XuhLg4PtWXsvmTI7ZTCf78YvS1j0HSPA/9hfqir8cSYeC/sLPRD2EBCx4YwVDaHoXEdIWw2cwPBQESWMe9hvaCm2g4TeA7wEdnjXzVrhFqaQqZuCIGVEWqUrbA2id2HWwj6349GCZtrHOcEWC5JRGmyHFmbBRi1iGCx0gX7QtnnSg1gecYCE2I9sPIFB9k1MQiK5WPSOw5+aLhgqWM/PNzaTq9PfCdxTV8kbnXB/jVh+JwvgoNQhrqSOAxVEkD3chT26ER0M+OBDNvZfO5idA8ZPn6Nw33zOLiwfE5/I4b3PCEmpvHQzPZRRQtzpikGmJvbB5W31PHESw+JM23h6uKDLbbAD3kEjLdHoKAhFMYTCM+uB0GxPwC9BvvCSN0Dj73tscHBBK6bdDGgUhefDM2QbjoQXG1C4wE+nJTjcTUtCRdfJoP7KQF51mLcagK+mDhhNPPjQmM1aMk00LTKBNy+nhitEYbFRjFIZHtX+zHh1nV3HHKxwTsVK/xxdsHHIUH4sCWa5WYcqkfIoa0pxxo7NlcbRVg3SdhNj4kK6KomdNOPzWibNVJYTZWgqEUExSwhLvvxccE6HCevemHiTEMcfvKV/O5dp8FHKinj6W0Sb/9FKscM0SBnz2fDwaBtPOi18aEQxSJLh4/2GB54n8MQsyEAqoddoHzXBPla2gip0MKv8fqwNXJAvXYAChZx8XKHBPnfFZh6KQmSUYnQkDGfmhCOkGcu+OunA+Vlv2lg0Rey+KUCtSITSMXe+G9UOPYlxyC7MhoV01ivryRYGoUgwjcUe+t4sIgSY4WQOYZUgahTcnivlCGcE4d/eZJu7rqagCEbE7tZt0yOhyOlaBsmRvZYIV64CLCSnXXOxjAoffOAzbD+8CxroP9UiilCaSPVHNhOgekVFBfzjUIaTfAz0BcG+VH4KRLhyts4cLWkmGUrxr0s5jT9CBN0B6KFb4TC4+rIt1TB9iZ1BEwxxMvXTuDbBGDq6wh07hNg+TopelfFw2N+HEav4CK+1QsrTumjfWYHRXg9oR/Fz0n7sTK+ppgh030Q3ioicHU8H19NBfi7MBYJ42NhESdE8VkJCtzi4SxRYNYyBWZ8jMf7aCme1IsR3SBCI2Pw8wS0tyZ2M/tdPJZXSHD6qgBL8/k4ls7H76Mx8JkeifH3fNE3wRiWrs2U8KyYJnxcRQ/ssuhMfj61775DtEsTAs5AGLEZoogU4XCeDMa68fDlSuD6mIfcxkCoaDjAsF4bTz92UsbpVsqx/ESewUqwd+2L0+0mcOA4gafnC8P3oSh9GAMtrhArrkfjSXwQiuTWGKRQgVXhIyp8X03HP9fTchdlrFQ2R7Upy7/L4fivgJXN6SI0FLNecFAKvztsTmUrMJxlyjkbBXrMlqGGudWkQwKIRsViIqOE7ft59xO66TKanY1CAfq589C+NRILLkShb0A0XDJ4zGWBBr4LLm5Vh93oG5T5Zhdp128mA+UimjD6Lg231MCytS5Y0xSKNBshcliHvXtagpNz2Rlg3WvqPjfYtRiiZUlP7Ap7QwmfHtDy8Xfok00dpdg00MbAZuIe+km9+Jp402kBHx8f8GrCMOQOF+nMgdd8dkfxDF2UTH1HteUX6NDH0zS93x2KT+6BiO0mMNjvia8eHJz+yYOI9W2BUxw0v8vw6oocd7wUyLscj5xxceh9XYC1a6OhXc/t5r/MrbQj5N3MrBZCvjIK+imESbGBqC4OhqVuOPCZiz5VUTCdH4w1SQ54O7sPSga9oP3GN8jqxj2K4/9ifd8IeT+8MEE9AodSYxEwWYAolpv2h0Nw4spAlPY1Ro6NKqqsP9BFrUeUrXGLfgZeJus1FbRc4xgtCzxA75cfoqbcc9Ty8SXJ+mtjcQs7L+yZHv4TgQM5Qdh92A6nvvfC9Um3yer0UYpqP0L9A6/Tq74/aIHVAIz57IQNB/2x5mQYnt6IxpnPQsSPikPxSymcvrPsHy5Cdm00ipMj0KIZ1s05vmIoquK6WZ7Lw38XgvH6gTvyOhywzdMZLcqD0NbIgcZRLkwjuFAzB4as9MDboZbI/jUAWQp9aHpZIUTPE1M7CJnfopBsx8P8K2GYP94PxW4O2DJLD0MCe+KYQSv9jWZnN/UpNS98TH+494hjepFmGR2kV61bSUeaQwevrKGBJ3aT8a4HdPZCf7Tv88ZAbjiOrg9HqcIXd1h+Wi79QrtXnKXoP3up5eU+4uZcpCOn3tOKixowTbeAZg93fNUIQjEnAlvqY/BhuRDRN4TwieGjJDcCz7JD8Hh2YDf3JsVi3nJRNxezju5h4gVOf3P0/9MX295qYZyGKZ4M8YBlIQfKC6Nx7V/WD7142DIiDM/zQ+DM1qtcgwPZuwhU3+BCpBmF0ARCj5MekD0xh5pcE9rFP6l97lt636uZjnxhveTrX3pyRgVIVcY/qa30a/B1yhtVRIsoh1Td/qNx57Nok+1BauW309p4ezzU5aBpMQ8zxoUjM8MTdswpTB2ek8fUMkqv3k3vTfdTyvTzdO/XC7r3by+0nDCE5QMnKH31w4GFYRj6goeKCTEwK4nCkTDCspc+qKny6Kb6tBiMNBR2c9495vqfnDD7shY8jd/To28N5Bv1jaY2DoCMefHjF+EYIhRi6b449EiToj4rDv75ElSeFqNiqRBfH7GcOxaCuqWuULtjgPnFKvhyrJUWprygeUZv6MGLX+SzRxPHbxhDEmGDUVY2eHyb5X+KCo7I7tFVgxIKLltDidWrSMOxkEKuPqcKO3MoLobgeRMfh3QEeCoMx9evA5GxsC+iezVRj4bTlGV5hPb0PEnB529Sre1HmvilD27uNccSaw/sWB0C45JIZLH52jIuDB/0/WA6zxn/KNl18/0IPsbbi7r5TBf4tYadb+9e2KxxnZxND5OJ71kafPMz3V5lilsBASgR8GFF8ZjyJBHVxslweJGIPf3lCOr6TvDX7D3FuaJynS5qU39Tw8PnlPKrgeonv6ZfEubXrKMGPrLDxyk+2LA2GEd3hiDvqi9MLtojuEALhgue05X5J8h2ZRG1Z5TT0uoPVL+P7WclQOwmwlBrGSwninEyNIL1H3fMLNbF3XHf6e2yRxToV0dyr6eU9amd+G5aaHO1xI0jnqi3YPF1KArf+nJRYwPMWO6OtD/mKFEz7OZtNufrP0tQy3hsWxha7F2wfrIqfvy4QBn2+bRLdw8dOVxLVVGauMOuOelUFDTlMnxXSkbF1RT8GJqEl1wpdM5F4vold3zS0sWK9Z+pdtc9Co6uJSOXpzRxwF/yuqiHlHYnPH4ciHM+UZjG+lHVXAF6zo6GYjhQ6uuGxmf64C74S9rzX1FVQgtJTmpggKcL4pZEoMRcikpOIpR7JSLDSYr8XC4Cf7BeGWaL2iN60EzTxGT2Z/8BXWTaWMK/lrnW+mDsvR6FHZP4KD/Aw5vjwSj+7IALUl0Y9tXo5iLmWsqbZN20yIvCq0ceaAzQgm3KDbL+VEhV0wrpashVMnRSxcFZzhCHRyCknxRvGxKxYFsSWvfFQ6c5Gh9ZTl5ZpI+qla1Ea6/So5XnSGR4i34VfyGPsf3x290ZxlOCITnOw2cXMe48kkIaKsPJ2RKYDuZj89JQpKr6wNHEDue3GKO3igkmKDti4OwgOLN5wnFS4NqEFLinpcLgWhISteNxpygW58+GIWVcAN4pe6NU0xPzar2RNSwQL7u+j8yUjybmLgYZEtT/Yf5yMBCCCkv4bFRD3elOGsS46aEEHndk3dz8iAvjvd4QEHOpe/XUa8tBct22nzzn3aIynjqSjrvCakQkdjXHofWLAldU5KCaWPimBeLTK1PkR36hBZJKShtwkAYOOUHZRxspXNgHrV3fHbAuCNOv82CjEMNRWcYcX4ap+lIs3CHC/v58zP4ViZS5HBzuCESKjx9Ou/rDyhfQPhuN8ZOl6P8hEU6fU2Bll4qY+GSYBSYgYKQMc9LFOHUtFgvjY1BdEI1nGqyvDxdiDXO4ve/k6KxLQNAYOaY0xuLMY38MyDPGpdd/KXZCC3Ux208Ad3fWdxmHxYajaI07pj/pB6nvI/rsV0qlX8rIcMoTUp/ZH15vvDFuXDRmf5Ai+1o8Ju5nuSHkYNgsOxx2VMK/kvPU/r6ADt8qoMvs/buO+UEdr83gYeuPTao8aIaIoTlLivkDpWivE8HwbTTWN4RBrh+CISWB0OwMQs4GwCWb3UcNFyFGAoxlPpZyWIHY9kTEzErEq/tyOCqkuDNJjMwBIrwdKcIE1mMTT8Xh3GkZ+D/kWL0uEfnRKZhOg9k+GoynOexz3wSYuYRlXybbo3Vf6eqnJuqi0J6DzIRwxDLe3DEI2TOs4HesJ3POG5TnfJQqv1fQ21NttCLBHNv+BGPwGiEMp8Zj/hQppg3kIXuSJ1Jy+6LvyLsUOKuQbp3ZSKqle0j28z6V99WGqrknXDoiMX+TGE3zZRj/UIrjXiLcNo5C7D5/1Jx3whVlC6wOMUPhOTtsue+D1/bhuK0qYO9XiqZIBbtWAnwHyZEbzObMdC4kRwlbJweg94UAOIYBa5dxIT0qwhBbOaJvJ8E0dDBWn0jDofp0HM5Og6d6MjaPZPnc6ousj3pYUN5GJccbqYvOXvbYud0JXWzjm+CepRoOr39KWr1PkPrHEtq/s4qM1yrh6nonDPaPBAVK8eCSHEWdYnjO5KB+lzUKjnynpVeP0709m0np1BaabnGaDLX+0j4Te/jMCkVOshjmG+TYaKsAN1KKI2kxyMgNhMsoG3R49MGTtk+0wO09la9Rxo9B5uglDsSK93xseiyDv3ICqozkrFMIMe4w4DPJBeYBhlB5p4Xqhn7IVDPDySwPbPQLRyjbB3PWJKLh1WBMbUtH47uhCHdNh6lTMrJChIhr8cXgrAHQO/iZqqufUBenz+skx1YldNHevZVsJHW0t7CcHm3aRSEjdtGnHxdpGTv7RZpeyPPkw3GpHAaTFVgwWQjNqABIrw+AxfkGiq4tIl2nLXT+czEtfvCUGh8a4Pi+ALSrsHV/pYBHWxLChImIGCNF7AEu0tq80KGlB2/1N3S58RyN6iijQpWbtLatN4weu2POER5q7GQQNshRpRKHza3h2NHohD5fVVGdco/uFVdQfXsVuWa9JLV92jBo9oBEk4faJ/HouSoVpePToTRlKDaPTsNbwyR89BKgtsQXN9UMYODxgy6+ekldpKAK4sjOdrNmVRn9M7+Esmx30uXmjbTj904yVrtKV/P74iDHD093C+HNXKrJSIHXE1gP4Hkha18fPDapJp/LBdTGzyefmou0+7Yq3lQPRC8ZD87lcui3peDN11QUxSUj568Myzp4yJrsjdlD+sPy2RPazTtGE7l7aXTYGZK59kDRJxdM43LZu5aidQlzyFlCOE8Nwp5CQyjWNZJXeyH1WJlDdxUbqCCmlKwzv5LlQmtEveHgdkEceN+TER2chmN/06A+bjDK1yjwak4MzpX7oC2V9bLEP2Sw9D11cf2uAhJxdnXTwCePSmK30exxGyhl7jqyzM+l83NrSKrcH45nAxD+RIR9egl4kBSPI/Zc9At0hnb2X3qZfop46Xk06uoBmmb3iv7paQqdOyFouSPB1rJkHOYPQaXBEGwalYIUawWK/hFg7/sgpO60gP6Y32RofYM61c7R4GH36ddbDbj38EJreDTrN1Ik9onHs2kC3B8fgOAWPdhvv0u/z+6gnMYVtM4sh8KeH6RLsz+S/ztL3LRi59EoDgH2yVA/MRgHpw6GfE8SHDfEYVFhBMLc2L6apAcri0768ayVurg3/gipTzrazYpRB6iX/x4a5rmTtCZvo5eCIlpacY+WfdbD3/WBqEoWoVUqx7ybErzcxcG8bRYo0nhDh6ccIKdLuTTy+2mKtlTGxcMusKvi4p+1cqTUpGCG2mD4XEnBggVJ6BerQOkJCb57c2E5bBAinpjB+7Q6NF8po3SiFnYyx6srDYGwNBaKTimWWcWjzUkEtfMEjq8lgvZ8puX9ThP3926amnGAcvfcpukKdThedUVoeySqbGTofTgJnjYpuH00EY/XStHpGY3oRQF4McgWo/pqYeGGH+Tb/wN18eSZVvre//P/6fiSdA/eIc+Z5+jMgVLa8fAMLX/YTHyREWa2B2L9KTYjjaXIiojFfzw/eNfrwO/ELZorLqAFQXlkPraaPFL64lTGIEyeF4tUdnaHBCUCYQqMN5Gh1DAOb0skWBopwdkZQvydx0V1UzBcd3mhNtINdcO9sDE5GDtTo2CwWoBHgXHIC5Bh6UUJjg3g4edtHzw1Msauo8rwXttG2uc7KH1rX1QtdMC+oYT+LQIcHyiHxbEETCuWIyJXjFes+w646o8QV+ahe3QRPE4Zv0M+klLMG+qiTbAN4nfbwZbx/WoTZAT3Re38X1T09Dlt3/acrOuUoPzSAnevBEG9kI9lz4S4Yh6Jmh0uKFvL7gOnaNrDLbR1SD6dn1RHppP0cW5wIDINBMh5FIf5z0RQqPNgMYSDKztCMPwTBxvXc1GpEGD3ChEWKAthuiwGNnO5OO4Uha+mUdizPApbdXl4sIUPNQ0xri2IQ6CrGDn3uRjzPRA5K9zgAkdUzGd9tNEb/lwOzkn5CBofB0GDDCW7mJc94qM326Pzt3pCkmSJ+v/6YeozJdgP+ExV29/SxuTmbk7UDcM6YQS6KPkSiC+WbgiZboo6Q018rGcekKyDZ2x9dUJCcLUqGq/XxkD1UgimelrCpuI9XVmzj87+WE8l/+wiq/DHZCczgbZzMDa8iIEOu6fT6Rz0fDMQb1pM8dXIAGdVLKCl4oGxy0IxaqkATYasSxdKMemwGPON+fj1XzjmqwVj/Tt/bP0ZDC3fKJzxF2FJsxRHE6W49ViIQw7RLE8iUaCIwNA7bK1+x+BIsRD0QQQaLUCZcxQesW4w+a0jylP0wY9QxStuO/2wbCWFbytVsDU46fy1mwuvS/DlEuuhjPsW86HrzoF3Dw8sSbbAoCUGqN1lBg0dN7zVBtxOMr9dycWFs/54NNIIPulN9MdxL/WvZXlpV0xlE5qpjWsB53fB2PyOi8V3wmA20g0RbH4c2/yaOv/cppvzntP1+X3QZ7szJvcLxwQTMd6+kmJ6khgezIs0JL7wUdihxdwMuZk2EH32wRV9LjTfxSH1sgIP5QoEH5ZC+5YQJ6fEoLKOC4/2KGRPiYKxaQTSGkIwX+KFU2es8K9RP1xb3Umh6i1Uc+wNOYWx51YoIf2EGjj5Gt2El4L1i8Ru9vWQIHpSFCab+YFj54DB9hbw62eLcr4XNimHotkgGk7OXFTs9sc5ngnmOL2j6U+P0p29BVSy6CS1X+2gQep26H2Z0LQtCgtXhuDZRGuUTv5KtzeV0db726mzsJAebblFkVv6omyGNyy28RC5XgSOHh9Vi4PgkGKFH0G92Plto4ulShgdb4YZGkGYqxDih6kCG34pkNFbijk9Y5C7DBii64cd47xg7+mBn4YD0Yd1rnI3Y1gFaaBZ9RdZZL2jw+vfUgnr4pyh6ph3xgAuUdZo0bSHM2NtiwzZv+Td1GSZNF0nHItjvGH52AbnVpnBda4trHR9cFIlHBV9+Uh7GY1RVoTz2+3Ryua8+d16akq4Qq7NT2icrxa2p7qhQCMcrnN4eMEjXO5pDfm1Vmq6XkLe+1eRrdpq+rFpP4XO/0KrXtkiYzYHR9xjUFLFHHeAB1ZeZufu+116frOc3OTXqT5XFdoyN/zjwEO/CVJYr5KiZ2QMbEv9cVdsg7Ab/XE7TwPJSzSwZYAW1lzQQNNIVfiN6KQPBl/pd99vpLlEGesDddB82BqiKk8EiYPgsYQQwLi8MwaO/wq6+SMuHOXWvpisZQf/Y/oYpqmHAe0WKGTe81c9Eoe9hJh4meX2jyhc1vFDeagVEh5pIiJdBbPVtCB5Y404WSAOD4mGpQ/zqhkRCJK7okmpF8Rjz9GRn5spd8hamjWumNaaN1PNdzPsqAhCZVUUltzg4D9ywq3FSlhjdJrW/5NLIS2HKGdiG9XPscWY6K6/BxUipiIWu9VCEC+xAMfwJ+2df4scSi9S+4VbFMZ9SSmfvlFx8V/6I1bGk7+98FuvL+uCJhDucgHveCB6f4hEzpJY1JcIkc24zJA9x8DAbtZXDETdDnOYj9GCPFYZvZ16QcPAEI1jvRByPwr5eyXIM5dB/6YI7epRWHDeH4YvXNC8yA4Pmp3g1MMP364x1+klRsbrOPRojkV1YxBcLc0x3egbqYZeoJ2px2hKn0v0tfMnxQZa48/vYKxgXaqxg4MZOswx9vbAs9QT5Gm4jVYf2kv6tc9p4g8zFC0Jwf6xMcyDozAnxgv3WzWQkFhNp2sK6GP9TpKMOEovM+rI7XQ7Hb6ojjyZHhBgDv4MJyhaB3X/u/2GYXxUNEjgNSoeZxfKu/ngmj56DDTu5hA9LbgpOklo/ZLm9XxIsyre0pDSvujx1x2uKqxb58gwc10CSjfKoT1DjPdaPOx8DryfGYSCRSGYoh+JQo4QuprxWM5V4G+tFHeXR2NYuh+mvjGHVz81UE4H5exRgurTAVgx1APWmhHISuFjS3ME4lzcWJ9WxZnUSjLW3UmJN3dTvPwRzQk1xFinAPBYXzjSFIHYjR5wDe2DKfcu0x3DXeSrX0i9K87RigstdCBfC4c8LDHo6UD4b/AH91YoWh9GQ+YhxuVoGThecqiUyPFm3/+Z0ecljTj5hiYx2oQ9IPMZl2nnihN0ZP1xujL5BrW59UJdiStcnHioS5Dj7txkNN5MwqZ/5egUiHF9fAy0Q7iwi2f9REmAeubhmh1y/FUksLWUo/CUGAviuMgoDYRf7UCIftlB7agDKjq9kBkWBi02/9ezfpPxPAZrawZhb0U/NF27Ti/i82n1ROYUC25SuoY2dCZ5IzcwEnq7otB/hj9cHUzwsugLPTxUSwbudbTmw1e616yDyNsOMBzlD0fdCDwVx2KtaxwutsXj5BAFTEmOKRpSvMgSwamPsJsXK06Q/N/T1MWRYUdoQvpeOj4+l8pX5FF5/xP0LPoHjec5orkHF7qVciyoSEHd4RS09U7EyXNSaDYL0TImFlqGAnD/iHCe9UPuZRlupcsw3z8ORt/YftDlo+hWFAY3hOHQBw6yvoRhmVs0rvpL4CllLhmWAIGuBP75IZjtaYQ3ix7QxdsFZFewjfqdr6Dtjj1RYOUMq3OhuLc0GgmcCBxJ98EbniWmbdXFqkQ9iJ6yLr7NHW8GESpPRcPRPQ7v2xU465eM+7uTUb4tAciUYIwxFyP8Q/DGLgAjGc/vPU6O+qfoImNW9AGa2Is53LuNJOnYQONKS2hmv7d0z8kGw3dFoOVBPJ7MSUHy8RSkeSdipKcMao9FmHdDgP42QmyaLELFdRGiPwuwsjka59QiEb44FPPec/DUMhxH6qMQbM7HqfciWIrj0Z/5wPAHqcgWpOJBuBx+iyNwa4A1soxe0vioQtr8ZR31WlVEm1Jf0qVFJjj/JBCS4TFYv0KAa2Ie2tgjZU30h6qfH55FBmGpeRguso5GfhLgigJPl6XAdPZg/DcjBZpfZSj2ikLLRQ/wWk0RYzygm9o9mijx4mvqxyicdIOalcuogvJIZfxmmuZVRP1tntHwA+bYfDAUc35JITRKRtqIZBjdVmA5y7iJ7P2OjxAgmytAWnsseMYxCBeEw/K0Py5qDYSBwA6n9tvByc0Nk+oDkejARS9jCRbtTkCV0mB8a0yDmkcaPn1KxOjQGJyscgbt/EqeScV0g7Lp99pN5HG9iv651hvtju64OZ2LWs04VFyUYgY7W7+Zi1yYyIPRm0js4UWCl8fFowABZmbKoF6ShGizVBy+mIjyjwJ8H+ALbw9dVKt9oGeRD+k6Y+ijARg22Rgcxh8SNWSvfUM6zVX01+8AjXEoo6FNr0jy1hQO9sAD5m1+PRMxJyARg/+Nx7HVYmz6FYvXV/i4dJ2P25IYbF4egQapP/TIDo/M+sH6zB/a0tZOG3XVkLbJnLn/IJTr8TB6qAwxzinw4Kdh4YE0tP1KxodfQuw64Y2izl7o+FVGrfNyyDdzFQle7aER/72isgZz/JnPgXXvOOhMS8C73gk4YiHF63MxaP0GzBjji3mF3phmE4ghRVHQEsRB7YcCzr9kCOyMRKO1PTLVvtBsrXJ6Jtndzcxtvvg7mvkKY/YhZxQl6aPfuV9UvKyebj+qo/BpHcRzt0D0ixAEbxNhP8vMHuvl8Bweh3BPAaRXovGSovFXOQZ9DvJAlaFwcfNCwTxDjNT7QpZOF0nj/TF6c/MC1X78TKfmGqF69CBcKuMxN5Lhx/Nk5kGDsSE0BUl72ZmtDUa41QAY3rtBwd5bafuxlWSVuolyYi7Sn6eaCN7ti9KDQjzKSkDG7QT0MZdgMcsUveeO2B/eH1mN6tgeqYc1rHf8zGedzVCMvwUixJYBD9kZGh5xn5Y83UF5+1Z3czUvGg/q+Mhi7FQNRXKDJ2ryTHHvjBoCHJRweqMGqrbbQutDCOiNAOrsvb09IoVLlhD/BfNYdkVANzUCGU3M3fZw4TI3DLmnvKFXa4i2he8Jn45SSMcWCrqzg67IzpBlxHfqCDTBQPdBGGPFxa2yOPS3S8SQoUmweydDhVck/nyww8Nvn2l+ySHSHLWOUv5bR6dMj9LEQ7+pfpEr1p+MxoSecghuxMOjMBonCtygkqiKUb1v0sN81p0q6uiGsyZS9bxwhp2HKi4f7seCUexviIv5N+lP7CbKPLWsmy9OiLDxjxhd7HDn4+ol9v6ue2FPuRVMXQyQE2eMzBxnNE0ifM5kOc+Pg+SQGMEsY61qORjC5ppLbSAc/gJjDSPx62oEfgcFoedaO6RXq2BGz2u0z2IPqb3eQWOl+2nJylu0cWcPHNtljDnenszpw3DSVoQT2+Oh7RuPHw18/K4ahJAabWQm11Fy7l6q/72N5nceooO9PtJUvh3e9YlE6uY4fBwjwePLHOxzN0WE9gMyHr6TMmvWUK/wYuL5t9J45lE/roRiFaKxVRICn7UmKBr+gBqVdlA/rVXUwLhMhb37whh0UakxBqKhXLjnE5Sue6Kx0h62n1hHL3OD60jCBlM+slPEKN0qwMtH4RBG+UI41wVjO5zQFOoF9z/Mkbu+Z6IiHDdX++HKckvUPu6JZZcfkij4PEU0naHwwKskG/OE3m7upNU7dDHTwBm31xFin8di6E82Lw3EOM/2UOhJB4zL6IlNf69ThMExKv18hsZ+/0z1qjYo0wrDj10iaOcLUBHB+nY/1u3zKsl/dQ45DVtGlR25dMWXdeEe1ojI4mAJc6XCJxy83WyDGdIPxG05QPnW27q57APrVW990cXJUg6yJ0Zgpn8YTpcFQCB1h/06Z5jaeaDSLwSVI6Ixfb4Q51fHQJ0bgv6aTnC4q4/mEB1s3mWCbQ/d8Wd4KDqso7F+exSSfwbCtcgRWWv0MH15T1z1ayXvy48p2OY+9bB+RNkGrRSrr4E/e+1xZSFw5jd7ngoJxifwsbsjADMum2H92E4KvvWQ3Hs3UGGVMjIW2MHWPhSPqgXIHMXHkXV+MMroi7WmlTSUzUvRnNVUfamYypd8ogb2c6/Kw6H8Ohav/kZC8/JAXDFThYv7NWpMLaUu9nZmnp2rjy627nXFxNeBMPTkIKNXMOaVeUEa4YoHEe5Y+ycQI9K4eFwWi0GXubj02hfOw0ywo48Sgse20NGZfwn2Jnhwn3XOkTGgDhFenmV+wa6/XssXV5faY7jjADhPUobltec0WnCDbM9co6Elz8jKURMJD93wpjUKj2IkmLJfDK34rv/f0QvjNxmyvqICHUUPzFnRD4vXO+PJqVCUd8TiWX4MtJ76wU6mg4hb10jCepu383bK3HWGko16IeeNG+5842Jtthg8Hz6Ul/khO1kf+6s+0Jl596mLLs090OdCWzfbuAZ46umOlWeCkDc5COpe3ii+4YIbcQNROtcfapMjsZn9nPXbItH7vSdm5Gmjc/wzqsi/SLrlt0klWBXiMW6Y9pbNgS0y3N4qh8f4OOx7Fo0rY0JwxcgVx3UGoEalnTZ33KTrAyvYu7pAka5ttGC4BT7VAaX3RDg6TIqELAEUQwCHW854ucYAl55rQ3rfGKYr3JF7LQyqV2JxoygGRakBSL89AN/6snmVu58eTd1HitY7pNGqDaUZvlDxiMWRUileRbJ8e0kwDWde79obm+raqYtxMS+o7d5tkjCOEvXB2XQHnEj2hwmbidw7XvjzxxkL77ogt84XiYERmBIXg5yxEVgb5I4vX/qgeuhtSqw5Qg57TtHaKV/I0M8Bt9y58OXL0f4gCT6dCei5Iw7znnBROdEPYess0LpIGZ3/3iVPyQla/7acVuxrpOJQfZQkBsGsWIiPU2QYdE2MvfJIjDvuDWmtFXiqxvhlY4XZGcwbloQjrToWp+pj8H5xIFIeGGJGVRO9jy+jjP/KiD+1iZ7VGCCzMhBbtwrxz8x4XJkuQfXlMLz3cMaSfG3ks47Rxf8BVHYflHicHJtlWJRpG4ZFUVBRQUDAIBQkROmG+6SbmaEHxN41Vtfudu21W0xsUBRbbOxuxPhcEbsTxUD5Xvl1/uHgfed57rjO45hx7JeCwZhUnBQOCdbg9yaCzitdGTLUgBdnz4rtkRUyz2+xXFu/W3r4VMlr19bknPdmZH1XOj0xpij8vvxI3y3Sdaf0HHBXRmww5Uc/f0YPVBO3RMvFPZmUdMogOikd36w06pSlMWB/OnM2pOG9ToPbsRCiIluTaq7L3QNl8iLruVyprMfMUQ6c6BRAWLTg4eqCg48B41qclv6xyyVpbbaUnzkmji/r8qrciZ9/evD6UUuWar7Jsp3bRaudJ33HL5LsyBNyr6MhhWN8+Nk4Fvf+KmZaxfH6WgQDu4RV86ttIh96JVbTyV7NvKRovvX2Rfu6GXfbfpB/jE6ITqtD8kLuy/FGjRk3zpVH8QF0qnBl10EjuvuVSNzofDlydbPEzL4ujyc25muZL1dLVEztp2XqqUxyZ2TQfW46o7enMT4tnWitltb9FS5PZOjzUHoOt2fYEl0Cf5VKTu9HEtBMj1B9O6Y5+FPYO5g5J71ZGtycLls/SOc1p2Ru4knZf/qtOD5uSlmmBzEzvOlR0ZLI759lt902Cf53rjzSLBafQ6fkip0RH8Sb8+0ieVMQyRpjwe+gB/i5VNOwJIqe8ZHVbDw3lvjYWO5KGA8GetBhTAvyLA0YmV2X99/M2FbbhYPHoL5ZKKXp7ujaNMRezomlRY7olKySVatPicaoAa8aeDNvdgKdTqZT6ptJ3/+0LNyVxq0rqRQfTsMlQkur7+m0OZZE3dXhLOjryLeM2rir70mvMXfEyOyXFDdowQx7b/I9QrnxI5gjhR4ctbOicm8j1q1ohIW9FV+Pe3DdGsqz/Vlt25Lyd2+lIitP/mg6R049WyKrR5+Xtrsbo9vak2W6sH+mD6q+rbA405CLo+tUU+e2B+1ftaOmwh5PhS7B0dibxjH8XSTPEoX5F7zZZODNcp8gPLtH4WqZADOiOafjicPnelg6H5alSxfKxBkLZPy1Qrltr8fM/e4Ebo4jzyqNhg21DC9IZcvAJIwbJDJvcBIm0al8W5LGtidJ7DOOZMWmNpwMqIPP1RL55nRBNp16IvtsG/HsqTOVnsH02xpFnRsR3D4o3N3ji7upH6MewKleUdh2juaPskC6ixX1Ex7Ld6d14jJ+lhQPXSaaQ9ck/U9TrnZ2Z/ptbwY/sqXwaE0OBV+S8f8ekIMKO15pjDqyLr9pau6Ezvxgvk5J4M9PidRUJ5I+Ss2IlWqWDE/i091U2p1JZc24BNxyvJkTVB/S98vuy3PkSufZ0nPwTgnZXgvfRFdmzomh0j+Z+LhkzE1UFJ6OYu66cNofj+TY3/HoJSXS6I6G6BzlnD+1ZdYyPYYfuCoV4w7IpFZnpca6L/K3W3MMD/swvCiKLu1V1BiqxkVHzZlCNdpticTaJPElPx6DuwHcWG9B15Rbcu7pCtmwaKa0P7FKKubfk70Nm2JW5s7bz24U/jDj+df/iVHZOtmYu6Can9xLxavBWSlX+GyRIa6NvFg1JY7A0lR0QjIYsC0D85IMYooyOTOpPSemZ6A6rMGi0h+DEiPe/nlKkr4tkS2Wi2SV735pXbMOFWtc8fwehYOLGrPoOHLqBXP1vjtXB7bBqnc7Zu72o+BRBFMWxfHsSwRpq12psbQeMb8uyjv3LZIRuUVeh5+Xvn66hPeyp3P3YLS2KhZnp/BDmR9/DdUyKliLpU0qL07H4fLFm/49jOhic158rJdKq5xZ4tNzo2gevpa6w2z45OBDwXMPntYxp/mW25JfsFr6j54jWxVOuLZTdDQrZaJC/abfpG2QE3s6RbHicQr/dcmgyZwM6uRpCZ6j5b1tBjXbaEk9ncie3GBlNljR6OMzsR21R5beKxCNulhGjTFkdYUnYUeiSF4fi2daMDXuOrHtPyNc4mpxL70Ouhst+NHLnUNrQykKC+dzhic1dIyounRVRmrWSlmLxfJp5QYxuXlTbt82pGeIO5Z7I4nvkUi3zmlYKrMj+3wau/YkEng6Ar167djrqYf74yNi1H+xzJgwXxJNdsvn4JpELW/D5Xpw50ggnffaUTjhpxjtLZLdSVur6TdvjcwtmiX+Cq3in8ruvFakfQpl+SANuSbJDDLWEFYrnivHYrnnmIBVqIZxoWq2z4ug8A8XfFMaseXRW7ky5alULq+FU1JLltQLQv/vGPbXjULf1ouTg4y5d+a+TDm2X+quPySNWjyXoD8tKO3jQ96gUCpL/XCd0JwhFY8k/MpGGT5ntuzzmi9FfXfJ+1dfpP8uawzs/JlXK5pxU1WMG6Zh4y4Vusqukpn+LBIbOv/vqxiu2ic192TLEbtVsnjeBVlwzwg/5Rk/NkZz+0E0I1b5k3XJmuTLerQxr5TfnPFljZz2my2/OfbYE/lw3IZrFUK30BgsJ0cy93IAR+NdCVnoTKfOHuywgdSsKHxbRTHtVSB/vXMioaIpozRm6E9qiaHGm8Lrkbyuq5xVeCSnL7XjU4kuF+8VSuXJhdLJdJGofQ/Iuje1eZbfjq2xobzvHoLBB2dW1dGj068TcufnChkxYLEU2W6VsZpHUqoxZtpmZ3bVC6ByUwg9fcKoyA/G0cOPft2duF1qhInFU1lru1f2+ayXGx12S58P70TvfCt+tAsjbnUiGzclYzY2nkdNoGyRGymv21TzwZN86eS8VH6zc6/3EqPXipXLAyjqGsz8R57oGSk7MKA2T3d/l7RPdfkR0AqNtx/zGoQzp3c4228HET/ZmxnfPDk4OQDn/EiCL6pJfpRIsiYGm+ZuONeoQ3nHfXKj3zz5aTRXUjvtlN6bdOiS05bQDCWDWMay/7vw4KItz4fX5Frta/JuxBHpOueC9LT/JPdsGhOta8ewBS7obfIgLNSDzvYu/MhpTWULc/7U1OL+iTsyuutBGTdmn5Q1uyVHnzakkb4Xd5wTmJqo5erkTDorOyfYUI3rmige/xNezcI/D0vR7E3ym3fvV0nITzuyFvox9agvxpNsCXxeg52eJ6XH3O1ywfycWFTp4vvZnmsZQdRsGMlxsyjWrI+gXdNIDibFMuOqBvv6aQyfk8aIZsqz0gP4qDLjsNM96TC3QNp82SIXPK7KwbKGFB/xIm9+HIn/JGFlpKLufQib4sSJOFMMXuszrUwf60GNSb5uyc5n9vS62oYZEW3IGWLP7YfWmFsp/3d2XV7+/VFmzimWuI2nZELQNdn+Vw3WjbPFcV0oC8NTaFo7i+eXszi6SItJ10TODIhl46yoah5+cUWK/9wvRxROttbnZH0nlpj6M8bLm6sBlkQufCPhL7bK8zVLpc1fW6R7n+diSDO+u3oTvCKMmUeimdU5lno68dRNVDPzVTJxb9PR1c0g61AKuZHR9Hd0I7+FMTusfkiR8Wf5o1F9pux0oFQbho9uMrWtMzinr6WpKhG9BZHUv+2Pp7k7hSfbYW7gyqtD7iy94MH6B26M0GuLzWk72mQ05+U0Q/TH1+Ril+fiGHZDvly6IkOHvZCfEY3J2eXBTW0c/vZaCnOzSJuZycycJF71iqR0qT8pW724r7Cr9yMJXHhRfvN8oiG2bV34Y1cQFl39SXa0453o8HX/cSmelCdn3uwTvZg38tnOgkN67ji7w18nwrmzL5IeDaJ5Oy+WkPUqPKKTmZCfRtHJNKyKEpV9F0nhYh9mpSk5p8oBbVN3vheEMOOxmlEvtZx+kMWB+1k0fZaBUUUKjbLUWC6PZcrmKLorM6TKKoKS4lD6TRQ2lvrgcqsdrvat6NfHhAcxtVDpPpWSVdfkj4IbsjPnizxo0pyl7QOw66Lmm10Gz3Iz2ROYQq9r4Tz/6MzyJk04+cugmk3PfJXgPQ/lN3ebWJD4hxcDj4dx+58wJcN5kZDWHM9c5QzuPpMB49/Lpdz6eBa0xPqZsr/e+GPdMIiSnwE0yfCn4Rh/Vr0K4sGQcNyaxbPUKAnzkBTmWSnUS8BZomlhr2TI87G88EkkMjmdCyntSTbqwKr6HXC83Z4anzI4fTWdtIepzPgzBWP3ZHxOJuLzO4edjcPXIZI+yjNmfHPjRw0bnlrUZ8nNF9J4xyW5YXpZ2u3+JMkTm7O1QSA1O6hpeScdt/I0lk6K48xDN87NqsfaUTdl+4Qi+c2JK+sy/t6vam5xasXtIYFMOxJL8J0E9JXzfz7dnwZj2hD+2Ib7n2zwPurIvo/uRA33Zc19X+xXeFL8w5nNkbZUGVkivpZMG9CaE/960i84jNP1VCzZmMzroFT0fqbwz9MUHB6kYj5J8R/FC1YpGWOoZwbHLmkRJWP4LtAy7aiW3Hda3tbJ4MNzLX0Vj7rfLR3X/qn4VSUS1SAe7YsQVjRzY3ahGRVzPin9eVbilhVJzv4yCSk35nqcN1W74/h4O4WBj5N4vE250zIbjJo+kh36G2T4wgXVnLDBglamRoxX6LmhHc8ehHE2IBHNwDS8UlOxrVSTaRVDwb0wBnwKwWZmKC6/QtG5GsykRf58XO7C/XIrNq9owITYH3I947UU9Pgih0Y1YGlde6xGBhH5M47KZcmcvJbG8q3pnNEqLhyQhs3AFOYmJ6GzQMP/3qix2KHBdabiBzcVJ3+fxsl/FU9cmcHSqEw25ij5c3Qm7cng1oFUrGup6GkKONlxQk8HQ79TsnvGdsm0OSNTaukyKt6J0HHhfJ2kOLaS3/NPgmFBMyJ33BC7K0tlqdH0apY8c8JXmfO/2XC8PyHPYumSkcYPtywc1nfgtnMWS1MzuDsujdLUFEb2SiJ+kJo5b2Lo2TEY2wQ3Lh9uxsEBOuhuui6Ntu8Rn0c75MLH82Jjr8PUCMXL3AKYOimGFG8NmWZJNH+mIaQggTspMRxtGIG2vXKmqaHUqB3Bwp4xHGupYkWbJHybpuJmms4hpSbiamUS3aM9bZplYXUhkzt/p2JfFs2SCa5s2VmXVymnJfPnOomP3yr12pdJ2XNzgm74sf5HLOMGJRAzO5jiv6yZd/qRlBttEscbi6pZtcGf9n2VWlGYbRxBWJ6Gr4sy0L7vyHPpwotuXagT2pn8+R2ZtiOLXwMzmdoqnWVrlZ7srWSqCX7cv9ySS1t0sX57UVzc1kvty4oPpqySHrkn5dXCmqxMbsm0Bj4MCQzhccNw7n0L4cylQIqGeNOzvRv1i1wYOsadT7m+TFcFEz8pin1NE3h/QoPjhyT0p6fQ8W9lnj7VcjCmPdr6yi77riWqUoV3gh++wcZc6X9ZltRbLX91XS6T7I7K3Nq1cRnrjF/ncNoq9aezMpx+pc4MCtbj6rNr0vPdYfnNqNxIJrYJ5zcLy+Px7ZJC3qpMEk92JPpuZ1LCuxAztjP9dDuxJagD3sq80tPJoKRHKqUmahx/hLFvpBuBm0zJynsurj13SviOxeL/eIGcP5krRg9vyk8rPZ4PbIFrF0cq+znT629HxiW14uysFnzt14zDGy3psrg1fZq4wYYABnUJZ3eXWL6sTKD7DSXndlKz5oCGgauSWdA9HbVvJgHZGUwdlkR0p2DaP2lBsy+lsvTIOsk/s0Ca7MgVT9UzGVxkSXB8EE+WxuKm1J913wD6F7ZEU78+P+/rVHOUlYrdJfGMUPhqsNL3S5TZFKvMnZvtMfuaxY78LG40b0+dAi16TdJYY5WCj00yF/oqz+6jQV+pL//N4P20De2MGinnUSoj0veIo+IvX3vky/Btp+RL8gvJH6jLUKcGrFjUEINO9emi1WNkd8X5neqzaKcpquxWqA+7seRoEJ59ItnydxxhOgms0otnlV8sy88qM8gmngf/0xB1IpVmZemcbZLCxTGRGPxwZHX3nxLgvkeutF4qj/XXyPEZN+RpqglWJj7of47mXYgyz90Vr3vgx6QvbTBs1rqa/bSJTFA8vK/CdZuS6Jek7JzLqeSsSKN+TBo1/kjhQq6GjhlxtNwXwfiKENLvhvD+czhTLkdztX0s84yjaF0aiK448WKLITXz3sv2tsXyPvWS/JN/UwavfCy6y99LxYlPYmj1Tj5Oey7ZZs8k1OaDnPyiy/rHTTi71ZF+y/zYFRzBjsnxDF2vpv9rFXvN42j0PYL6o0LZ2ygMzecodlxRYfw9mUCDFNYXxuH405t+/xqzPeOumM8qkCX/bZUze0ska6gR02Z5MMEnCpv7Kt41U9HVKZrLsSGEx0g1zf9JZNT4xGoWT0zk8vBExgYm8scQDUeGqHgWFEvP46GcK/DB/KUTLr1tGO9ojethe2r99OBqa9hHBJVjwyn3DSTmkzP9ejdlZs/6tO1aC9czNTg7oUo2hn6TCeGvpeaHe3JG94b00L0pk12fy2pTPeqXWrLdw5NjZWHsMlYxaWUybl9TMIlMQu9/cWgJw7AkgJQ4PyyaKL4RG8GHVQkML0/kQpyaGpWhNPrmRAf7+tj/fCydre9IxT9fpNkIcxrbeFL7cgQt/FXcMtRQ92cCRfdjWdU/pprxWzT4vNJU0+y7msIKFaLM5ufX45g+OBrr5yGs++nFh9atWH6lPrevfpCr7Z9Ibv8vMmx+I0za2vOqvx/bDMPonRTOsFxBs8+Ti1OdmPW4JT/Tlb6vZ8Z/rw140vCn2HwvlRVjLst/269I4rtnsrZLfdK6tmZAm0BevopFtyqZbyu0rPbKYNXGVCacTuCxcvdVBj6Md3dlrrmSgRXvM5dwbn+PZ7XyzgOUXkkfIeTsdqLXIDPe6zbiUoEp7c63ZvxSJaMERbD9bRyT3yYQbZjAHCUXr5gWW8235zXssE6spts9NeETVGy8rfTcqlg6F0USZQgrU1zJ3mhGf533Unn2kBge2ChVe5Qa63dNVi6tQ3y0Hb6T/XlsEYHf7CgcX4ZzyymY/s6KD671oqu6LYvTrXj9qR4Dn7wUz5FXxCDiopyv91gWauth0rw1hTUCuV0UywJzJacmZHBwcybay+lKflX2UXEYbWK82DXfkZSNdvTzbEOI1ofZJuEUTo0nJk/FFmKpmBXM7EgvbLzbMcjcheyu3oyOA1dTJZ/3iuHhohg6XYtCjkUQcj+cIIX3Biax71wS9xWuHZvI6KYang5TKX0Qzz3bGEx8Qhla05PCQU0xqPNWLDdvlyL3+TJ76BzZ47NRtPfvSPFoQ0pdXAiqHcrLz7E4zlBqbG48IaNiWKN4cv1R/hi1cqL3SyPWO7yTx2YXxSDwhCxdUyxn3X7J18YWFHVyYe1BGN0zjrXdk8nblE7skHS+fE0k/Gwkk5r4sMTOngvmLbjl3YI3ans8uniz5UoY2pdxFLZQ0WdiHIf6RrLbKpRNxiHgF8bx4ZH4ZUfj2CGaITsi8FwWQvCLIM7/HVjNbUrWau+RWs3Ac8mkSBLrZilnoMyeZcfj6ddE8bexQVQudyB8kh7jv56VeY9XinHzeWLXWtnxK86I0fbajL9jT3wEXP8ex9T4RBrcTcTxgYpPDtGUugZidtKBqJwGRL96JC4ZRTJlwG4ZN/WQHBpRIvbnKsV2UWMePrbleBsvWgaEsfpgAk2rkjB9m8g+41jGXg0g6qAj43daEBzYmF9/NaGotS1hnzyJ/DeUwDlKPf+bQMPIBGYq+77voDjCdeNJPByPqW88Hzsp/f5RybafA1l615vXvTyrqVeUhklwOvoKtTGpxJslk3VGw4+majaaqPjhEk/apEiiB/tx/KYN9i91KH99Udq+2ym3jfaJv+0dmdu7HrcVLzD1DmbHMeXMFF+pUjJ05K84Zd+GoOvlxoopFhws/y6dZlwQ52Xb5eS5jeLzbpNI2x1ilnVM6o+9JcMXlIu2ewPc6tlSNsMP12nRLNujwj8oHtfTys7JduXstuasT2jAkMP6DBlgiMVqaybZuVO0Bmbfj+JD43iilTm/Y4CaHfM1dPmp4fhGNRPGxfG6ZjhzW/gT38KN4/3bVvPx4HSygrTVdLZK5cq4RLoo59jucixmMbE8rR2n5PpY4kwjmPbTl5lj7dBaNCJXfknFt69im6aPbaolld89CXOIwGRUAn2VXZPhHIvDEtApaUedFubcHl4pz+yvyPo1O+VVxEb5/mqt/FlzrVy+lSO+HXPkc9Y6efZgq1xRnZa5yeXyPKIpBWY+5O5UPlOHeFJCo1i/z49WC+04lmGI3dCaTKqswUglSzxa3pzlT9sSZR9AZ/1wrJ/E8KGhiqsGiVydnoTRykSyWyWwMzCcYxN80HVsw4DvdtVs/j0NA1dtNXMUb+8enEBivUhGRQcz+bAwbmYIw7ZFMDUviiNdIlirEczNPenxw4mzFfaY+rfFMNyXsSvCGHwvlpnm8RzJj8Q23p/OFvb0O9sQv/evJL/ipHz4d5tM0M+Vej75cnnLTukxcZeEN8oXw7erxWDGIvnkO196GCyXZy8Kxanys1xs2JLpzQWLXbH0HxHH7IpQ0hzcienTTLmzOvzn9UVqD/gm7bP1WdTJAu1aR4ae8+bytWAOj1Vqp62KO9MSaZGn1KPSF99MwjB1V/LAnZZ0+K9ZNSO/pTJndzrhCltP15DVMIqAbv7UT2jHoXUOuFk5022cF/kBsO6Fcr850TxwjMZrciQvGimZuWE0nVbEscpGxYOz8TSMiuCP+t68d7Liubcu9l9vSemFvfLj1kaZnbJJdP7dK4ahlyU66qGcH/BMnKbelcK/j8mtg5vkwMvFUrRrgTwxXS+b796QJ8+MuDndiw750ZivU3HPUck6U8DezJnsf0zI2KfDtC3lMudFpcwbV49fNy34+dGBXiHeBCWG8Of/YtgQqqb5SA37K+Mw/Qwe39qQc70JdvcbVDOsveLl2enVLDFXMXROMH16O2MS2oR/kvTZ61mXp85mjMl0onmfAIqGRmF+VIX7ziSKT6UQcjiV5Y6pPO+ayIonUSyv6c0jm2bM3/FN9Fuekwa++eLcco24jt4ojv0Py7tOj6X1BD0lfzXBYXhT8qYZE/SrJtOc74nD1v2y+kKu2B7YJos/35BldxuwP9id+f7RJI5KZMmPRBxGxuH+NYhwCyfiK0x4v7UOJ2vUost4fe6dMebQehs6X3Jh7rZAGhhF4XcmgSu91WAUq2S/APbdsGHzcj2Cjb/Lb3bbmco1tbaav5S8/eBJAB801liqqyR433V51fy8uF5W9vQWA4zMHNnREg6MSeDFnVQcSzM4lpDJ+l2KLwclsP2uP326tqDnlM/ieKhIBllukLSOK6W+ZqO0WXFMGiv54b7GmIuDHTkc7k38FyXP+XpRFejACUxo97BSDi6+L5NL7kifkZ/F6qgZE3p4c35FLHnZKTzpp7jwnRTmmSRg/wtlT7jgsc8K/91NeH/GlP7jm5GqzIeTp90YXRHEC89o6u5V4ZWtxj09mv1DvZj80ZThOe+kIP6OjFB47mAa0VMz+E0zVQLTbPzpeEbZx02fiP377dJ5yVrZ5LBX6vm+lPGVZng98cJ6WwyDv6Rw8F4GLz0zMPRJ4mlUKKvv2TG9VZXofjwq/7PMEc2WpWJybZ18jjou1mPKJfi8GdfzXIkuDyZvWAwvL8axpjQa+6fBPDDwZHx9Ww4+MuWPKYY4J5tzJ7kNdWOCCeyrJuRtOot6t2duy/Zs6ZNOjyBlR1lEMrVmAK8auuO6sS17e7ejNM+DyhcBymePYHhGAkE2SeTaJ2LYJoqMrS7ke9ZjbEGxXPE+Kr9ZX5POeftMfrPh1gT6/8+PW9fMuKi5J4V/bpSjhYsl5dpGaVpxSxKXGmK71w3fqVE4dE1m5rR0hi5MwaB+DLbd3JTaqk/yrfMyMn21hN+bL4/Wr5AK50PSad0H8XQ2JzTNnYf5Yfj2U2bsjkTa1Eti40Q11/bEIl/DsPkSwMw1nsT8pdxfgBf+PeFhhzguFqfwIjeTe/07UPysAzu7ZpH0SUvb68mUHU2gUD+auQbhDC8KZe4/4eR+imak4s0FTikYKh53pn0yk4dG8nWiE0cja/DwZZF8b7lVfrPJhlRqTdXym/0fx3H1uQ+3bphS2PWOLBu5Qa7nLpGlr/PkQOv7kjLMhIhNnpRejebpniSmKa64cXkC65Xsrh3YHO3VJzJ/Yq58k7myrc8CeRpWIMMXPpGIqybkJbjxYW0Y8SMSiAxX+vg/Da4XEri9OoaDlyK4r2Q1S4tQoiNDmfkmjLuFUWxfmIDeo2SWndFyd1Z7Wk7Iwisoix7SnnqnMnj+PB310VSmjE1GOyuRuv9o+FYzEdf0ZO48SqPQKBPVvEx2dEnFzjgS92Wtcen0Uera75at99dUc3CsGmdNEoMUtrOJYMomV17Vb4Sfy3X5qtogo1atlPsLCyX00hcpK7XG+WsgJx/Es692MrUKNejWUjL0I2esA/Vo2Py4TDq1RIrKZotT/hrZ+N91sR3RgKTytiSfD8WiTwJdtmk4l6nspYVRPKgpZG/xpLiBC/07u5CsuEJKJKyfFY3NPjUFVSmUTdYyuTKDPzUZdK6ZTkFzZQ7cSaSeobLbrybyZFQyLu1S+SM5jeW10rn6Mp1V+RlobbNQm3TkXXIHGvwvjf9qRvJrgC0Gx17KzDlbZVKzFdUsXhDMpvth3FA4cZMXgROs2XqtBivSTsj/Bq6T0B8bRVXvmgQdUbLrUVd614pieLHST6uTuXY+nu2zA2jXqwVbGr4R19eKezdZLJeuLZeZj4/J3h21iGrjgL55CGH2KiYMSWLTQzU5JyK59sabQk1LagU1InieLoOf1OZBkAl1C9sw40gIZZfUBBmnU/ufDIZ+SWfdsSTS1sWSe1xx9jEBdNL4M7CX0L8kgt57Fad7mMzXB8oeG5tJ2ckscmt1ok6HzoQ868iDg+kUhUbSytGWjPkvxLFLvkz+tayahpm25J605zddOlhwrqQ2e88qs7HmDln5aY1UuuyWkLrvZfI8a5qVCz12qlHXTuOB4grvZ0bT2sqdHc0NMTK9Ix+P58urPWvFIfuA/Kr5RYpPWrPnTRAzl6qYuiiVQ36Kz35M4FOyUDjXlut+upTH35DpZfskz3evdE66IcO31mdaqTt9vsWSfyqVRiXpXKyZzJNEJX+18GLkCWuMtzXmo5cho3pbYD3ZCY1eEB7TlFl6OYXK+Ew6F3fAIakzdbp1IWl4J+a/T+fsqEj+aGFHdpc3cndLgYwrXlnN7K/l0nHpt2peW/dUGmVdkceue6TKbp14N1kv7l9OytRsPZ4vUeozLAbL06ksXaNll/JOs8+Hof/GgQVTanNy/hVJn79bKtsdlholL+VOfQv+0vfDtnsCM3am47M+k5JR6YxWsvXB2v6cu26BTHkiw1X5EvlkrmzfMUNW1MuR3FNl8pepLVvbR7Cml5JHjVLJyomn7x1fomws+Kx+JzODz8qaucdl4PK70uNKHXbHt+ZRGXRSasv6Py09HnXgyvbOePTvQkpVR2xN03E6H8HXw3akl36Ukfl75PjwddXU7blD9rfYKbUU9h+7TWZNyZWA/mvkkutq8bHNl9qLbkvnxyYkVfpx4pCaKscMnqVk8OCwhimHg2j81RJV/Fe58v68eOQflyH1y6RLG0NGXnXDakMMjV3SyfPrwIC7HXi8N4MeBWqmjA4k63szfLo9kWuJm+SR/3TpdmWCjLoyX7xXXpMTFlb4poXxzCuJD/rJlGyOwvWvtowy1sXt4SFZopstvS8sVLxrs6R73JcsHVOaX/LmWtN41EqWHZHXgW4ZnUnr0hmdX1n09kvBZVkofda2YnpZuVwJPihVu/LkqsL57ZfJcJ/sav51e4VI5Sp5/zZHrptskvyXB2VR6Dtpl2eF7p5g6tgnc6tpJjXupqPjrDyrwpPpYxpzOfixTFxzWnboXxfDTTVJvm1HjEkooSHJnPvRnnatOlExsyMXLmTi8DgJ9bcw7C84YtJel+nak+IasUr+6LNQ3KpyJSfvtfzcYM+5lZGctEqmydskeu+OpPK5E/U//ZJzdruk6sxcSfGbJU/2rZWQhyViOKsxY697kai496/j6XhGdiD3ZUf69e5AnrdSD/MT+D7SH6cHzTCq8Va8Fh6SyyO2irfCOc/zZd6iLdX8ertATBQ/67pfqf+2R+TjHyVytW1tDr1y4IMy59eEpLDqrJaKS8nM9QonZa+94hU1mb35ktQ7XCTyXdmRLkZkv/LA63Es5uVpdD7SnqXRWRgcyuSakZaeucoZhscxSBGKtNKWBDyszZJeZfLg7E0pb/9OAiqbYDrGl5e74mnUKhXfwSmcaxRLw6nuGC81oHXAFWk0LE/aHN8gD8YelYmdKsT3jBUXM4KY3VXNoH+1lDxszw779iy4nEZMhApXw2DOGTtxw8CAs5X/E/uCfWJyJ18cFHa7+E68672XrgoNHN7KpJYvJdz2qVT2eCElT39KsZEp6/51o/WdKMyykxmnTmXU6XhenfPB6r0J9rfuS71He8XE/IA06fNcrr5vSsXEACofJhDlmYpfj1TeNUqiZLUKjXsCAzIT6Lkwns6voth2PIieB10IntqKwDVWlNSzp/t+b/KSI3HeqmHmuVS23kylaLia7R7BvLrYmhdt6pGr/16qFr8W32+1MDRszpckLw4FR2Ot5JxmVen8Mz+dbsq+qBwXQ4/YAO4stmdpRUMiDr2U+5NPiL5FgRzOyKtmzD92jFzSmmiF5TVacq+iGd3qmHJnlBFtOzahONOOkp5+6OXG8GRJIvEv1WiPhDK8rDXtmv+UoUsOSkfVehluuUf+Xf9OdhRb82SOMK1PPGuMVXyxjOK5RyDPG3gSMsMD3P25GBGGw8YYLtSJo3nbaA4+COOg4mtuPqF4PojAJSqWloNU/BWYxPwFKez7O5l/HsezeX0wrpVuDM6x52OSkmVK2/I82Z+deyNxXKfm1X/JzHFP5u3IBA4lhdK7nxu11jTD7mktEk7+Jx/fHZVbBQXSqiBPFkxXPEth71bhDOqu7FCFNTyD6T3Rjxm2bmjnODF8mhOWl93ZuAOOLoil8oiKY1kxLKjhw9pBJhhduCkrvdfJsKXZMmP7bolaXSFvr9gyrzX0t4/m5NRQrv7lil6UObZD9TCYVod7rU1Z8LINDkbB3HKPR1sjEc1zDUctVOyqiqH/ogjG9QpF74ziE4prrvdQUTs8mdLAFAZ+1jAoKQ51n0iuLAvHsW0k0adieNAhgWsmany7JpD+JJJ7Yf7UONCahPIGJOq8khT1aRlns0P29M+TqPgt0vLedllesKuaI1yS8eiSwm92n6DmbWQM5j4h9Hvix9SuPvSeF8Dl62FEl8SifRvH415hGDZvi2uoHsZhx8Q7YZkMnJctvbYfkvl9FI8NcWTgcgi4FIaxUsux+82JGfRC6gw4LKPv7JW1zYol5GhdxTna0rxhBFFjNTiUJhG4QoWtSQR13HzpWuLMtU+OFJu502lVMDH3E9C/kIpTulZxv3TulCVzup2G7UofLvkYw+34KOwnKe84OZC5X11YmtGc7/1r0Wz0LXEP3Cs7/t0gtn+tk/7Dt0r6oKMyquSqjKh1u5o5oVre9sjgNxceVVymRMUKhygsv8L2R4HU3wjD30QQouSR+D9j+TU/mOybjqz/XJuk/NOS5bVB9F/lifbcDZnl0ZBSD1f+rhXK4YmhFL91pWKBAfc9ziq5aJnUCJorldHrZGzn/8nODHN+9vTnyoY4DsxRk1AcTfdgX6aYWDPapR4LHtficpwRm9q34dnKMKrOJtFpcgbXv2fgeSWVRy1VNFeHU9DLn+uK7/bt7kjZJEvKcxti97pcTk+8JO4td0jd1HUy2GC9JPTZJWGzr0r/gHJZ312fQ/sa8JvTctPY+L/0ajaqkUzKKyXb+0fgM0BY0i6QGhegamIkLvPiKGgSR78/lT2qccF4YGOIeCV7x12S8UNuSo3xNdj/wooOlv44NlfqdkcE+Y08eaI2ZFjTSzKxcJkc8Z8hrcoWy+RRJyVwen3sGrjz775INnnFcW5DCEO2OjJ3YB32HL8u8duPy/OrD8QuwZisT96MbJNAh+9p+PZPR19PuXu/EOIN2tJ/oAV/WNdnXrwOOrfeyyyzexJ49JTc/neX1FuwWa5+2So3Rii7ac0jWfVcn5OelnR83YbSCa60V7gpU03uMU0121jHsSkunDPKvMp3UOawkTdz1wayrzwC1aF4LG4n0O97FJNO+GOyzR6T2SboBtUjzKQhBaMtybr0+3tpEQy7ovShRTzPFL/5VtMGfe9ymfC6UDosy5GU8xvl34mX5QkGFK92ZZ5uBJ9rx6DuG8Syo9YYRb6TwsY7pffnHMlZeED61tBh2tI2JBpGYXItiaseSUz9EkE/m7Z82VCfwvIH4pp1Shq5HJL3hw7IcK8DUttrv0RcPiDGL0/IpP53xKH4p5hXmrJwfRsGaAN4FBpOT/MoyhTm/RPCfWUe/+ZsdSDNtJ5MfdGG1X/a8+GtEx/6epOr7Pqlv5QenJjITsWrK99EklIawO0MN9KetGFyXDsm5/pQ70MYO/9WKb2bTP7NJGotikE72JsX5k1J/vJdKpbfkXk3bovJ5W+yaFNTnLv40Px1FJVjY9kTJvyTY01Vx1cyve8WuTd1iYTP3iJfI9/IuJBWuBaGULhTRVYLxbcvB/LHtmZYD3wsR3cUSMj9lTKjS44YTtoqIV+OyODl12Tzoqeyf28Ndn8y4omVHYMWeaO3LYxfZXGsaqjBOS6xmudOtOHGs7bVtMm3w7lhC9YEmqLf1phRgc2436It1veCmTJThc35FE7eTaHpfA3HW8ZipuyM9zohXGoSyvaaUTgWJ7DvRzJneqcz4XUaS7Yn8qJeFOOsfcjUtUOdZcaiISYc7WRJ/2ZuPBkdRm43FV8bq5maoTjoWnuG+n0X2w67ZE+zbImw3SS3R5WJW15zvlYFYjU6jsp/YjlZ7MefGWaUdLsrz7LzZNmiVfK0fLMMcj4tx/RfSOq8OrjuMCNrqT2eNb2pMgrlx6FY2s1Wo2OUyIrzGsIHaapZw86IdZnG6CgcZVSfG7VrUWn4TRw+fpUCfX2MOltzmQB2r1G87UwaSy0y8NdNx0+ZR+ETVYx/FodOSRxZyjzampdIxH8pTB+dxos3qRj9/v5wVQKq8kiy6sGC076YJvtQkBRIlEEkXXQ0vHyeiu37FHqpYnn+0o0fe+pS/u8JsQ1eLZ7zNsjfj0tkjL8pevk+vHgRTb8HsTTvLbQtbEnd9J/i3fyKvG97Rlj0P7mzswYx3k3oN9qRTv/50nN5ODY2CaxOTyL9YjKuwYmUzI2jfF0El63Dqjnh3nd5PKFKfrNG27ey69//pF/VFWlZ54pklzyV5ibK/NrtzrvtsUxonM7RHu0ZomTZz4PSWTg7mX1KLfSJVBOi7M7oFA1FSzQ8XazmRv8EtF9iKWoQw8TG0Wz/L4qNQ6MxGxPLuOkq1jZPocdfGRi6ZfEnmRg91fBOJ5AS5V47vbkldr02iefTddLl6jnJeVJPycCuFBRFUHdlPNdNozi+xpv4YitGHW+I9dz65O81IaOPLTWeeZL+MpQmqxIobZCKleJrs7tl8H57Cg11Ytnfxp9OqjbsUttVU8LKJXLXd0Fh0biHYn3pvKzS7JWFgQVyp88xaeL+Qx5Y2rNpdgQD1qVyRSeL3KFZjMrNoP+GVLLLEwlKULNfyR7lyvw8mRHF3OwQvtzzp2qDF/tzPTl+0pcaycF8XRhN8W0135Q7X/o6k3kLO/JatzOOpR3IfJLKJL9wonJaoeP3Vt6m75B3uWvFvutBsVfewfeBLU7/BPNwUAKDK1VEhUfz0C2IH2XKzG3lxhdXLyZkBeF9PRKdS2r6BacTH5HFoOIO7BiWyeBSNS8sA1CXN6f3z5rk2XyS3ywcpNRbu4bVbHm9QhLPX5MhjgXyWZkpwZpNsv/VHXn32ALvXULWuSTCEtrz4b8sPMdnYvNHGiVmSWT5qOjhHMumAeFsSg0gwLwdPaZY4lpmhJtjQ84ZNeF1Y3v+jvKn4qEyEzen0CK7Pc4bOpFn3oWVvRVWaFnTPpa6/u0YklYLvh8RbZ/1UrSuQOx2lYpRaBOaRvtirjhe0+PJPN6YzGpPNTP/F0NiKyUPfgznRvdIdv8by4vbGt7npzO3IIuMNR1YZKhlnF80L/UckewfMrpGkUzV2VZNzVBbIhQX/c0WJias1SmXxs5HpKjHKvnr0EpZeOuULPBqyNpOPug1V9P6gOLwf2cxc0UmKRvTwD6J7LUJ9HKL5tph8D3jxq6bzRk8uxa99tyTW4fPSf+ZxTLTtUpycyxZr+PP1ph4PO3TKWzSARZ24lp5R3YEZ7LmuIqpOT5EKA55/98bkvR3vryeu1mi+pwX58t1CBnflrU/ovjaNpW2GRmcepbOK+NkTrSLp3JgOAF5wtihQud34ZR9UWGdkk6FWSZmQSlEKJl29M+mPIgulqzMleJyenY15/0diPX3YH5z2aG2ZMcb4/D1kVxO2SV2gzfK4oYn5Jdaj38VJ4iKj0O7JZ2p3duT2yqTyJFpnPFMIupZAjX+icbjH9i2w4VmB5vQ1/qdWLc7IBknV4mt3moZZnZE3Mx/SeE/rTjqK8r/UjE7MJ1m69uTsimLTVUZ7DyWyKxawdxOtWbTnQ/yosURcbAskJyhRbKm4rPMG9IS34GhHGyUwr2nmVz1ySRClUzzlpGsO+tBt76tGHzZkkf1HDFtrsxYJbPM6pBC11kaDvQP4vFoUyzMzkp8wkI5ZjdV4hR6rojDR1/Nb65PCmZaoRND9OqzSntXJiw9Ks9Nr4jf/2rz4rgzPU9G0SErlU53MtAr07IkOpU/whLxvJxA0c8Y5topGXyXF/f+tMRvSKX8MfGohPVYLtsPzxfLZhtk7aYS8RnRkG5+bRmQr+zz2ipuNUulbLiW5RothUOTaWQdxYcsF0r3GtB/1z35s12R5Kw+KXm3X0vgzaZMSghi5q5Eyh5mMHWMlj9HJzB2sTcWL0wof/FRrAyfyLuzOnyebEPEPaHp8wTK6qr4JzeIkBXmTAm4Jl96LZcit1nVHLw8ibmvU/jN0cqOdHjjT+hAG6zu1iJmQJn8HPJQUnvo4TrFkcl/hrPnRhIxB9OZNykNkSRMriYw1DaOyNsxmLlH0WoCdEtyYbGTKVNLXitz7Iicr7NFQkJ3ysOUG7Iwrxb/vWzB6QHujDYJoWNMHAnvErHSS2X6lWQezo5n+rhAEvRa0spMl5BRDySu/LYs1nyWhA0WfFviz7OBajYfVnZwcQp/Vygzc2ErTjR8LTUyd8nRqDwJH3ZOTBfUo2ynO5RE8yExAaN2IUTUbUn+v6/k2bvt8uL2anmusGFmEj6jk/nNd48TyB4ZRr/JrgyZ2IRDHjX46/0n0f1Xn0nv7Hi9KxiHCjUptVN5XZbE6iPx1FHc4GhRGO+dIlh4OQp1bBRHNIrbqtyIm96MUT61GWD9RprUeSrpjz5K38w6HHI0pVF6K6U+XSnrEoQF0bgeULN6XRK6hhrOzI6kgbI3Zv7ZnFlN9Fht/lNi9PSIbm3FAacAip1U1FyQyrjGicxLDWLaXRPm+J0V41FLZMX3eVKZu0NCJlbJ553O5F6IZMgYFUlrIuk8ux1jW9Rl58ObsvHqMdmtsFhH2VmrYrmhUGbFkjwxAm28Lye8WvK/EfXokf1TdrTSI+a1NSM0gTgdjoebv38vq6L1pXAqyvyZOtQbbxd/zG+E4qf0wT0lpzXqFEnBtAC8N7VlT7E1Nz3M6ednQudRxgzeb8JOrTknHlmx0NmZvvYBpLtE8+CVmmU7EtmcmoAmPZTYeDc8DJW/GW3CgBtm/LHagf2Owqs3Shb/mEypRkVIri8/FjQgMOegOIydK3/Yz5auhwok40CVnLJuS/kJpWdrJFI+PZ7sOgFMcbVkuKXiloUf5Dd3DwrCzzyAXQq934YwbE8oOXn+XLxjj4G2EX2bVkk3UWb5xqb49vahX+cYQqapWPk1mrzxAeRkOFOZY4vRCkfGDfClaLtSAws0nJio7MpaahwqowjoBN+GeJOe1RbLLa2IadYUTSdj1n5rzNyFzbg+wZmzDmCiOJP9/xJ5k5LIs2Zx7D4LehVudLtij7GSZU/4ufP6WgjJKB7wNAn3IsVVy7yZ426gZKOD0nfjfNFfOF+K/yiUGd9rMynYjZa9Ypn7JpmrBxLRV7z2upkrObuasrrUqJoe7dtxwtGpmpUzfPhxKoiCRr/9zlHxJUMG1KkUH/+f8jPbhNrv3JX8Ecn1A3G4jlJ2vbkHi05aEp9mjDbBnFr1nDl6MJSXyh2addLyyCyDymepFNhpsFJHs/5nELnTXWms1MPgS40J21efgacb0cvHmrrXvekVEc2xkEQStclk6WrQ+ETzZU8QTQ568iLPnWGhfujvCGfwMhVtIpK4rB+Py2lvHGc3oN2oIvk6YYlY2GdL8PoTYtikAcG3vTBU8q9BlzQGDk9lnn08PfwCeXigDVV5ttWcsd2W0nFW1XRZ6sqEFv5oPvuy+rkjYxYYYljxVV6YVIj9HUPs3Fwp3RfOmKaxrLgXwsym7XBd04Se/+nzQNuAC1NaMeO8cKprIplzMllMB9odbY8qIR1LNw0LrkdQEO1DgLUdFguMOX1Pn8YNFDEYZkHCFTc870XwYLuGCOsUHJRcMaoijkGmiiOV+vO+iS/dzgfy1SmSx2dU7FZyZ/Mzyj009mFceUPUSSdleMPl8mrnSunoeEHGTDFi0SZf/j6hIuNoOnk90umSrWaycyjvAzxRu7WrZtFiJcM0Sa9mL6WnHErjGGHsR9A9Uwyibsgtg9XStc9C6XZrm6zv/FnmDmzFr2W+LHzgS+hPe4Z8bYDRxy9SfqZczvoY0O2mI2XXQtnfNhHLB2n0fpVGVe0Ubik90beDin6NVBjr//4NmpqJ6xOo2hWJa5IfFzMdUG1oQfwxK+7Mc2ZVaAAGd0NRWpqIvk6U/6fLuX2HZJJyxybDloq+6wm5tdGAuqfaEVjqy5z+zvzsY6Dk4BsyzWiH/GuwT253fCHja1vRwAiiWqgw/DuRFjGKx06PobJjFC0VGgZq2FeoruaaMA3PaseToGTd6etbsdm8UtLTTsvNgANy8sEtydnXgC892tFHgmg12A+797Z479SjosZzGVzwRCq61ybwLzumvwzm8X0NYxel87q7Fn3HNL77J1OWmoirdSJnqhK53TGJs2Yazl6LprDcn0xDJbMo2Xzm3hYMV2pPN8aPZ+dDSboYQq1uHuw2boJd12fSslOR+A46Ljfs34t/WAtebfbGdkYAy3ScmVtVl/OTL8u3vtvkTPheuVnnpXz/ZInO5CAmKNm6T3gszn+H4uDgh6elF44K/1IF01cTVE2fGZG8aBjLTJ1IYj/7sGeDDUE/G+D5Wp+wfqbMFGcMNghn64fz9H9+5NSyosuEr7KlwWUxHnpBJlz9IIZnm9PpZyCXb6n55aZlaYNMHk3X0rtZGoFTUkgbm8KnAUovXlDcqVsy0xR3tkoKwueKI+GVTcn9Yk7umlZUVXrQ73/BLI2NwHUtBD13Qavk1/AyA26Pa0jIZitKensxbHUITieEDw5O+N7RZf60U9KpV57EbN4tjXxeic47S76VKPO8RxjD3ALpWOxIgw1NGHq2IY0Umn+yIX5YUywUHu/tQb2gMK5Hx5KuzKsG7YLRue5D6mEvfF8F8Kh2JMs3xfM/w1iKZ/nxsp8ZS/v+J9tTd8jfqdtk15Yb8tzSiFylxzmYwFolJ9Vqm8nqHC2f/kslzTCFgmClt8tSmWKazsY/U8nwVLElCQzvOPLJzIx3mw3ZnajMUktHptn5E/w1nPInUXR5GsbXqEAKb3kTFObLZoNgvsREY/4uhqbPIHu1HVv3fJNvIfvFd9dauTtxpwyKeCMzR1rx2tWXkOgAliQ78fF4XVSN70o9y9Pym7nZH6Wm771qRsz6fwlnHRXl2vVhVBQQVDAQkxAFFBWka180MzBMwNCYr91dx9ZjHLvFwu5GxRa7FRXFFru7wPwe+f6YdbFYzPA8933vva/fsJia/Bvvx3DzWEq8DDycYODSOh0rjcrjnIFo5ySGKHvnb62ls1MAfZScMvLCKaHtIsncOl+23N0rs4eU50N5T/z3xjJiYxKHx6dwSW3kQ4aOTpWU+dZJw/IHOibmJvJPdyOZt7Sc6hDKxUpurNTbcHe/Kdb+ZpiOsWXrmCa0GhjCo/YqpjzQMGpQPIcS41myWcvaYAPj6ycwvE48j1Qh7B9dj46uT6T15I1SZeoiKT6/TdSTPojzQke+j/Ujrbwv1dT16Jb0TMY33yitXbNKqamRK62PL5c4hZ0//xCP/o2Zfkepg7JGbIamEtokTXG6NCo3TmfU13RqlUljZg09Qz4EYF/HmprH82TGpVkSfWSqFHzYJOeP/ZTMqe78k6PsmV0Ca/obGLdLTTUH8Nvsx9o7fkgq9HdXI0E69iius217KM+jXOld1ZIxJW8kdOJjMfMvkZtFVXne2J1mU6FOVBwPeho4N9eIvT6ZPYuT2XgikTr/xjLpnQ+9x9jQYsFFWZ69VO6snCuattvlcOx3KU5pxNhBgdQJ9aPsgbq4LH0opotXS0TObCmv0Kt+tiwImyLeCtOuPpBxAU6YBkQwPzuBmmeUfOmUSse2KaTMVM5yr1Tcla/96+s5siEYj6m2RH28KHVHLZauhXPE8fkOOWZlQuYQ5Zo/RClrEK+cYxWm5/xYZ+uEzbSqTFppw/7t9kTc8+aiVRQfTqpp+ymU1/x979uMp7UKZbD/Ibn685hsm/lMZuRZM3OOO+3XKi50LJbn6/QUNk/kxYYERlyIp87YMCJ+uHKtbll21NsrjtPnyFiT2RJQJ1dOm5dnQqVmrKwbRnIQrF7khu5ROSzqn5FX/XeKpcLDQ5eJ34epkqdw3ZIH4rBKyZ6GUAqexDOosR45qsH/joqw0SoG/VB6VTcdB/XxTIhT9iy+AQe7fxEP+8MydleOxPa6LOXbWXG+YgvMlVyw+LKaoh4heGgcKbP5h3Q/f1HM2p0R5++vZMKbmqy870uxexT+weE8f9eUWWMqYuVySer9XiuWtZZJTL+dYt7ziVy4bMO7U42Jjgqk2fJwvjhEY941Cvs46JPrgcuNGuwJfihll66VHiHT5UrKPBn564S4utuQb+FPl9NqXMcr2S4mhP6fnKl8xYrB3uVKaRiYI8NXZctfnr/8Sdb8akDOlRDsC6I48zgU+87etKrgRuE0xYeTPdGfETqFKvNhVTghmzz5nV+DMV1/SpHrO/nfJFOeXnJA9SWI0E1q8n0Vf8vzYejnKuQNOisjri+RWWHzZci9HOnd+peseeXGkIth3BwdxeZGfhQn1+TxyiKZUXWjbEicL22qZEtcaJ7k+n+S8cq5cf7iyP3ixsjKZqxa0RTdkUZU61wT07k/xW3sMVk0d7Hc2D5DFsWtlLfKejy65sCgU8q8a5FAl2VGvhUquaJsGOPNvHGe0ayUW3tdEY/pB+UvE0aaUdjWjWIJIsQhiLFXG/NkSRU+zv0oN7e8ksJsM5Yccmb05EAutAjH/2Uw+4Y1o+8te65a1WHB0wZk2vuyuySa3hu1XLWM5V0LH+rHWdF3+yGJiJ0l+if/yaW8lTLE9JUsoiF3I8Lx/hzLN0MEgZHuFGKBffsrct1ruxiHbZbZI/Mkw/WB9BxgQl4VpT84WqNSZsy75ZVprrhHr9VfpHDdZQnqukV2/pMlPbYtlMI/B6RoU3matfbk9VANO1emEvMjnTPXk0lTMkm2MYbXdSNLuc/0qzjlPZC/LN+hBmUrNmd65wBU/T15r9T3MOeH0n/IVll6YI3smHxGkiYpZ3RfU8IPwtG5EbwpEp618GexnS+J04Kw9orG0lxPBRMj1U5rcVYHM6OWHYPjb4h3xzUyb9ti+eKaK3uP/ZavD5tQpWUMZdYZKHLT4bA/jFE7G2P1ogrPun6Tx4VPJevPCyn856v8XGNC74SyDO5mwvEjxVJc5a3cLr4v/g0uyEWvXInrtkrSUpdIzvpN4tr+gRzvXIf57eDPtkTaeGVyek8muxem8LWhjqJKMXzbFsF9hct2WBK9oizLFa6d5oj6nDdGx0ASXjdl6fHKBGsuyo3ni+VCx9nybsJ2uTLpp8wa0Yg/j0MIuR/NrTnKawyP4nOtKLYtUvGtvI4FjZKwzUthi7ORIUkx7FFcu81TS6asfCyXqt6QtMqfpSivFr9OBlImVMevHymYWKfiGW/g5ttIXJJ9mFfYiDpOykxrb4f/7Rr8lqrYPbMkR8mitn0+yew9ReIw4KLktDwg3sUbxarrcrlivUq+Ox6RfhfKcsPOneAbKgzHU5i0LJOBW5S5pThZwNFQXvi2YI2PeykTy9UmPbRqKVV/mrBdyeJjxgnDr7TAqPjRpkmPpKjDdrHotEYW71ec+7Apyyu7seO7sGK8ilo3Y/khsQw2jcX2ZxxxVfWs32IkcUcK781SOJmr52urCPpO9mCm2oH8vnU4f9iZEyv8uOelPEfJZmKbScNjmdRamsa+BYn0vBvH7yqR2M4JIWWYP0uHemGe787tjg243Komy/ZYYPH4q8wz3hLjzsMS/HyDbL60TCy7rRO/dpek36zKXEj1oeHEeIbeTmWGJp2jrRMoyVI8qZ+T4hNmtGz8XR4qNF/eiO61HUrZZbrixMnhxH6Pola8EHCiMcb0KjjyUernP5XnZ0yYObcOsf94Ezo4giMFSn7YFMuBayq+HIzmUEA0v5uryNdq6GdnYFhnI/pEI+X+6Njxj4qE3mG4u8DIyAg6LIrj9adE7OanUeKeyd52mcT8TOeP4sqPRybhmJxAq7Y6UkdrGGGtxtktkhkmIdSv7kVH80aU7V6Dre5lCH10XTY0zJGlmuVyZOda2Xv4suT9Y4Nffz9GWWoxLFLmdWoyd03UlHg0obf7L4kIOiCvB66TSIUei1uQqmrKX866JQx+oebUf1pyp8bxbGQYBVZetBzfiPKXnfjy0I1Jbn7k20ew9aOaI2PjqPRaRcGkCEb/Diautx+DO/rQdro/xxuHsreKmptXFMe5lUD22gQ2uRpoMUZP4y0G8hS/KjZR9n5vMvsVn/GdlKRk2SRmOyaROy6JnDdJzKivfF/xZq+7Rm7vT6Cz0rvm11ZjZRHK+JotGPa4Lg8rm2Ax9qRknVklD7utlMfXTss6EyuG+HjhVBKL6pRRcfQEQnaEEXu7LgljC2S3T5aM7TSplN6eSp6xDeQvQ07EUGhh4EuTZLK6JbN0egI7ummo+TqaVW8i+eUVw6TTcVybpyNpnp4XZbR8XxPDqekhPG7pQX4nJ9x62PFoSE2q2TiS7+VJ8tNQfG/GMfuggcXVjcwbbCTlQiKXnBNYG6Gjeo84eh6LIf9CFCcHRLOzh5pz0+OZr6xRTrUkuo9IYe/zVM7Fp3F1eCoXvySxfr2egeuimb7dGz/PmpRsfyRjZ26WKknZ8vrKXrGraMI+ZzdaTI7EeEXPumM69OPg+dvaeGy8IheTsmSn/X+ldJ+hImVVFH/Z4T8d/55KZvD8DJ4ntWTVhEz2RKZT80MKBfuT0X5KJjc/hcUlKTRU1mhcawOt56jovDaQZR8b8WVmFZ46f5M9e57IqDUf5G6qFc86NKTZnQBa943mm+L+qjnxtFHEZe1MxV/GhTBjhlJLM5pSHNeEmA3NmBbgS3ulb096F4PzeS0dbyUqz02h+8c01vfO4P2EDDy806iQlUD0hEicdI3xnVCWnJADYjF2qURv2iDXRj2QVYW1eLgikCrL4yjQaHmYGk7vmc7cT/8oyxbuFvcbq0pZubse1b9aKimcXT2JDv7plKnSincmbXCLaINft9aEerTidPOWNNmUyT+dMqm7PYM+09JoftHIqTdxpL4KpmleQ5z/NePGkOtydPNuedJnp+y0vCR290zwc6yLxT/N+dQsgAf3AjlUwxedmTvnjtSnjaEqZwZZYrfGioqBNfje0okK/3ow+EcwuuxoWmXF83NTAhkrkulxM40D5pn8bpxJcZ9Upr2Lx7uCP3PGVCW5Yb4M8F4htlWz5ciEY7L2cgVMXJvyZnskE95qWDcmBhNbb0KsaiD/+ywm8kBQqFPyRP9hifzlhMQUFgxN59DnTDpHtGJb21Z4T2/JCO9MHl9Jx+FJGnHL07DfnsbOOmnM7p2M42MdX2tF0LpmU9bss+JzvwLpuGqthDbMksmdV0rCpGPimPlBcoIrMfKgHS39a1NGVQ3LxxUwffRJHCc/kn07H8rV8h9lcR0zio12PLZwY8t1X5abhDGlkoo59eP5kGngTt8kWjVNY2WvDOxS0+nsksj6rWHcUTwvoNYLCXTbKM7zFkjZIRtl7cmn8uZyXWYsDKIwKpa8A3FsVYUrvulB+AJ7/JfZlbJPkJE6RxLpp3BQdyXfHk1m06YUis6nsO1jMluVMzGocwIB05T7nKdkzSnx1Jiq5GFdAuodiWwcZiCrtZrjPf1pc7EOAyq+lYXHcqThwCwx9Z8v2QNXy1LDIfk3p1DmrX0qGw49lf/K35aKvufkc3Se/PclTyYG5MtTlzei1Vrwq1Vd8tYoHnjVnz1KLjr8WslIDdTUqavh2i0dP5OMeBlSWbcjjSrHk5h5XcWjL02ZX98U95gD0jYnS7q2XiJnpp+WtCAr3Ld54Pe/KLyvaUh4EcuYRhG8XxDIoze+pVyj+FC+i451Cv9no+P6KS0N7LS826fUqrJubcOi2To5lJWfA1h01Bv1Ky+K9/tzKTSMSYPUzLkZT4XqGs6ZhXOkflNUVStx4M8NeTNvh6R3Wy07aq4Vm61bxWC7R7pt3SdDR+6WCeW2SnLOegkcvkmK9x6Qo7PvSN015SjTuxaL1zdh/Xd/mBOGo3s0F0/FkHM7hm5KlriaGkvKfC2XdyvnNTmFOsuSlUyiRRsTSGjVmsy5d1ss89fJ4b1LpX3ZAzJIbYLDlobschQu5auJVdYg5nosUZ1jGHUxqpShq5We+yeaMIWn1kTR0TVSyUbhZPwDOY2D+GPjTYLKjfuL6rDRvwqXMivS9KU1hwMdOeDjTc2V4Zh7qqleGM3PWYG43mnA6z1mLHV4LPMdL8qysJNyPOaYbPc4JGcm75S4LutFf2S59L+8XLy3bJGFzhfFus4fGXysFofrNsfORug9NoYZIzQEnYqnvauGeS9VSk1Ec3phFDcUxxzhpMUiO5GdJUnsDlRycLMoKo9qQvMfFbBdcknG7c+V3manZda7HzL8UD0yu/iwcEY43X/H8OamitQXMXQ2xJTyyD1l/iVSyspLQkg9F0T1IQHcbOTL4HEeigs0omG6LTMumnDn+w1Z1u6YJDc4I6ds3siUAdW49LoZK5Qs7DkhmqcrFHfK8eHDHydu7rfh1cwKxAWZcO3HZ+nt8Eg2dDwr2so5MuzBarnkuFa8F+wXj/89lz2Kf968586VGRAwJI6n6Qlkhiaxcp2RSWUNaMPjqJYeRZkHYXgdDMdWmdOPJ2opWpLIYDMj2sR4+keEYN2+Af4lFcgZ+lrGe76VdWsqMPhTHdLnNaVssj8TXUIY4ytE7wmhU2pIKbc3C2bdsOBSemYEke0SiNM//vhk+yj135ywB86oc21o7vJWDnzYJ8fNlohN9Sx5s2ebjLJ+Jo0ta9IqzYtP/4bztm00D06Fcd7Zn6jyzUjr0ojzExxYkWNHoIklReFvpSjxlPS5uE2stm0VN5NTUuhUIvlT6lDrujeRL6JwPaZnecMUxZnSGFk9jew3RgYXx+N+Owr9/6BO6xAyL4bS5LVSF8467BwTyV1tYHCUmt0rAig41JB1v2tgDLCh6KwtmeaOVLdqTPyPZujPNaePWTP2nG/CkeuNS+kQA1+Uh6PyOBcFQ7yU2XtYGQ31Q/A74o++TnP+vKvL+eplmHbzhAT+t0TU0TNk9N7FEjTlpDzZXp66p10IvB5Cs3sxDOymZkC9aF74hPGzYzCtr/kybGJTCn7XJWiYKXmF1yV7wR651DlH1nmfkr4NP8uB+bb0/tmMgrGhtNyqIeu2kefd0tAGpVPXOYXBPfUcSFb2fJBwskUAy68F0OgpdAtW0b6y4peHDIy21OFREM2ivEDCIpuzyNSNRctdSXNowuoL7ixJbsLmjo0YtNCeWxdq0W9qTW4qXJsTRZUeUaW80S2amlExVD4Zw6WYGGx2RDK5nvBqlwcTlfq8seermH05Itvur5UY7w3y+8oZqXi0LFPLO/NfUDBFSYqnB2sxc9Qyok0cvx5GY3YabPd6saCMA3eum2KaeU3UF3fL/Oyt4hB7QAbuvC2278vxxr02af5N+VkxhDNKrijzOoGoQSmE1k2hcr0EOg1VMyMTjtXzw9rSm4xEPy7bwbQVMSyeG88MLx2tIjREfI4irlgY3TAQDyd/dIF+nCrwZsf1ZhxY5czgBnY0OFiJKYctcFL4o4eGClYafirUt4xnRKqWZ0+1jDqo5XWHeC4dVWP6OowfC71YdVPpJc9MaZ70RA663JEhvh+k8FMVppo04fAnmN9Yw29vAx6eBj79F8/V6dHoMoMoiGqs5PyqbA14K2aNjknriZsloNZ6CWm4TQIH54ndrhtyrc9XCc+0osNRe4oKvFhcJop8Vz02/Y3MnpFAv+Nx/PcmjE8Ffsz84YGzhQcVrX1oNCAE35FRTBsay4QlcWw6rObHRaWnr4hkQFYE47qGM/qFYFWknEPlTKT9sKUWZmQ0KFPKXkrt6NoY6K1wtHsCjVol4PrMwNrvei7f1nHPVcv7jbGMuxPB9t3+XGjcmJWz6mLiZsu6A7W5me+KX7lArJRe+va5jnHWCcRVUvbCLwZ1QiDfbrrg4GHNpN5vpOHTYzIhe5Mc/7xahh9eJz1Wb5HsNztlSPMDsu7rSbFZcVMmlvsuHXxqMMnUg3HjIknS6Vi73kClvHgWrIjiT58gDnzyZHo3d2YUuWO2rQVbbwZi8z0MDNEMdFKxSHGC1I3KGdoeS4dtsaxdHYNpC5jq3pznDe1wnVYWQ53P8pfPio2cLJPEc4UfJhp5apHIXrUee/N4tv+r5KcMNYsKVUxZFUOVfZEMsgzlqHUQ7//1p11uIKv7KhnxjBpLTz21MhPIddNx+34UA1/4MGywPavNyzM6/YZkH94pC36ukN+5y2VxvU1i+mGvXH1zVPZtPSYPCw9JwuR9UinnoIw7dUn8xhdL/q7aDO3gx4ufKl4+0/GfQUfDu0qG1YcxIEbJtq2b8TPfjV/1ldzw0oOZDfxJzRRcK0aQq+S1rptjGfQrniNKpglLiyfgYSQP3b041r0mNre+SZfEh/KX/k+SOdk6BT+Fty2T6PVNz01tLIlB4dwfHsSnJf4MeRBA3soQGnwNI3SuModiVJzYE8v8I/E4djIwsJ+RBh+MFJ7XE10SRevcFvi2rUnA0I/iHnhEIo6vkDs+8yQ4ZKG4+22RU7fOS57mhdzN/iblJ3yW44ceS7HFFWl+8aRYDD8n3Ss+l5IeVTjYqhmelpG06aQl66ien021XEpWsfIVDHLy5Yjifct6NeZ+bXdy7Dz5p5Efy4ND+Ng2ArdJavLuaul01kBnPz3P0mMY3MWLxhOqknL1kVzvdk7+0twtlX6N0vjLoJVGbMPiCXodys81HmxTO2L93Y7nGbUZsLwBLoc8KD4UwpUOipMH6xk8L4nIRamM3pXK8v8Zae+lZr+DN8Xjq1OY9VjGaneIq8V8+XxqqkwaMUeyVm+WXbtuynuTCqyYYseAvg74B9bny/tqDJ9WngtrP8qZSS/F7fd36Xm7Ki2fNsX/czh/krQMGJHAkYQElmXoeH5WTV0lz09V6nHzG0/mpDan/wYP+k/2pkP9QALLhvF6mHKNdjpOFySwMNFA24wYDL4eWO+z4LjPeSmzOEf+srUmjZ4n0/nLlAZGLOPVBHfyVfylDuFRZfCs+EjapDwQ/28/pObx6liaNKXS+lBcw7W0aZ3Mz+mKhyt9ekS8FtkUyLncWjwa+0S6tNgsE1bOlFU1/pMfmbNkumGzrFt+T4Y1r0z+PRd6+vhx2j2E14uDKLnmhWqaC/lTa7PqSFXUfjUwnHXizm8f0tKjmdlEz6aNRkJNlWzeLontuxLoPjWeFh2j8WwIr94GsHiHH4kt/Vl1OUiZa8o5DVKzurqe5jeVes4zUKScywn3GlMr7rccPb5bTnktk2MKJ+jT6dU0k78sUX422Deaq5ebcvpSRUzeXZVXK7aKp8dG+fz7uGSFfBcT93rMfOnHaKUWWxUmsuiw4uA1E6ivi+ClTyPWtCiRBxdyxG3GTAmdP1H2Z84UY+hmGfjjvrQfaE3+WXdqJABOaqav13A8O44Fv6NZkA0TlDV5UqLU8jwPwpT59l4TzvDxGtKjEmn5LJmEY6n8mpmGtU0aqWuTGRaeQC3FF1IDlFldJoK3d0JZsSqMpluiFGeKI6xJAhbxSWyom4CzUyTGV848yXopz96tkQC/2aW0npPOs12Z/GWFkEQqXI5gYTNXxjUqw7qsQ5L972KJK5Ml9yJ3yGFeSPUkJWekedPbOwbdbT2tGiSQWKLm9i1vri2ognvuOfn1IkuqT5sk7kumy+yCDbK+7j2ZVNuaKnUVD0oKxeV2LA1a6XjkrOfRSS2LREOko5rUitEcrxDJm/6RrP0Zg35UPF33KzkzPJmJsalczk3D5kc64/ZmMCo+A5+WaWw0T6bnBQPd28QzWqmL9eNVFCyLJW6Ejpa7jdz9nIxhSgJpfcMZttmeGUtuy67ni2VczuRSut9NRe+ZwV8+f62n+6BQzIc24GnVYimJ3iPBNRbJYffF0vjJPuk09av0GVePU7/92Gau4s9bLXlW8ewfFsqq5IbEXC2Wvl13yKpms6TW4+lSd/AaMbe5Ic5FlSj/tAm2ir+8DVbjq9zv81uxFHeIIdIqktSW4eR+D2fxqijK/6PGc2Y8P/sbCDln5GVJMiYHlSy+NIWjc1Jw80llsy4Nt6h01P+kU258Gsd8U7hxOJGYCnr+nFfWYaOWD0MTuPk8mb1dUmlQPpH3ujDW29SlpMcVWTx5vlw1mShLFBbFJpJ1MYm/3JIfS/clAVQeUZc9ge+kzug98vr9SrEZvFXynW6Ljaoy70a5U3Q3lL2b4yBEy71mKo6V9+PspZrsXP1Auvy3UR4sy5JZbmukMOCyPKEi9ZwaY/dYcZA8Ff0cY6n8PpLbdkHUudCc7REumK9zpre9G+UUT/xTMYzLkzUctTIq15XC48GpPNqRjO2YROr8T8+FE1pSw3XKHDMQGGxkxIBkSqqlUGt3EofMEkl8qUfSDGxaYEQ1PhXHiUpfm5DI/G+hTFhYm61ml2TI/bmyqfwEGayw6Gc0I7erua9w768QbrZ1J+WENZ2ePZIOXQ+Ih263POt8VeaFmRFb0Ig350OwsohjRpAeTUMtWy5FYP6oGbOfVCZz4W3ptnSXlKzZIZMOKPduNKOZrytTlEyRuyuWkZs0NPOLZlA/P0xnOBKtq0jigU8yo+9zqWv+RfpNqcTj1m6sCwnnuIWB0LAU6qtScM5K4OSYWLxUYTzsEcigM/7UWxDMcsXJTJfFcUlrYNrBRKYMSOTmmAQe+iaSLMmMP52Gvn0696yNSNswSkLrMPBjvhT2nC+ZbSbKDYU9lYynXduCv1zr5EKVj7ZcWWyC35xCGed9XCrWuCwnz5nQdKEj+S+CWPsyjpOdE3H/reSuW/GsvQNJx1y5kWiJ/47HUmldvtxoWiSmAeb8rO5C1FQImhbP9aAETs3QsrIojIykxgS0sMBix1XZVLxZtt3NllNzV8uytJNyINqMM4meTBgbi9kQIwYHI24r4vC8HsTRRS5kK5lu3S1r/mdXk11VGjFqjR+GstGosrUsE2Uu9E6k+JOy909T6Pk2nXVlMqjcxcgDy3A+eNdj3fvr0vfFIgmwmlLKVPNKdLtamb98rfjwxp7fZfHPB/L41SUpqH5ZJrR8L5lbbMnL8mF+m1hslfnz6VEqueWTSZmvIX93EM+U/LNgmCWr6haL5m6xuDaqRMNMF2KVvNo1Ssemr8l8HZ9Cxis908PCmKFuyPU5P6X3ylw5YTlLeqSNlT3/jpU/dxaImeGW5L5z5JRfJMG9DeT1V1x0ZAQb37lx6JQZ3nVvyfidp2Rt1HWp1smE/JH1qNvJj7yqKkZM1dOsnRG14nLma5UecSeDkZYZnHuZiM3VMK5sqU+63T3plL5CsvbMLGWn5bfEYdatUsbvvin68OvSvuCylFS+KtsXPBafcHPOvHThzclwJQsk0mt/Oj/bZVDucBKGdko2KuNL/9P1adXeikcWZnToYsMlSxc8roXQ4rCWzGWpnBqRyXnnDPLdjWh7RrG1chO+epkyZstBka6zpMhjlMy6PlRcHk4T+p6XN/p6dIkMZ4GX4m3uWm6uCGHE2LpU3qa4yLgN8uzlAnk0YrVc63tJjKcteFvLnVeK81nd0uF6Mom4h6ksM88g8UUGadlpXDUYSLks3FQyuH2vB9Lyf+tkr+mCUk4JOS4XPx0p5cwbZyS4W76cLyiU/nseS9SXPzLwfU2ydnpTqUTJERdSMOzIZGJROv/rnYDt2XDIccd1ty1bvCw5MLcKA847MnyePz8t4zDuTObumEz0X1uSbJJJmX7JrJwZR7cvfrjPtOPz5qcy7+ZW8Xo0R7q8nC75rVdL163Ppf+yRkysq/SjJQYOTNPSwDIElVltTvW6Jdqly2RYpelyoGihRC45Ln8OlCeuc2MqTIqgyMVAv8kpXA9OJ/9POjHH0thinQQ9Y4n18qXNh+rkjbwtVVZskP0DFou1wk6bb4vf7RvSWeHP/Ify+OIr+a/VV5lDOVb2sKHHs0a4aATVBR2TMtP4syoDj3IpuLyI5elBX4r/q8dd+4q49KnACavqbC7jzi11OLd+6PHsmsrpRenU2ZdGtT4pHHAzsm2RFn/bSHxXeNLPvybW3ZU5m3xNsqdelNZpL2XcxBrktfPHrHI8cbOMzIwxUKVmOK12NCB/3WdR1dojw8+ulLiO26X94PtSe21VPL28yF6gou33RKqcS8V1Qxrvrin11iyRfCUXT9wQxEQvZ0Krm5LZ4qzkOKyVfQ5LZKfC4q+VsYuozF9mzbOmXPeqjHpZnVi32uhXOrNzmDfn/1Fyp1sCbVJSGTQlhV6WOm70CeHLayeyJ5rx6tpHqRj+S048rs4eM08eOkczvLmBPR8TMW1kIClEw+VjKnLCVNQKVdN+gIrIt+GEKlm+zhk3vBbUp5pFXV4VOHPE2peRVWMItkigZHwyo3oZae0Xi+lIHy5NrknbwhLZo5zNe18+SfvK1hQ1aEJEchitjUouaKLMwo0ptLZLovimlm7/RfJU5UOvZAfaDaqA554bUnPLDplmvkxOmS+S6QrPJ3gxcrIXf2k2sgW5vzxos745x2Z5MP26Dw6D4X27WDTdE4h+b8TeX0+BU7ji/a78UPrl23p3ZFOnfHFZ9Fp6l62O/kwL0qtE02OPhuLzKm66htA2vzmTj7jSM7cJQ8r7MrtxGEXXY9i7VUWiIYrxD0Kpmy2kJocysEsUo8bEcfqhHvMlRqonJ9EdA+X/RBM6x4/5d1yJHO2Es58LN1Z6cXp7GAtOaTim9KbHW4x0GmnA2F/NYKtg7H67MnaQDdW8PsrIVmfk26PN0vZlthwdukh6PlxYSn6psZsSy1/eiFYRMCaK413D8VoXyuEq4Sx/EM2hD8q9FOjpP0THsndRGFZ6MMuzMo83XpMGHjvks+TKcouHYmJdHaMy7AfZRHIzJorXJX7UTanPoLPl2Gv7ViK8S8Tnug25h92Z0TsM/T8aRhXr0JzW0ig2jgJiqOsQibpPBIOjoym4FcfWjgZeFCfi6ZfAjJca/lE8pcuDCDQ/IzH8UfF5UDzrU/WMi9bj2ETDnHPhfD/XAuPhOpxcakKz8fnyvtFWOdN2idyos0Bej1sk48xWyHXP1aX8quTWc9+N/OWxRQl02aujS5SGzsPVbClSYXIyFpMx8WyrrOS9SmrmrQ9kzoH6vNW+E7v92yXGf4m4zN0iuYGPZf+pmnxb5cOF9eFK9heu27iySVOWmt2Oio3X389R2iwn/1co5rutGb5eWad+Kp58U/b5uZ5RC2OpcBfsH3jRP9Gdtk7NuHvDn/Sp0coMMOAxNxnNpBScPifxfnMieXP/frajjqrl4qmpURPqEcHes/6cfOBC6uwq7J/2TKqG7hX78YvlzunpUvJ8utyyWCQNLm+Wgkp54rXyVClNXiQr/TGFMgq3JyRhVLLl7EE61i/ScKCt4rgWGvqZKo4/II6JPyK4eqgFz1dU5/SXe+Lnt0myLJZLyrT9Mv5asXj8ciBsZyAWyv4PGx5M3wuOmHi9k1VfN8iortNkQY0Z0r3FNunc+JssK2nI3GLFyZ7FczBLWd8f4Xg6NOeD4l8/Olbg7N/35i7V4kQFb7xbqJm1KIkeN9LR1VByz7kU7qw3YO+iZq07/Ozsjf83F/6XVZPTX8vgUadAjLM2SYOIOdKj63/yOGKq1EpfIguj98vF8g9kjqUJKU/L85fRSq5+VT+plG2UnGn1To+1lZa9S+MIvRKLx644bKZp8PgvlmWbw8mu3YLHvWpClQ+i3ntKQh2PSfbSx1LuuDW1ajbnwcJwbE+qaLQ1lFN5LlhV/SM2q3PF+fxcMdsyS3KzN0nA71dK37WnQznhs1kc7RaqedQxENeG9bj17ydZdPKkLLA9IU1D3ot6fj1W+AqmnQ2cPppG25h0VDrlvJqpWFDbl/hyTuTnVCH/529xSrovXZ8fFheL1aL+Z7aEfp4iwc6zxHzsamkUcFa+Tf0p2iBbog815PmzxkQqVA/VEfpRV8rOFlpGbI/jWAU1/fUxqC7GsCo6ljXTNaw8FsfUSVGc7uhP9ApnPn5X6t+mDHXdy9I/oioNh7oxtbkQEx3H/OY6Ol5W1sDWl7lptrQd8Uxc8g7ID7ccUS08I2e+mdDepiEXZsKzGnFMSlaR196X+rnV2HPnmph6rxG953JJPX9Svs+2ZOZTLx4EaHg5JZnn2mR2GDXwrx+PP9uxbNRX6Rx2Se5s2yNdbDdIUni2NJm9QH50XCDrTiivkbNH3q8qkqR9FelV1ID953x4tB10p8NLufhkDK26qkpZ+DCK6ZUi6GcIpctIsK4UjrplDGHDNbTyV/z6XCxtnoSx97k3h8+6MGeEAzaODZjSqxljXgfTcq2acV8NzFf69of9eiKJolq2J1cb18L3pym95n+X77dN6Xy1FnkZyj31jubJei2bv8Vys34AKo0t739dF8d1K6RMjSwZ/D1XCq6XwW2ZO7FLY+j1KoFNqw2oT0aw+Uwjfvb8KeMyDskFzxWyuv5CcZ6t+HzLFdK54hY5tCRPOv9zV/LtyvFleG1ODGzO3YHCdP8YPHRxqHprSplTO4RF1aWUn5ICKR7pS1+jF8//58Xo2f54K/fr4hhHRJIelwZ62ijXumFdOG9GB3I50ZeEAH9aWsBN5foG6HW0n2hkTa9k/GcbGbRBS8ypSKqr/Vlww52ScBecFjXmtKkv5p0iGbpLh0lLZWZp9dw6GkpUNSe6OL2XtNk7ZIv5comtsVeS7/yUomqu/HoRQdYDHVe6a7lgqZTfhfpEWD+TYbc3y+EfC+V336XSzHOrPBt4Ri7Ofyk9ypvTpmMdZk9oyrzUYAqiotnzPJbZkXFY7/r7OdiqUqoiPVDlepayvq/ibjsaYe3nxOhMJ6ytGzM+w5/htjFM3qrH5JPiUzcM+LfWcCQpmn3zw/FeFU73B1G4949Ft0qLXxsDgwMTaBBloEKBlpK4OMxDY1h3PoI288LpUxLJ2sLY0v/viTdNJbVcOs61k2munJ3T5T1plWVJku1l+bArR+7EH5UXk37IsAxnFvcNpeGSePJWxRM2LBST5s7kZ/yQiIEnJSxxj1hePCEFNk8loa05qqJ6mER54L9X8VZ7Naeq63BUajwz9e9n54TzqVcAnjt8SmlypiFeX13+n/PseXfOlpXnK9P5iBVbu9bg2C9XCr8JhWoth0ckYemdTPiKBNyS4rE6rSJ8QDQH46Kp5BTDmdUxpJWPYXpUFEUxEVRMDMclNEL53UrfWKDmv8nxpO8zULZZMqM7p1O9Q0tePm+JYUg6357psfoSwq5P9Vlp/lWsyp+X63Uvyp8m3yVzpj1mTYKZOyuOvXla4nOjiZ/qxYQ3dswzmLIn8LeE3TXjfp1aDG/njriF8M8HNQ02JbAoLIU935KxN+o5nB3GzeNNOHytJsG1rEuZEd4A70mNSpm/ohb7mlhyumGJFE56KTnjvsmx21V5u8iTjpNVPF9sxDo1ld3jkpm2xoCPpYZAxVn+HR/BzHKh3O8VRNnf3gwPbMryCY1YHuBMxzGuqBUn1C0Bq0Zx/HsokZ5KJotp25Kz2tbMCGvNziGZHNImoX0VzaaSpnxNsWJqtSfSfNNNGWX/TcZZ1WKuzpfI9yruxukJddNyXxVJ1T8+PA9vTGEFF/ZmuTNkqB/mWRHkdNLS7Ggynb9moLNtydreqfT8o/SY7R6Y+1uiXX1HvDafkb9UnWhMm6bN+cuk+HpcWW7G4gZF0qjBMXFvdFJsynyU6u72BHSB4uEGSg6lMudDKt1uG9m0VYvjpxgelglD99Wf0b7N6JNtz9CEylwo+CUvu7+V6oO/yiI3K7xiGjLrZjCRkfFc+ZVMlnUmmvqtWFitFfoymby4mkxefWU9h/qzrKQ24Xt/SadyT+XJ5c+y7asNtco1p7d3FHpLA/WUHD2xggHVkFhatYhksmcYwcHhfBgZTcezGmo9SeTfpHRuZLYiz7oV+WeTyS8TicNOe5pMLZKtOWvlQ7kFskVhyWR/XLuG8JdLS1wxX1mJCWduis+4zZKhWi15W0/KzAcVcbznhfkaDTfvKLmqbzqvclP49txAaN9Ydq4Ko8NAX04/bcTZ0Ta43Xovo9udkMwNm6Rx+EYZ4n1S/n1nwhVlDSa0CWX8Nx3/25SC6+Z0LMpk4DI/jftWyXweqOX0OkXF/+fCwYuW+Ctrd3nzN9lRYEWPfS7KtYWya7KeD1cVX1MyfsUqybztZsBvhIbBmSr+TIpm60YVd/ZpORuezLbDGcxsrqxtZyPDIyBLb8vWemdkRsZcSZOJpeyt1GaZUbH85Zr3vhyYXpuR5Z9L6J9N8mJ1lnie3CJuvT9LdokLL4qieWSTTKOmGRxppqzB9CQqnNDy3DGaBbMD8SxwY/9jGxz2vBAid4ud6Xwp82WqTGywRMy7XZAGjypx0MmT1MXRlOtvwPAmiW6vk+leP5mPdxNZ/EqLy9xIEhq3oPyLWpS8qMDtU2XoE2BFQbETZfoGY9VYxwBdGu02ZdKufAb2aUn42mrwHxKKxsaP7Ud9iH0Xwow9saRZJimzOBW3tQloDgg/mtfEIemCvJiTpbSIKaUcsk/H7oWJ/GVzJTt4pLvR4VFZvtc8LJUmZituu07sQovkytR6uDwOZdLSRNZXysBkXwZ/xqTip+Su4mgN46wjMEnwwa61AwsqmdLT/aL4TV0tTWbNEd9zi+TAozz5OaEsoy425OqCEEwUn/wxXM/7fgnsbpfABw8DmS21XHupeFdcEDc6uuL+sQYfn1mRPdYGz4/K/RsD6X0+nu4JafSe2ZIVQzNYXZiA1ZhwDk9uwpsWdqjU1enxyJH1W/3xGRLHH40Rj2IDfWzCqf2vA3rr5/Jk1DYx27SslHZ9kugyPpW/fGqlOK+TL2vqVOf9gjvyxGybVOq4SW4cvCbFm6rDtUD2zNXTrTiN+fcyWLQ4jesDkxi3Ws+wt7FoF4RTrroPJgMcqNy3AmrtXXFwOio1vY6IvtUduXfNjIrqBsyb7Me3uxH8b0wsx+bHI8rcXDxXS9TAeHJrxfJ6aDjrJ/hwWtOIFy/qUKt2XbYpWap9QhB3lP5xLTuV41szaRyRxqjFGsyGehFxpwqLp76SvCuPxCPNlDudG3L0QBiruupxSkrgzJIYApOaUXm3BZ0b3xY2npYuCo+plTr8+zcEhavG6jjnATuvOGE38Yfs8jgmYQN3yLD6F6VLNSseJ3rj/kpDyasU1vRP51xCKusHG5lW1sBNpXaXDosj7HAU0YlB9P/ehCbDajNokhXlxphx3LESb+bWxmuzG3HXfOgeK5QpG0mt9zG0nxaLmY2G0/8qXtEnjgmzYzh4FNYVe3NjXRN6Gd3wn+LBkZtC203xXF2fwvxn6Ri+Kud7ZhQnLzmz9dhHOX38kPjM2CdXCh5Kkbkd7coEsV7Jrd8nJjJodTyjegez/rkjbUwq4vHLpJTNhiex/Xwy7goL2+jJiYzkR4WmHHCoiCy9IvOzd8kyqxPS+3RZ7Ks0Zfg6FS9sk9i1K4VnZ43st9ajK9RQfYWG1gFaIi5pORSs4XCZaHIjQuiz0JvzSu+uVqEZlls8+DPRm923/Tg5P5CX80Oo1j+MgLwo2qermfBfHHPcNLgeiyV2bjT5x+BOjj9tpvvwOi4Ae8XN3xq1BA9MppMyhwK2J9DsBYy4UJt7nrek8/IN4nFivXy+d1Uc7lZlznB/AibG829QEpd/JihnW8XeWb6069OQcr3q01Zh7l495SwMpaym1/L0e5SSE1rQt0FVrG7cljPnd8rOHvvk+qyPsrhbQ4a7R1L40kAWRv7cVnpGqJotTaIo7BpNmTtx1J9tUOpRWZffidic0/NTo2HYlxjMJ0dS83wYg98qfWh7EON/KfOmsz/1awVxcXIoe/4XjXGAcva7Kr1skIad3WMZFBNNRHQYbkr+63YSHByiieypxfSJkezByTz9qmN/cjDqFzWoUpAvm9JWye+S1ZK/74qMmViN8HoBfFC8rfBnMr1tU2g+Uc+QwCjCCwL4qXjKX7ZSfN61dWwp17+M5caKKHYqtfeqtS321+7Lm2fbRfdqm7TY91BuHKhPr8hQdHV0WCjzd6dpHC98wpW5GkyrbFHydAz2yj1bTkqhWY90toUoWbVaKueuGdG9V/wuUMN0bTSXMyD1hj+vGvpwL8SXy1WV52+JoEo3JXd20GDvE4+JpwbTfmr271Ku52E4rySCaYNiyDkXTzeXRBooM83+czwpgwJZlFSdH3aXRP9ppazRrpXDf67LnU62DHkWiKqHDv/2qSw+m4bnySSGKe601hhNyZfwUuZWjcH4IaqUp5QcWP1hJBHtfLlnaYf5hyIpWLxVerXbKBeO35TOJ2uz41MIxb3iSbXRcctExaedIQTV9yPPL0DptRF86aBjik8q745monvbki7nMjnskM6HkGRsvusZ+UtNp5FhGB0DMN3hReudXnwaF8BWi3CeHVExUqdB3zeeSec1/J4fi3e7GJ5tjiRrZCSdcmOwsItn8HsDP+sl8vmGhhvbA3CpXV3pvZck4PoqGWS/Xu7vuyWj5ir17x9MuqceN7c0FtTPYFh4KlkJCdg7aHjYW13K/wOyhhj1eJwkm3VU1OnbhzEBBRRFEQxAUUCQ7rgvhhxmBmaGLuuna+yaa6/ummt3YmO3iLoqdgsmdndhF3a9X3n/4FyHc2DmeZ7v/XxiOIzITuOHLo0RCld5pXKweRJnFkTQ+25D+l28JuG++TL32DRpeWKVLEh+InkbHHCzCCXubxU/NGHse9eK8x+a0uyzE/h7EFYWxthVao4eTWJC2yQ2fVIz9H0kC9QhPBntz3/X/EjdFsgTfRjVf4ex1ira/Q+8V4fRLj+Ex1XCeX5CRccDcXx9E4v/1VAyXzhye9VbuRNbIN0dp4tNyznS0+eoNKppTZNd/nwsUjEwOJy74srAI1ZM8v0p+ztVIW+9He2HBbJ/o4a+V1IoOZtKr5pGLqfqcFFpuKLwprMOzxJNBfN0Sfjm63Dao8I02xXDnkoM33NMxj7YJprSM6JVm5G3wp2a4TDhtyhm7Q2mloMrLc0boj5mR89pzcmpF0zfofFs3KbnkouRgsWJ7Ogfz4MkFV6dI3h2PJwCM1g1I4qyHrGMPBtL+u0oxpRG4No1lH8Kw+hhoZzJjDgejY/H5SuMSvTAzc2CoUuvSNvAIvk5cL80Vr0T76ZO6C3DOVwzhuHbw8i81JzwgprkBn6RsjuVWP2wAd7zAzh2XI1HHQN9nyWSvz+WVUfDWfosuIJPygJ4Z/CpYKR5JL/lx5OQH4fx91CyfJzpt9WKN0mmzLOog+UlVxwHRdBndxwFVtGU1vdjxreG/PmiBiH1zWk0y5b1y7wY2C6GwZ0MdD6UismNFN45GSh+quWOfQI/Fyvz4Knh2T86Pl9K5NgsHVuvxbNgYyQ5V0JZ9SWE+anCwFUxDBus5o+OcYQEhXPhsht369ZjfCtzNvxmydwyR0r0wUjTOEyUWVlxJgTLWY54/V2NoX+/luml38XlT1ss6/pTr38sjSwTaB0VyZIqnnirGvJ4XN0KhvjWwj+vWgX/O9CCRgERrPhbjf8mNas9Vbz1CWbhW38a6EIZnBfD6g06HGsk0i46ClWrlnzyr8G/LZ9Im9L7MmRnZYLLnWjRT+g4TI/6bTpzm2VS9iCNrXnJhPsb8DuvZ5XeyPX2KTQMTkVvl8zjz1o+T4xiwogQrLICyNgSxMn+QnT3WA5UTiB1RDzLQ1TUcw9h4Rp/VNOCmHw4EpcwDfFLEknsEY+FKoBpH20JevxJVK/uyZm176V4Zz3ezPGl+W0VVwoi+TLZk/DblvgX3JHPp07IL2qqnxb1pe2iVXgqzIzpDl6sVc7zP7WBpn8Z+Xu+no7PkshvZmT0f6moX6WxaIGBJ6aRPNvjwFazlzLPbY+cDN0mm6ZdlrJRtfH/EUBcno6i/HRqrczE2yKdqWuNGEmi7q5E5ijn0OFmCvtt0vk3L5UGZkl8nROFLA5gy2wPOjRzp7OdDx0ehzK2Sgy3NifQe4OWXaO1jNmsZdL5RFAbORiWwkN7ZS1dY7jz0YOAFzV5XX5PbvQ5Lwmvn0vvfBvqJvpS9BnMn4aSEObEshUvZH3yRsmwmy8bFHbYvVzq9p0mHRXGj38s9qeaEbA1muYLkplyJAMPZf13TmbS5GgWn65mM7RnFj9nGjlcGMGh3bZ8GHtOXtrkS/iFOaK7tFWq6k2wsW/FyL5qSh+nMPRNKoVpejIXxXF7DHgGC1dyo7HapOVDbDLP5qZQ8DmRFw1VhMzy4vEqBzQLbBnT0p7VI5oT6OdP8Z1Iikcn0PRIErk2yYzpmcqB6WmsvZuC2xYd5UPCKXVzpOrYLzI38KTcKj4sZqGP5Fm7ejxI80c9XIVNvzAs2jsSvbdMdDtWS911syRJYa3di2TOnokVrPPqlrzyc2T1OBU6XyOru6RTeCKdKfHKHL9M540mk74TMzDkGGh8MJw7TvWZsvaEXOs0R/zjJsnBditlk+GV3G3rwoyDMejW66ndMZEpNVQM2u2JyTQHdtk0opdbC5xCgzlrraZ3qp7Go3TMUzxgezc31NWt6d7zp3yu9FE2HqpKtMaWSw3c6Tk5lA7XYhgarOXuziRq/aGnr7WOHa2i2OzjyeKpVuwYfF0qu+0QK/Od8uD5A5kWZsdP5c5sWRVH11VRfHrtwZwtphiGnJGB34rEqHD2/M0yfvLiCqaufSM7LJ150C6Sca109MhK5NnABDpYxGH9Mo5RS7WsHarHYrNy5sMisLVvxBe7mzLpzXIpnzxH+joVSJzje+n3wgVtcjTDftditSCaC8Ue7LW3wGzhIxle/5qk93wvbdPtmKx4xfezijbf0fAkGSofbYFxbnXaPLgsa/T7xXHFUdHffiirYs3Jfd2YjQ898B8ciOpuGIWGCOZMD2FaPU+eV22Aw4u3EpK9T268WiM/R2yTKd+eywjFN50NkZy+n4ipdSJdzsPhfq44e1njXWpaQZsO1+X9pGPyi07/q0HLf9xpvVP4e20Uj46Eojruwf7BTXH50QyzUm/K+8DCY7EcOyKYhLpwt0Nl3pudlJsfdkrdH2flchdznJK8uOIUi/arGlViGI2z7LG8cUuKdWvFrNNCybu3RR7v+yBP/nXBfGkUhydosB4RRVVHdzLTTVnqc0K+d14lI7YvkQVNNktt41npbVsurqPN6HKuDmfaKV5r2Qi/WDu8llqRfeyDmFwsEdavlUjX5VJz/R6xuWpCtKkH7YeqGV0zjXe6dMqS9BQrXnujXyA68amgxcHqHKnxTSwVJr5rRPO5vliMD6PzY3/2uzpg8K3M6Ye3JDDgnox+ZEqrgS7kK177rx76Bfrxzb4heVTFY8lHKblVjSbbHXh+N5RXJQl03J+Ay4pgfD/UIfP3Etm1abZkqMfL+FkLZH2b69LAxAFPxZMylitz/F7NvsJAHvaqj/fO+1J4Z4u0HbVUfktcoczMFtk24pC8u1Aqe22vicP2O6Je/0Dsbt+TqumX5V6ngzI/aL2cSMqXf0eslgcXzkql54oOjwnmtYviw/2z+XA7h+vqDB5p9cTPi8fYKaaCq580olX3+hWs9MCdBj+CaGcRTLuZLsyNr47ZjCPSOT1fLrdYKoV1zkjA59p8qulLz15wwyaCOkO8edCzKfuPK3fBxplnugDclewytUhPjJJ9DPUjGP7QjgXfrsjOo0ul17SZ4jFqlXh+eSQn7ZsRPjSa9lZGPl038D5IyXsjPPndvTYDjj+VugknpX7efmnxaI+Y/LVbym2KpFLhVrEeUyhZIZtkcrUCWe+zTpo2Xy6HChdKybrFsilsm+ya9FpOdGlK2eJoHj9Jo5dfazrcyqVt5Qw+KJmjW6tYbuepKnhA1YqpJ1wr6HEmEId54eQ3CWLqMCeG7fgk3gs3S/M7UyVIP13GDdoltv5mDEv05JyiyT79Fd9R5mCBVTBloQEstwlFCmIo0ugZ+CqVQ5eTqR8bh+GxMtfzqisadUF+1j0kh69ckVbza/LpgA8+jzUsUWZzUlEGU9saGegUQ7c/fVg6ujFDoy15qWRQz7Zv5LTrbTm894T8PFekaOx6OXBumejuLZI3f8+X4+V54rRoruRvXS5l/ysWWilrbONNcTstF2pmMa48FzMrxbcqJTG2YwTthrdi+c8WtFVoZxbC7ZcBFfTQgM99Fb3Oh/L4a3OKzikZOu6ItNi2THa2WSn6LmfFb2dtzjr7MfB+DL4BytpHqLHdF0NuWDRfnOOoPV5HhiaFoo4ZvNmVTpveekwfw5V2bpxsXI/CBZYc/L0+aR/dKfwWhd9fydz6lMXbnBz+bZ7JdyUljJkRz8wN4ezElwnLXVk3pwnR/etw53sVDtV6KvU/n5ELa3ZJQcZ62WayRGao5skuk/lyZM5aMQy4LH9k1iVjbjCvjHo2z8vC4JhNqKWRoKHhfHrQiHhMMJVnoiRHggxRWCu59xe/X4zDcqSaVsq6ls7zw2SKPZ/n/xTvO3ekx9eHsqCemdJrWhC7VBjmqOVtdT07Lyfy9qaG2U/VuM9OwPu4jkB3IxN+pvJ5RjqDO6TyblYiA5tF86eE0DEhgBULQ1hwP5rDK5IYWZ7GspgsZo7JYtuJDIoPprLrsoHTfXT0fRVPvGs057Mi+Ng/gIbFLZnfpTGHvKwY0/ibHJ16XRbO2yN/fV4lW87ly/gHG2VPp1sSm2cLDmEUXNWTFZLJvybpuI6Mp95XF+5NfCcxbJGeEfkSq/DMnxr0BWp+cX/tJFxe6JnumsinSTHobwSywddV6QQO3HRsyu07npQ7wLfJWnaXG5WfS2F4qYG2u3QMn6em7eFYJbvFYusYT0GQFtmpZ/KkZA71SOZYgZ7xKh3/m6rBfJuWjwVJOEYb2fHESNkBAx6fkjiwPxHX2YkEeSkdVPm+RX89ZSo9R18m8riylrM142i0QngW60/VW83paVKHjrvfytXYIxLcaIMM/X2zdH90Q1Z718N/UjAf/0lkw/Y0hinv3766igfrGnIm5Jw8P6z0R+1YeaEwYbOROSkGfrFwbSpHzqQzTJtO60XJtJ2uY1NiHHPORnG2WQzqggRGTDRQSXnNvSUZfFmaTtaGZIYMVTqjknfi/wlX8lUAJu382Fg1iCm1oW9BPKobifQ8p+TpTkZ8SgwUjNLj0TwRl1NqbrePomu7MO52CeT81AAm/gimUHl8/5TE8lnJGynVDWSdSab0cwqju6XgdMGARQ8ttwtV9LXyYWQdW6aeeildLu6X4VW3i37qRXnqZonawweTjmoqKferpbLmM30jsQlsTPuka2I/NF867ppawfddM7BUct4vFm3L4veDOdRok8srySH7XiamGeksv5WKLiaNMcYM/B9nUa8gh4zNOcxsn4UqN5UVATrS+keyuL0Pq/c5EdPXlo6Tbfn2xIkgcx8GdBf62MQrOqNh1HYNJjvi+GOGcLyGL+/ym7J3qg0fTlsw+LwlJ/fUJyHJGafJvowtFc5EqtnbUI/+Tgq519JZVJbBZWVNdbcYWKno795mnpy6aEHJuKvy3HuPtDU/IV2KTLi+w5nMSpHUs07C7q6eqZdiaOzekoRnlZnc8YQMfLpDpihs0C2bb4ez+MUh73MY1a81tVu1ofBOa64X5zKzs7LPzGzMbbK5szUb63s5DHuUy/q7uWS8yGaTbTqWHom4zRas4tz4/rUWRUc+SpzvU9nu/FmKMqwoa9mUE0p2mvMiCP2sIIY/9WLrbUcy7CwYdPClqP86Lzs6nZCyNhfl0s2X4jPHnEv1GzNT7cmW0jBKq8SxeF8iM1anMOV4BqV/ZeGUkoGxpp4Mpa92W9WEkLR3Yt7wsGQ+3Cubdt6TsDN1eOzjx4PYeMoUnTk3REPkpVCeP3fCok1N4i5WrqBLaBYOrzIraPIwi0tKVggbk03Wsyy8CjPZVTcD3V9pFPyZStS4VPa9SaOtZyaRdbN56ZuNqlkGL8L1/OceyYP/uXDmn+qMuHte3vxVJMer7paQuRek8ZjPcni5JZs31Mdhez1CvtTg9xtvZGrXE9Kp/iYpe79cnp5fLd57iqRp+iUZs/er9NxhzYbUZrxr50NxQjiPHGNZvV/HO1UKSeczOHknkz7eqZyfF4dHiAeTm1Qn+sAJ2fV2s1zcfFC8Kn+WmVcdOTIynK5bNJgqGrypXzyRAWGovigZ45VbBYeZJtOnaXIFHdYYlX0buLRdz8vviajXajm0R8llk2PpUyOay3OjqJ0Wy9lbGs46GskdlcZc83S+vTMw5kY03XPcmX6zOivvH5Mdr5bJo5IFMmrZKllvs0eWbT0vS2bdkZkrbwqDT8qmb1vlZuYSWZ6VJ66H58vX42ul5pVD0m72A2k7oiqF++vx8FUzFhV5klAtiN5+gqpzLOY3dcyZlsLIYRk080xHu0RH8ONA3q+uw0mvy/IpcZ1carNa9A9OyvzL5vSe58EUpSOtzVf8ap6Ou+PV9OoWzf6WqgqW20XTbsP/89ggFSut4UHLcKadDyZ3tz9d//KCQDe69W1GvrcTF7s1Z/0Eb4Yp+X/Cbg3PWxkpyDPwOCaeiw6+WJrWUvTyrFz/ukKOWOZJ1YHz5Gb+cjEbViDpk7fK5TqFMuT3VXKp3kLp7J8nE+cslKKpBdL07ElRz30tP/+swdf29qwvasFQlRc3VvqjDwjm+qww/tFFcv1NHIumJLF9eyqDe6Uz+6CBpJqRxGc6Yvu/57Lkv41iOWy+FM3cKIP0jyUvsQFPr/nh9TaKn/UTeF1Zw5UHahz91BXsMqEVN8Z50lVhyaWWzGzowmGTZkRMa8LWnw3o29Kay9erUyXrk+yIfibDDr8WvxWmhIU70vWpkhN/i2eYk5JzT6txOR1MteSGzHrxUvQle0VfuE6mTVsjV5pvlFlzC6X9tALxrLZGalkslYUtFkujDiukm9NOcdlySyrlVcO1hT3dnFrSTAJoUy0c5bix6gI2TYRtdSL4Gip83R/FsxoaXo82knkwja8rUzhUW80gcy8GlphS//hhGaReKt96rZSrmpOS364qdbWO/JXty9VlYeTnwhtjJFldIyt476o9H880rKC5oQE1v9lg3scau86WvBpkys/yr1LL9650CT4scf8rkCSf9VL3+EG51f2T5E1oQnaTED7tiuO6Rs35JCGkxJWt+y2wDHspP4dck0Sfy1Lr5BXpVOOiVCsulrQtRbL1UIEER28Sb+N+CZ/7QI6ur0nesWYk3Q2geqUowjIT+Fys4/lVJVdYa8jtFsuAokgGtBHMJBKX1nHEpSbxqHMq1llpuPydRN3dyj2f3ZiMDq+V19svdiu3yX/1jktC29eiGmSB9GhIl4fKeyx2YUKpK+9N3SpY7x8bwsttKjghpy5dTetwM682k4KtuFrTnIPXvkuDibdk7oadsmbvIpliMlO2vlksoQ2OyzelC+SltaSdAfIPxOF9KYp+8wJosrQZQ8zrUSPdim5/WdJqlQUn+1Snxo530r7osth3OSr7xx+ViV+vy/hjVfDwbsLBTH+lJ0QTaJHEEMtUtk1O52NxGg6vjQzfoMV/WQw2g6DSIcUT1dFUstIyNyGZOXPTaLg4mXUuSpdr7sPmY3W41PqtlOhuyH8etyXi+CsZ5VIJZ39T+jc0R5dmxooP1QlvU72Ci/vZs8zBvoKMaEgD98bUPt6ETZUdyCttSLWbddi2sTJrS69Jzz5b5cGHxVJ+f6mMMD8oh/f8kOFnnfiYE4r7z1jEKp6+yyP5+C2Q1k5efB3rjqeuJZtKWlD1diPCi2ty7t0b6fbtqkxve1mS5z2TLu416OLXlN4jA1mSG0tnJTNWGppO3PMsChQPavtnOnuf65lxLB6DMgNfSyOYMFmZhUnxHArT88gjlW92qdzJSSSnQNB8dyW4f10WdK9O07TKdDtfmUj7KgQ3MWFWr3cS/t8DySy/Khs8LlXwUrYLrVu14BdLFrYk09KLqkqvHzU5gIwF/uw76ElY26aMc66Fh+GtbDA7J77vSiTrn1tSWt9U6SzOHK4axtfNis9O0HL3twQC58QQ1zCS2k/CuaUPQdXClytFzoTZWdPZ+Yu06X5XXHJvyqetz8Xduzp2z+zo1duD54rXe7iqWTLNSI2lGaw5mUXpuQxmWCj59VwCbpdUOGdG0MAo1P8RTaRRS21rI8/eJzN8nJ5/LONw+i2IHZ9d2KpkPetKDQiSelw8UZs6O0w5Y1MuJfrL0l5zSP4ZvLuCW4MDSBjuxxaFnntCsFf0YXarGDy/x+HsrGTXr9EsWxEOo7xxW+RI8f+saTTaHGdlrv3nNMJ6njdzd6sIidFxI8lAj1l6PrTUkT8zHrvPKi5YhBL/uhUJ6xux4HczTB+8lL3jbsrZATfky6XHkrzlm1w5XxPLv+0x6e3GG1UwF8/EEiwGdF/TqK3MQrwqGeMxDT8vRBE8L4K8xhFIbRVZyvqG/6dj9Xw9Ka2TmNpPTdYXYajSxZ+t9sR3rTvZ893ImOPMyEZ2xFarzn9LbsvQwH1yxXdrBU3/jWTfZkVXFF6wi6XYqGFjbBIe4QZ6Bhu4HJ/EqjANJ+5Ec3SOkh0c/ei5txXTZntyzDmQn6kqfivUEmJMplzJSGemJHO4eyLrBsRi2jeUmIvuLNlpR/v06pR0ey4ttl6TMTZXpJrfbfnU5qn878oHaW2szKftNTA8rUfv1c7sXhXAZ/dYpvTRc6RFCrU+Gnh2Q4P/tWhWlwnpqyL47SL8eKpkEl81Q75qmHtRQ11NPKkzVNgNCGeJdyheA0NxWqNkPssgXl9xp17z+nTJeSOPqx2US3sKpUzh6QlqdnyI4xe3GJRnaGXgllkyZx8aGRJowPu/RJKuath9J56pVrF0fR6FoWuUomsxFIclENxWz8adqQR3z6BHh3QG1TdiqvS/cNdg5dk5syPAiskO7yRPuW9XrY6L94TT8ufuW2Jz941c8TDB8KAK67OrYRdsSvsRFtz5x5aGDVzJyw5laaaaFyZ6Vj9Mou3fGurYx1LWTYWudST/qpSZUzLLo8BY2m2OY2OPOD7XjqHwSSTDM8BnQySfnkQz3TOOk5+jsZ4WQocnTfFvaEJes0Oys/JG+cU7Nkls/KDjFz36KV1L6aOn9xm4vU9H3M84zqNC3yqC0ith/Pxb6eHjVIxT7objSx3XViSzvnUG6y2yqTRcydH9UgkclMDqVkFcvtUYz7qVaTLoknxstktSH26WZto9Ul54RUxOfZNaXy3Zdas+w183oHfX+nQsqUPXOnVImGRLcqAzS6oHcGVTND+3aplaKZHsYA1BJ+PItYhlTp1YBk6I5WdeLPrkWMasVvZdX8lxCyJJ3y04j4N206JpZJPAn1d0rOqvJTtSxaA+bvQfUJlXA/bKmLkr5Rc7eCYTvtrIL+adTCYmyYjLDi13/lDxz3k/9MNbUPNeY8rfNqL4XjOcQr3RuQm3/9Xw7UAKZ3OUnvAsmz/GZLB9QCKlcaG4vm5EWMePcljJDOYLVsvW/y2RCbYbpE+HUzJ35Q/5r0UDPDu5UXmbD5+O+hJ6xpM2s1wJP9OMWV7ODOvtzn/Lg6g0MZo6czXcc9JhN17DI9MExrdL4M0bDXJFi0NdLeGf1eyqGccJZSY/rRAGbgun8nKhW5cYnozQUk1lYGJzPXZtY1g7rSUf836KS9//JGv4Qmmh0GNKGq5r0/jFRYmK707Sk6ec5/x3Ppy2t2OsfSUiGz6UCx3vy2v5JuUWNriO8iDfSQVqPZ3OKV51I4O4wUYG+KkIdHJml/V32TFtv7xxXiKjX+SJT+ky+XzxkGzUKJ1khz0+H30oLYL392MpXBzH1QnKfMYKE21DUN9VfHB8CEdUkUwdE8+bW1peT9BRNlGZg2laum1L5JMyny1GJnP0tpH735NI6q5BtSmGK6+Footh1NgbgUdODHUG66hxxkit2QYe/hej6LMr+SfL5bLremnwdZZcUTi8TSafambxi/G/p1G6OZG8GxEMzWjGvoWV2LeqRAKrrJee39fJye3H5PdJX+X10ka0swti7Gu10suVzlQ3Ga8wNbedfditdFrbi6elwcvl0s8sTybvz5flP/bKb7Pfyew6dmw/5cuw0GimNtRhX66n1wQDXb8o/dReh6pSArMU7YhcFk9wkgb7uERi/02i7HAiPkoenKTsfWAtI5fd0jhzOoPXFzMotkuj43U9x+ao8bgQid2nMEysI2h/P5pp63RMb5/MndsGlhRFs2O3M57bn4hz7xUSPXdaBbsGZXMpM4cuCp3epXHeQsfYa8E4nrajizyV4subpcnZudJz1gK5eKxIHPWvpGNvW7L6+VL+vxiq79IR2VhL3sgIUq858mTFOxk+YoecNsuXry+XSsT1PfJnvdeyc0d9rId6c6qeisgPCSy+l8jRVnpGddRjmq5nabKet0P01P6mJ6LMQPh7I3nqZHLtjRSeSVKyfyILFV+6Yqec9cV06sRnExmag1VYFuVNU2nmoqz7ShSmEeE0CA9n+5cogpJ02HZO5s8NBor7RlE20AnXzXelvOZS2eE1tYL347K5tTOHXxzQJI2NzxIq+seFdvXYv+aBmF/ZIs1u5cupAWtkbcpJUS2qxMEhTagZEABDounzXs3jcTGsWu1HzH82VDe/L6PObpeauo2y5sQBcR31SiLb1OP3sZ7YKj0myEbxWOW+aq9GsyBEyTOhkcTsVHF1TCzjt2oovacnsziFLqvT0PunsWBEMqNmJPFjtJZl47VcrKTMTN1UkgdnMrY4m27O2Vh/SWNC0yTm1IjhlIPSmxzC0CuZ5N85Wkxck4n43YDPHBUdJzuw3E7xnsIlkldjmtRXmJGrzFH1LH7xtKKDVx7G8rK1D5cf1yU+5Lnk7z4q3xbsFbtb56T7oe/SPb0BaYGelChesOx5LPebxTNkFsQ89GDGwVqENH0sha1PyHzVWVm84L2UN6rPmL2ezLwSgb97NNszI9nbM4hLO9zZdM+Jyfsa83qFIwc+uDFubBD+42LJ/KnHTJtGxq40/vZKxrSxjslWcaiaRdPqUwwHwjXYpBp4WT+NYV/S8b+XCgalD42MoattOK96hDL1htKTLJX9/zRysYOBpiNVFA114HXEbclquFzalcyo4NXbejJWKvtWKMpc7soS2k9y51zXuhzr/03Co55IcIt38iC/BhPsHXm1x5ekm0oPGR1Pn1oaan6NI/paOKV/tmT5pDpKh/wh/p3eSTd1VS71tGd7Px/OPlZ6+944noUrd3JUIPd7OWFWbsbyc8/k+JZrorO8LdmFn6TbqLpEDfWiZHMsl7sYFe9O5VVtA6an46B5mNLffMjY6oXTN3/udhfC66mpUppEznoDtRUPv/wkhoymEczMDOOqkhMcu2hx1imedsBAo8gopkY6ceDlA8nPWSP3ZubJYoV3qkZhuzWaCo4J512SL9/aNmNVg7oMGWCGYZA5nxSfnqRqSb/BYeTlxvP5ayKLGhuo1CSJ0tXxNKwfzrD77qxq2ZDUAdb4t7OhrGEzbkggGwfH0t47kRZ5Ono/iWLiKE8ODahFtdIbMmrgJumyZKEERyyUtk4bZbjJVRn8w1rJ6UEYBylr725k+RodbW8IDn4tmXCnHsNtLRg1oDZDUhwI3OODWQ0lB01MULKphq03YrnxFRatFs43jWGwfSL+3imkZBsxz45mVS1nvjR8KYEDCqV28eIKrtzQirJiT37RwbIlwf8249EXe9aV1sWzeV0+T2xEIytP6n0CjVkiY8el4q/KYE5ZGum/Pou2UePvEk6e1osJX5oz4rkztUe0wuJ2GJuXJJC6Opld09Kw2aLo2ZRYevXyhE418Tc9JTE3F8qOh+NEV2W0RNycLF99Nspnz49StKYlUzvEcaNc0TsSlL4byPXP9Ulo+ULWDzwhtrFn5NiRt9LHph6vVnoxrLqKdd5qxSOUZ6H05PauMVTaoWblJT21olIxHW9kwuFoema04HH5Rzk9eJeUNF4jpxQ+P2yHYbcdvzh0gB0OcQ3YcVrJydNtsbFqQukTd9x2K35YL5Ep9TO4eysHY8tcJg/PxDTEyJYHcQzICGNcqOJrf3nhtsufjcdh+RMtT+PT2JGdTdeT2bj4phPprMXqfCCdj9Yn0vyeLNu6Vh4/nyKN/hgjnxInSlLkKqnt90J8l7uwNz6WsUqniZ8Vj0mpN/98M6fZ9aMyevoSuTp7iSxue0CODf0h60ud8DsaymVlLveWafi9nYY+CzQcu5pI017JWHRJxaemgdHHVXw+0Jxu677L0XWHpbRkcwV3ONRhv6c1v+jS1YYLzWy5/j97vI854D/ejcdWwdg9iafOX6kcs8ol8Ewb2ni1VnJ6Bj+aJTG0RxRxe4IwLPUlfk4AoU2h2mkNY5Q56Tg/m0bvclFb5mK0ycQlQPEhbRSjhip3pboF28Zdk3t2W6QwZakMd18hMQ0PyTjLauys401+tQT2RhiQU2q+JvjwbLQZ9Yfsk4DXc0Q7b5YUOW+R2C1v5G3XJoztEEqzzgk8stZjUlXRC6W7zZ5lxKNmCtoSI7YnNcS9D8V5ggOFlb9IiVOJ6FcXVTClfUPWJdrzi0MbNuHwIiecbzTH4r3S27QBPFyn4oAxiTafMgiObM2ET6155ZrNgrtG+pyKxWtaMEOGexES4kXLLUHEdo9hwC09B10yMHzPwrpjFvVfpBN8PAX/y3rC2ifwx4MIBu5W9P+VDUtcTGiiKpP5lk+kUWxV+pY5MWKTMNJez43hKZycpiOrWjA3JtXlzLJL8ilnrbjHrJQT7Y/KoflVGOPvQrc/I2lbNYnV2Sm426cyzTGFR9uMvPPR4zM3gVsLhQtVPfDKsaZw5lNRLzgqO/vvquByJ2+uz/XiFxv18eGRmx9bhwXQpH8IDSpFMvekmv37jBjSMuldK4evHlm4OyRjtTWW0YMD2Hm3BXtSnWhc4MLFkEBCV8TyW4wBk99SmTQ7mVUPdMi9OIKUrrp4XgyXh8cRaBGHPI/kfHIQh1yVLG3vjOHvZrQN8GB/5zA05QnYKnvYeSENBysjk2dE0SLDlR/PTcnyfSA9r9wWrzITDvVpzDfrYMIuJZBRP4VNtdKJf5pKSZiR+Hlagv+O5uXOIJ6luqD9ow7Tzn6UK3+elzrd98mc2UUV7Hw6mvMXovnFP1ZH86ZdNK5doilcG8NvH+KZZpXIypxkqm5T/DgpjZClekoTowms743pb/YUjrVg5n1LeoU3xmOULx6tYqjXKpGbs3Q8fhxFiaMfY12bY3zmyOMvLtzpE8CgfSrMlG7bolYC+97E0uaBivKNMKaSiilLYlFv0FLP20hI/1RWT0whapiO1Z1F8W4PbK41YertxpxzcqPXhhAut1Jzf7SRqhPTePc4leNiYM6teFatDWPRKHdWhDSg0LsqPjMeyqZrJ6Xa//bJ3tk7Zdvhogrua6xnbBs9v9glK4mLLonEv9RyVvHOR6KjmzaJnmoDSb4GpaMqZzojks+hHgxzrI1Fw1cSU3RLPrUtl8rpdRWt9KTwloq/dWpco1TUvO5O6iYL/AvLZOL365JaUi6l8fWYecKHvC8xzLVI4pCi0Q3qJ7LETE18aRTGvfB5fSTOG2O511NHQWcjV6slM+hEImY74yh0UNFpZSQOkbFcLdaywdZIjZEp7MtO5nrjRCLto9k3yo+3nZtg3b86t5LuiVXQEbm2aJu0bLZV/rpeJA2OHpDAtkfETuHxmGSu/pPMLxqnGZnTxcAEJWP2OJeIY3wi4zwSiUnR4b5eTeBfcKNjK/r+VpuDSo4alLhdIqdtk6VyQ1bfsOJslCd/v4rkn3YxbPELounvtrQbc1PGlK2RxTsWSMutm6T7oCeiOtCI4bfCWGqlQ1NqIFCbyLfu0azfFoC+txv7dM3p5+bBi36hnFqr5uZpI4lpaRhM0xg4IIWjE5JRD0qmqX8y/+YbOPZexx1tHH1CwzhYryWp/etwIve1TPE5IlFu60St9O/DStfZLf/Jsq8n5JbPHbkbWFbB1XOU5z9fzy/++nv7egs9xUlJrOicSM/hOnLREpmr5qWig7cj/OnzRln7409SpN0jIx8vkZ/G9TLZ56ZMoS6/9/DloFk0N2yVjGruT6VNtdHnnpTSwrkyqvsEufP7XCn9USIx7a0I3+XHMGVOGqckMW+pmoK6wcQfakJJZHWmmX6U/c2rcqp+Y8beD+a/djpWnExn3aVsXL9ns2tLJkPTUrm7T1lj41gMq0KxW9SKLwmNKL5WjQ/B12WixVYx+bpAjB1mSbPX8+WHX6F88bwg+6t8k4F1LXEYUYdfbBSqIeNlQgWfvNAQmK/lw3cthZ+1dFD6djkaMvPjKBgjGDp4kZtiS1mbt/Jh5X4JeLNB3E7vl6Y5n2VIC0c050LJ+5WHKqsJDw/BcaQdIS/vSurntdLNJk+iti6V/50/LXnHLZnV2JfkG0p26KvDITOG9Lmt6HPeHJOwsxLqvlU+Dj0gmx2/yvNzzXGrGkOv6am4Ds3h4cMcetpl4KlkSqKFRuLBgTI7sl6ZsiHmmVSackw+pqyV8m55MtZ/hvRWz5dp1lvkuP6G+Ck/U9S3CdPiPYg/6s1UhRnDYtmndIpfPHMujm1ZasyV3DZgloZvPlryL2nw/hqP5/hI7k72JfWPxsyYXpWmjvfkSPJlOVPwWo6erYt1ije54TFsrptEM7sktAOjyVvhwcB+Fvi8vSO63GMihael8PUH6d+zIWmLg7FVvGn1mETONI6h8GJL5ugq47l8p6REz5MBtZbKk3sXpUeELcMTw2lX2cj7Hll0eZ/Jjz8MDL8n1OvmTFi5KRnuD2TJl6Ny/6/NkrpumdK9lD23my+afSulp/kB6dj+uVR5UJvMSa4M7aPM2dVIbvwWXcFVLaKZvzKqgnU7xOB8IZbZgfE836MmaKqGNu+1bFdy22yTOEZVDWOoviWt9Lb4OphTcr06wY2VnjjIlblbwtGf0VDikYzd12QGKlm5WMnig+u14qfyfK53tCKxcy12lzeiziwltysaYbtC6f2TjbwZreafJB+8f69BE6ujoq25WG7plkjL/qfF0Mcam71B7DmWyPh26XTNTaXd1HgOj27FnV2mvDxxWlI+r5d/Hy+WKcsXyuvflkqXhxukw8sDMrT1XSlQVcfibmOKjvvQ/q2QVxSLq1bNjavqCl7JiaIwJKqCYxZEcf10FHMjorHYFkP5nnhqDtXSbH0iuy5o6Tg9hmz3YJwWumFc2IQxKxrRzqU5RVv92FmgYvp1LbpVRk7Gp3C3kpGsVlqK90TRzTSUgYP8+e2eP5XXhXHWL44Yxade/JFO5p50jmv0GJpH0GpuY/abvhLNtz1i8ni7PG19U3Z1qsuwboEk99fi1DcFl4bK70VF4jPTkb+TnknHWwUyynSeRBfOk6Sla8TY8LDYGh9L0HlTunZqxImvniQkRnDhjOKzkWqOvo9lgmMU0zIiKzhZVJjsVlVw4gmYsDmCLlXDuT42nG/TIxkWF8/53ES0Y/W4BekYOjma1ItBuCxpRfhENxItW3F3SADqsUILpbtnnExg1WKldxdo8SzUEKRPoJvyvqtbqzHrouHziCRKTqZguyqTdn1zMLuazarENP63UM0OpXv23VCXFP+3UvnCHZme91kSsuzofCiQfsUJ/B1pZPwBRfMeRmB2qwnrrz6X5Ye2y9eOa8Si4TaZMuqydEmowmkly75e5IV8FNp0SuD2+CSsZiTicyWWDwuD2VriTsr0FhUcdRbKGqkqeN0snIQOgdgUezN4tiejLvsysHEEeX+r2btdz+PtBiWLaRn3XunWPYK42sKbN009ORjlzYsDfmQpz8l1fBDzdgexoEswZ2+Hsn0m1D4bi17JEtMeGzk2Pp1KjbMx75dLHUNrKkXlEtQ5kzXOBvyVzm42xp0Tz+vStZopR0/VZGMfB9ZXDsLOX83/nur58iSR9X+oeGp0Y3FQDQYuKJPZa2/LRvf3sn5dLWZGuzCwdhiTlT5gtiaZoMoZnF6reOdOHYFbQniwoDHz/atxeMQn+UW/apFMTYiqYKFfCKR4cv27E0Mt7Bk8qxG917UkpUcE9xdoCb1vJGWegb2aBPavEcqz/Vlx1YOJtq6Q4MyBtQ5Mu2dHg7E2jBtdhyFL6nP5jBPzHvqQVVfJgkOT+NQ2nW7Ds6n9Joejy3PYEZVNaYHSKw8l4zM9gYEzQ7Ff5kJmjB2Wd2z590EzXDoG0r1zHM4xeq4oXe74fjVN34ZwIdaFhovs8F9sy6oXjiya403VJZEM35zIgI/pHIvMRf8wl7yGGbzRxzNhgismt75KrdL9cvzjxgr2CI4mpn8c3RSKfQj/FLmw/KY1fb+aUKvyD2nrV4tab1py93AUIx/rGReXQtcaeo6MiuXKvBA8zrRixL6m1Ay3ZdsDc9bqP0jG0+uyOe6kjK9yWtYEPJbPBRZYz2+Ji1cUnZQcWX1zOtejM5nRIgNXnzS8NSn8e97AgWtaVkVG4Vjux8NWLbArc0TX2AWn9AAih8Rw9ksSqu/J1Cgx0HppAuXxkdxuFUL88SD668Nx6a9k78mJNL6aRpDkkruiLdZj2/BB0qmsZOw/zBpyaNd5sb24QMLbTK7gz01q1s3X8YvWpuH0+M+ZNReqUuB+Uc6WHpHwJXelVi8lK4wN4I6iZzPqpXJhbwoDL+rYs0LphgH+XM5uzrguNgQsMuF/+stSMnOLdGywUGa8nS1mkSukxqVS6dPYEpPF3gTPieOPXQZGhadwf6KRjvOSuDRQh/5PLbbHEvA/rezBJYx2/3pRe6Qrw6a1ZJNJAA0+RfHzvNLxNqRx7rcMnjZLo4ryOjlZOq6vSSBH0ZmMNlpub9PTdWEamzvlUFDWhk13WzNWl0b2D/AfZ8vm4JOy4NYcGTNwvCxUeGdkEnWVe/KLOScjOalqwf6nP+Tkxt3Sv9ZyWdL9P2l5u1z6P2/O/OExtG2dwpoEpQs/TqHaaC11NkG9b0pfP9uE7r3NsGxzW6qt3SK3lsyWCwPGS8mSqbK+eJNY7XwnQRedMPSNYMBzDTd2JxF5R8chpV8eUHSzy9wYbprGkm0Sw79mcOpoIOq3Xozq5MX7vwMpyYvC57rSRSZncOOoopstcqm9OYuynDTq39TzOkjD7XVxOOyPx39BIr9lpHHcJocpL3Jo7ZLGhb+j6D6nCQsz7orvurXSY/x88VPornTsT0My+MUs7zg+HXZnnHkV8m/vlG5Fc+VYUL4Ynp2TmmX1GfYsnB9KH3mTmkVJhyyS/kilkYWOnkqO6Bbqi+ntJuzfUZ1lPa9Lv6FbJeP1YqlaM1+m7CuSNRbvxHF/Y84+C2Yi8cx/rmWUUcPA0bF8Ox2J3W5h6Sr4LVXFk/mRqDuEs18XxPiNAdy2D8VwLpouUXpqT8jE8l1rznZtS7xvaz7FZuDwdyKFtVS0dQniwrsAjiQLDZ5qiKqexiafLA6vS+PPh/FEdPMgblF11ptfkjm/HZYNCg3aDP5RcvUvqjtpsRjpR+YHC5rWLZHnpxdK261zJaFsrxx8Zc6fdQL42iuJkD1ZSl7M5VFYNtrKaXw7n4he6fZqXTCP9rhgq3TBwhXf5cTqO2JoclXsljyTvHk1ya3TAvaG4jolDp8HGmZsSmBxeQwdtWC2LIwuC8PQiVBjXCStHSKJXRtBNeVea78It4ij6JWebopvjghsw+XLbbGv1JpBK1JpNiCWnGveuHVzZGh4ExIquXOqm3DAKYnnAem8yk2nWrmiCwvCuNrQifeqGpSXVuKDwgHKXlw25lZw2HE9ScPCMPO1w9nrtuxotVq+Oc+Voe6bpZ3Hd4kwaYX1Ig3rlmfyILQ1iyflcjo8i2lXU/l0W4/7wQQK+6voOSCQKxfc2LKjCVapdqz/pxGf+iu+1CMAB6W/9k9R41BLy+CvCSx7HcvO7Eilf4Wx/XMIJS/CONINxm1Sceyiis7jVYzNjmbZJDV/NDdQd0EGZkWKZzq3YcHobO4c0jMqLQxHlQPd+tSgcJ8ZpqV2JIxQMpmXGqe8FMV/0vGpncISlB73JYivB135tqIp3xTqt2dT/XsuBoVLLidzQ8mCe8Y4033iB/HeuEWKVsyV7j9XSfPfyuTGYmdsHOPI7JjOXYtcPBQPu5uQRbgunYY/U2hfJ5nS7no8Q7XUnB/L1Gvg8CMM5/VhDHomGF9HM3yQkqt9tTw5omTDDA2HGsWzvF8UfadH0GdqKL3LQnG5F0FHdxVrLaPJuqv0+U6xJNVKoIOiGUsuppLbNQurvdlcPZLOsv4aGrXx5cxCaxI2f5Ab+95L1wdWrFnrQUhODF8OGunlmYHdynQGtjBia63G0g3W9gqroHWy4r9vcyp4RsnWjs8VffZvRUxQNRLG7ZGp+XPlVthi2WZ3SRooebJpdxWvJqbQZVcWU/pkMfNf5SyupLC1egopV1PocTMVv5JUxiSkMOehAX1eEu9iE/HyScRPuSdadRK2TxMZPUuHyTANS07GY5ccg8o+knGtw6n6LZT4LuHU8oX2E1XseBHFG4lh/bE4ij9o0FUy8DM7lbxa6Vj0T+b8qVj8nD1YMM+cmIaPxXxxmSxwqkHxAzd2L49i6D4D+6Iy+Hkqk0o7lDNwSGahsp5ixct+cZ1bFs6x2RVctjmVW7MSOFboyzMzC75kHBY/Zf6vL8iTA8nFMnB8PdJbRzDokYGQmAxWDkhn2Jlkdl3SM3ernm1xycxclUbjmpmkn8/EOTKTka/TmToijVRNKo+9Uuh92ojfKT3eocqZjFa6tamaDn1jMW0YRbtgYfCUMOYkh3H0bjgHdghDX0FHRV/nD4+i/spYvOtoGDQrCcd6RpZ3TqJIHcW/U1xxfVKNY1/uSHDmAzHamVMwzY150YrmGw38GZrB50dZdDqRhfkhxbsC0phaM7WCY4IyqW2WVUGXGamYbdZQXRXAvna1GFZ4TDRb82Rz7VlS/GG//Jhljf2nUKYn6LlYkEbwwFR+DzWgfaRj1E8dM/80UGSRRrGiUf7/ZHNvZzYFD7IwG6t8XymDY4pX2WUps/KfgTfTErEdpeG6lRo/RQNGOUfjkgINlQyy60ioksPDeDYvnNq9IlhdHsH22pCv5I1XyvN+PllD+6JE7l5U7lBqJDs+tyB1aVUOx9+WBsvvS/9Ec/o+d8M/PYp+3gaMyvwXpGZj45DDgMhs1u7MZPPXjAoe/l8y+UeNFay6KRmbpUrGUrrRpFmO1Bl1T+Z+XyJP/pkin4bnyzTn63JlmR2RH4Np1DuOOcfjKXsYRa/ZEbwJD6d8Ocw4E0NZajwjk2Io3h3Ko3x3Wk+wx7K9BWYzqiq5twpt/jVnZG8l4yc7sLq4JZEu/hTahtF/eCRtPGOZM01N0lQ1Y56pqD3Cm9Y1rPnT5qLUT8yXlIaTZGBqnpjvOi3PHRrQokY4YZW0NOqs5e+BURitAhmQ7YmlmQ92lhEMzFL6Cmm4Vsqi8sgMnJV5PXInkcjj2gqa/BvHi4SYCg68rsH6sFaZGcVry9xpF1uN1AUlUnxyi9SNOibxGysRXN+F4nDoEK1my/g4/mkCH51/fZYRiGn7MNw+RNExQM0nOzUNXqvosT+Q/p3cGHqxMVZutlT5sz5Pv9nT0bIZOQM8cPcM4OjVMDLbRTL9bDQjm8djVVWDTFW+3sQSeziYrFqOlJ/9Lv8FFEuXyltk4KUDsvjNVwnxcmHX2Cgc3uqI+K5RNC6Sb5P9uPDZnW9hXmj2hGH+LoH2ijZ1NU1j7EgDq8fG06ufEL8itIK2BS3RT3au4Nn1wTzMjaGkYxz5TcOp3qsFh/vVImFjNb7qrBgwzxlrYxhV9GrSNRq8TKIpyggkf7M7N6a4ccjOB/2KCC43VPZ+T0fmUS1TneMojxaqPAikeoovhfk+3BnsTx+lO3TUwdkqMdidVmbpWDxd3NSKfyfwuoGWiZk6/lH6s25fNFOLAvhznhP/jrLiekh1zMysGOPkTNHkcJ51U3KUr55TgxJQbwxnal9PTkW58PqIO/szQ8gYHs+dOnoWzkvEcabiM4u9GHa5ER4+9Riq0GDzQ/LmlMkv7ndoiOOgIP5aHEfkDTWpdaJYODeYMd7+3J0ezI2XUeT9pePzFUXvpmtIehyG67cWvMyuz5aPdeiR3KTi/1a27orBo4+eaa4pJCid8e7dRAw5CewKiKPnlFjGdoln4z4NO2yTOGFtoOZdPX03JbLgioZm9gmkKFn+xjkNTe5qiZyiwX1zLPtPRTCkRiCfm/tR/DKItmOi0H3QEVIpmcIDeoa+jKWpUyCHtrSgsKcj781dkJ5Kb7wYQ5dVGlxXKUzxZtdOK54X3ZXeW07KLxb8tkMuDFpWwT+3fJUWbm40z4ph+gY9s2Yauaz0/q0FSWSsMNCgXypNDqfT814Krmlq9rv5sPUva9ZffyeqDU+kr2cVikc58seHcDb1TkLnlk6jeEX3Bqfi6m7g2RodbfZrmXA6EfP5Rno0TOP/SjrrqKrStw2DoNiiooiglHR3Pxd5yAOHLouxxxl7jLF/6hhjd6DYPaOOPbajggl2C3YrdqF+r3x/sC6X6yjsvd/nfq5bwoGTs2hflcG04Toqfk4guF4MffIj6fk9Ev2H6l7ViefeIXWv9yaw2zKBeccTeHtIyxDlGk4tM1lum8G9OC1fJ8Hwv1wJnGLB9JYtcD5jzc7nPuAUReqFWExihZsjbPjo90KOuP0tpy4srObQgiIpbD2lmjvjKuTGNyv8JJKVb1IpUr2gxqgctu/IIfWccl7ysV6Sh9eIDLarOSkPs6Pz5/cycN8BsY7aKl0rz0hir7p0vunFt04JDLXJ5Oy6LIhJY8PjBEZ3UX+mSyQPmmu4odVyyzyDb6Oy6ar66WWNjgX/aZitC6VbF18uPPIiPs6PAfah1OkcxX7feLoN0DK4VMfJ7ek02pLJqy6ZzKmdivdhDcvH+vG/SCsm/2vMnuxGvAhuxYfH3gwsiuLpr3G07yls22rNl4QnsuLEOmm4YK6sVHSou04K18ytZkWfRxLV0Qb9WxEYHNRR8E8mnxyyyDHIYod3Nq7GuXw/noNjbhq9O4VzYY0Ftxddk1/2LZPRnrOlz/n1QmilzLJyYJ7K8bZdUzFpk8rVbbF8/D2Q/DHOFG23o/YTV+76hTK+VSJ7N6WzYHEGry2TKa4VwdqNHmw1t8TqfjOMPExZs9MK97ZuOL4I5ObdCD7kx5GzNYncXcnoDdGS2jWWNjuCyXlnz1dtY57OMSR1nxGLD7UkOtaX2AUaui9P4nxuDPPXuvNsZx3K618Q95n75Qd7jC6T/df2VlPzsSbdVzhzvLlykS6JLPk5kf8Gx5L/NRr98Fi8XiWxvUrH+GItaw6Gsa+kJXv0L0mlfqFsPDpZLu4vkvmWt6X7UGsuZUUwviSJQQPiGOzmT0B3M2y99Biz/oXca1BDZUArNBtUBmclETc6lcLDiZQdVh5/zoY/so2Ib/pEZva4I+X7Xkvt5No89mnBvQV2LDvqQUilP28fBmO0JpiRE3zRqZ3UalxTldH6kPFWJica0OC+Oce7BLJpbCLJF5Qntk/BdXQEf59zxna5CRE76lWzT3AtpgZ9kR+cs049z08+DIoNZ/VX2LTEj5n9HegwwBIDTRtedvKhmaHK0DUa6swMpckmS+T5I9n1dKMUrVso7ks2SkjlU2mw05a1V8IpLIino+oAbkW2LFz2Vr4s2i0fX68WW9/d0mveB3Ed4cBGy2g8lddvUmdhX7dgziy3IHbgKynvcUAuvPxLOttvlcKpR6XPhJsSMu+duG6rSUDrRixya45rUzOs9zajbEg9wp98lsaaB/JoykORJwZYzLTmwk0hLyiV9ldzGFArh+n9dYzMiMZ8diC1NvtU08HRBrdpFtU84ePBNbtgeBbMytrufPQy4euhSrGJvSiene+KKj3M/MMVk+lhdMgKpajYkZBjtVjofUEKxhyQGmfPyvwPtfjQ2A17+2iyHscR0j+EMi8zXk2/KM9eF0qJ32Q5G7tQDg46L0aR5ixyhJqtk9HP09LljbAgy4biXh8lwHufLNAtl0ZphWIVv1TM7q+RS5mbpcX23TIx/KiMWXNOBkfckuidd2R5vVsyrc9FyX5xXta9ui//JNSl4pszMe01aHtn8Wurdhg9b4v90Wz6q457NjuOW5qYan6O9+Pfrt7VHNcwhH9Oh5Kyz4cWAeZU1Hguxi83i+Wp+fKk7irJKL0h79W11Dnhhy4ojEB9Hy61sCC3V00eF3yU6C+G9KzVmtvngjBWDlO4P5Ei5a+z55uz5NU12Zm0TA4+niZfTywW696XJMfcgov+4XTP0XG7MhV95ZOhF724taExN8Luy96z+1Xv2ign9i+X0yMLZck/82TnyDmysXCeuC1aIndvra3++szt93fLV8+Dsv7SaWl244XM3mnC/371Y6GFFkzy2H2kPbP82pFyKYv+yrs99WOYNSKimpNfhON2imquso+kg62gV+nOzbHGGJacl/u7F0tM5iQpSpwrCWEnZeLoJkQc9mF5q3DeTgpl5xV3fq5txUTDlnj8ZM2VeB+a71D7OlvHo6U6rqyIpizZiWHL9PnuXiy6ff/IlC7/ybV23yS1lROjxmq4o8vg+60sTpfpMLsbScQNN3o+b0b9fvo8L7knJ3uflqoTu6TD1tXydtwCeWM6SxZNniVZ4xdIyoLlsvb6Rsm+vVua1TyrztVXsR5iyfc3YaQdTGX33Hx6z2iHx7YcJoZrkVWhxFW5krTInljFpWlxtLSNq2ZgUCzN9ocTb+vJxVlNiNlzUxbP3SCzFy+UDhnrJSP7jmxqZk5J0yA+d46h+Fk0dvphuNn5suStJ+kD/dkdHEmAoerp9TKpTMqkb4qWN6prj3tpxY3LtYkJ/CaDk41o4WtJZ9V1FzVNJrVHNof65DKsSRbttMmsVJ3CXD2/t4aODPnZHI/JDWkTqUfg7DsS069EChJ3yMR/N0rA13XS5O4G0du7RfqxX543vCqrS2oyOsWBi+ZRnLqRzl8N83HRzwNXHTOGhpDRzYJ7v+pRr9Uz+cFUo2S2+ydX81NsEuVNNRyMDiQw0pohLjUxa14u/yw7K29sHkrF54bMKXTHbXwUAyKVBzqp15vGkjEmgqHTwV65v6Pqp6E/p9IxM4s97bPpPChduUQ87Z6F8GmmOybHHAmY78aA34MZ1TuOqEepOFllsa5TFj8pl/mcrDqk6jIf78Rwy/PHvysGE+rtg76pM2XTWlMyojHGRYZEr3ktfS+Xy5jKMokYUyJ6pqdk7+93JX5DXSoNXJh+NJrIf9OZ4ZbL1QmZeEzV0Enl7bXAd7KvfLuEP1xeTcMu6YTPT+cHSw3S8F2vpWCHyuTL/rgssGeVRUtOjjZFq/awZQNv7H6KomBDMgdbp5Phn8Z3de+cbsczc77y94Q4CE7EX19lzKg0WmzNwHx4Br08Uwn/KZHlI2N4viySYbbRTBwbR99hSXis1mL/NpGqStX3emiwSo8hb3oM9r9p2JGidq/qK7unaRh9L4p5AdBxTCCHb3pwp7Yd3TqZUpVuxNy8V+Kx5q4UFb+UfV/rM+VvZ2ZrovhQmorZtSxSPdNouTWcG9stuHvtskx4XCh+NyfLH4pug3JY+GcOropHDmdTs1cmNw/r+Polni1rI/k+XuWXXRiH60Zy30F1rFpptDPJZsusHGq8zsIwPp1mX5OxdFBdR/W+ingNtspbQ9bGYtokkU+/JbPfX7ntgxTe5CUz8lAS65RXzI6NZ+q8aIaOCGVUJ2+K/nWi8rwd1/Y4ULeVO9NG+HN9nfCgbQyj7BMY/CGJwvNaclcl0btxPEXKUesc9WfEWDuubDQmfqseI29Vydkz9dn9uz1Hlyjfc0um8cAM1jdLJaBdBMOVm0/KeSC7l20QX+W/P2gc3JYFAW35wcBv+eh9yuPVpRz0SzMp3JDG1Wk6VvXSsbR/Gh/PZzLXP5fOPfLZdTSfSa55nFC5Vd8jjSDnJKy2qu7YO5TB5/z4paEvAV8DWGGjurLqscdjE3i2JZHaKcrl98XQYlcoby66sfuoGS9612Smw0vp10bNWK3X0vt0TYr+bM5/7RzYtN2PgbfDmegZTyPV4/osT+PgqHT2/6fD4ZPqmX2UMzS1w9OsEStfG/Ds3zpYf2jF83d+2BjFsSk1lYpuqVi+1TClqwczD9fnp7u3xaJ1qfzgy89t6fitLT948HRbSj3a0u9jHiOjcinrmc3355l8k0weLM3kkWE212vk0vRpHr3f5TN7ZD6bW+byND6DeUFJlH2G7p882NTXivORLQgd3pIZI9vgMd6TUZuCKFLOWPE8hIBwH47F2RCcWYcZPW/KWdud8q/pKtG7tEIqIjbLhprHZY3Kp8GhdXm6phWGIe683B7CcDXD3V4m0zU/g+gTmfS6lMqEExqkwIeRI1ryra4RcQ0NSHE1ZstwB+LGhDFlTSLtzuj4y0hLlU84ASGutFD3/PPEJpgqOvTIYfL8nGq2PJuNw8EsnvlnEqhN57hzKo71UkhK0xIyP4nvI7XsjNbhH5FBRN0cdnvmEbwhlw/DVNZ7J7Hgeghrz9ryp2Fd5ue8FcNrldLtvD4vxqnzOakVs5/b8odyY9uwZpRXfJeDv56RPkPXiFXuTDlZb7JMCJ8unk8LZdCZLVI67YzkvK6UrZl1aVrLnCu2ztwyDuTglmhKy5MZey0D35cZrPhNSze10zLW2pC92AjzV6+kfu3PEtGrMYe+uFD3WTg9BicxrVsKNeMSGTAskjUrgnj53q+aS5wS6bs7sZpbpsYz3zaWN/7RzDeIYOf8MBwNgpm6zZ9nV3355uBPdnEIiVeicU9PRheYSe7LbNJ7ZlJcR51/oyCu6lpytu1LqRt4VDLG7BFrvxK5F3VbnAs/y1J7Q15/0Ofn3c/l4MJT0uXURllYd75Uek2XPktnStvfCqXtlw2yKumglOuuyDbH13L8aE0ebWxMXEEr5jd0RmMWiOXLGFy76ghamcH5Yzpcz0aSUeWI1f+MiHK6IQO+l0pmxlNxOtQYwxR3Rk2NYL57Im+3adn8LJE1z+Oqf7bkWsWHDz05buHNA8Xus92wfOZIvQpbjPUtGRXYklCXZsS1MSamoj5tRzUkoHkLrvV2ouK/UKaqbrEmIR3mphMfkMhgvwAGLTGh0amr0qN0gwS0XiqdgtbJjaH7JGXdOdk475Yw54Zk7z8jTx7skcNtN0ppjdUy6uf1Mv/ATilfeUL+OFYuQ8a9lQvDDLj4uS671hvzMa4Zvr+3JEpng5mdO4XvQtn0TwJrd6bxKS8Nq3FqT+g8aFtVh7luZyTs+iZZu2q3FHZ7IOXFTWiQqK6rMIyfN8VQpzAOe+N44lV2OCiGnKpL64n1CVYMCKnFiH56bHB4L5Vjn0v4yfsy6uYNCdCdk10djktXq+NSNPq6rMg0pLm/LbG3Q5m3MVH5Sgr3Rsdj4umPW6emDNa/LKP6r5OLrZdI4eY1Yllzr2SsKxWHMVelbqsrEv6lVH7dVCyvtx+Vn26qe3HkrlSO/i7pYxpwtqwFb09b8Xe2HY/n2DO+uR1LXWxwsbJi4zFrbqU58XG5P1+2xXBymI6VXul0WK7OsPq9jlMbo/Mpk29OK2Tv58VS/OdO0c1/JLVTGxF70Zbenp40G+dPu5Ag5r0OooOi19vr0q3wlvzgKN1FyfzntBydWyy/Jf4nf13eL1Wzd8q+Kxtl9+llYvi+UAb3XyN3B52WKQ512GDhyqUOkfRvnsihvrEUT/Bn31BTgnY9kvKhB+R1zZ0SXvOo6J2+IaWNX8pbg7fSZPsLORT3UIIL7suaiy/kk6MBFaub8uibLckNvIhuqTqtDr5cD2dTiXBeG8SxPl4YbnXi7H92vCx1pOtEH2Z1jKRKeUj59nSMglIw+Un4OLoV3Q/fk8pFGyT3t4WiX7RC5jrsl7FXK+RJbz0G6den06cm9P29OUV/mNJP0THmpOR1OCU/ePZOidQxK5YBL4/Jrh7F0nj5UVnVfb/4OWyRGZXLZKXffGnVp1CMEnbLpaHvxcTQCv25wby8pUHnqWFua+XFlVYYd69FnYvPJdvimez733c5NbYeju0bk9G5EWc/1WbrPAPODjGg8nhdkmqZ0aPKCTu9IPpkRvNdL4kNETo2tEglNUXt792xDDgbhsNJbwofO9OvozO7lnuT+Gc4S7K0bChPZ35FKo9bxGAY7ky3rzXoZ31Mkp+slzs11soosy1S1HK/GHZXO+WvMmk3+4LMHn9JujterqZNvavS6M5lsVY8+v2GNPC8J/55z2VLzDuZsuGDuJ2plOfPy+XCpeNi1XGXvHu4XabmnZQ9bb/KvrWtud4oEFGOUvxGQy8PwemMG+eeWDDR1YTD8c35+3NrzuXZMyfAgQNtrOm41ZR/VLeKX9GItOzmXPG2ZY2XN6UbYFr7BCJd0nCtyqLbHzmQrfqagY4z62PY0iYI3Qd38q1cqSzypvZEGOyZRI7ya3c1Aw+Xx/O0jy+za5gw/e0TGW13QiILDshDvf1iFbFPKqp2ye31W+S38eulU4vV0nn7ymrmDPgkvvXfSa5igasBA7bUZ9uy5nT0bE39Edakj7PkTr0WuPasT5+Deizt+V4MVukx9GhjSnc40rNDKCUlsUzWJNC5YQx3jUNoMcyLteFulAR6YLLCh8Gd/Di+04u+TxwpSG3N08PNifVuxlmjlix9ast0b0+6FITyLjqWweE6Iv7OYun5XPTe5VA0JJ3WOfGUxIXS29gLXwc3ru/zZv81YfTnBJrnp3HdMJ0clQFyKJiFntYkfTBi/8RXUjX+vow1ui3P3K6J9f2T0uHlTtkctEq6q95Yr3RONfe0Msaoa31+8FVsSyxHOvA21ofXTiGErxHqPA3DIC6I0ileXL/gyNzrNpRNsiW3jisHnYO4tyiGsWO1HJqbwoM+SVzRaDiQrnqLYRgj3UL5lqg61+YA1qd78lNHew7VasWC30xx3ticjyYtqTxoRf+/nejz2ofwY4KfTTyT1qWy920WM0uzufxzOhU741m9OJSGWi+29Haj4I3aV/8Tkk/Hs3WzjqkTU2mUnsjln8IYM94Jy1qmbF9an7ev6/CzRV1qFRixauQXubzhmphM2ilDTJfKutHzqzkq0Jq5hyz4Qb1iV9q2C6Z3mxhOzU3kUYtkfPtoMchOYMiaGL79FU7duDAi8sIImhPBr2qXNN6egn9BBg87ZDLqVBqHrmuZ6xqH0bZI5rYK44HOny173XCNbMOfzS3Q+8UUzwPNmXa6BQvsLNgTa0XIAjv+OebKp1r+6lrC6TchgY6nU3mUl0HJd+W5KgPmPwhmhs6T63+4sWC/D4YfhQF28bh/SiYpOoWmuni+2ITxdo0bVr9aM7RxKzVQlvx1xpZft9jycVRLsiJrYbnwshjf2CS+y5ZXc5qPO+8POfGDxeFBeKbGcPCB8oS6yrOHpPEySUfbDUk8uhmHJlTD7SsxRFnH8XxFEp3s0xjeIJvkh7m0uZDLqFVZHNqi43zPOOXqwq2HXgQ+asOgUDM6LWmMFDfCJbkpjfeacai+FUeHt2G2pQM1k514eMaVute9iSwIoeBONJ/+S2Kwj45XXbTs/fE5KatASut6YBXkTuUxP4aeDef2BnXNb7V0NNCir/ri+I/BtJngzrJEB36Nc+R5igdVy/zJ6RPIT5M9mV9sztmiD/Lp34Oy5sBf1fzRUXo2+/+usrFTBAcfJ3B9sI4vyn3rbdWyqEsscb7Km7cF4xEUxLd5oaTsiWJoZhImLhnMOplL4c+qP03JZ8flLCyfaBnUIxzjw+50GW3O1+B6VHzUZ+lIfVok1+FUSnNK1PPI+9uN2U4+TDfwo1199dbOj/fbA6p/Jvev6u8P8Ejggep8c9QZ37Y9nHvd/Og21J1bYZ5YDQgiJyca0zOJtE5OpveyRFpsj+LRtQAeNnHjjHIE6wJ3lh4MpOpDBFf3RaObHka8yh/fjFp0aHNKWqRtlwJFC8twzjYK4wc3eMaydYCWR6pnNVd+ZdQnnGnbvCgLs6HklilW75vza0218855oH83nGO7krGek02flHyu3s3lzCXlYs4xbM3zJCDNlHOj9Fn77rFsOfxA5h78KPklDRhVy4Ynz70JvBLGw6gobPZGk/oyijXTIpnmF0nNh1HM/yWWvq8TSFuQyEVz9eudYRhv8mFUjgfGN30YsVCYFxBPYUEKg910fFuUyO1jEXyf5ktQPWcaZTiyOdWT2IgwLl6KpdI8kWlVUaSVu9OxsC4vl5fJ3t93SaWi/Z+xvBgUww8e+pDIulnJXJiZyLZ14VxWeWB+vjFdkyol/PN5OWJ4UTZGvZLNeY25ZOOG6fAoJkenUvtZFiNrZOL0KYHNEwJwf2xOy7/1mO5TLjb5lyTY+76U/GaIYUsL7r3womN/lR3rEujnnoLtdB2lRjoarUimqJMW7yZaPv6jxbJuMjZPErm5IIaUOyFMy/XBZY0XrssC2dA+morhyRyfk86H2ul8VLPiXhrOot7Kk57asfJjGyYbe3A6SujinsCCa1oC+2k4UuDJH+fqEtHgrOj13C0/aJWWzDI/LT/42FPHBG0KsyrUOdjpz8XglricfCFbHHZJac5SCclcKac+HZTIpu/k+ZuWLLIPYHDTeD72VR+/ygyDc+EkFTmyaV9d3BY9lI4ZF2XX3pvix1cZ9aYZTbRu3H4u2LRKYPloHYuvp7OlYyZzSjIZ8kemOisZbE/PYLPa6dtGpFL2PonUz9HUVTv1yysfPIb6EksYlu3jOfgwjaiIbN5fy6S96mJb24czRJ1548dWTNptSUaGCz+XhnI5JYGVk5KxuKaByx6Uza5DycMymbvsXzmu2P9uOi/VffzBg2vSuaynI7pLDAX9PfmQYsyONVfFJXWtDB85Ryr+WqQ8eKcKtkfyPbQpgREehL+M4Klyj75hGh5bB2C4tBWhNQxYOe6B1Em5J13bVEnrE01wOO/IuHNB3MyL5t03dXZfJGF4P5k81c0730pjQEUGmUOy+CUkmy1zsyg4kM7Yc1pebY6m9Z/BrPX1payuP6OLYePrRD61ycQ4PJd787JZ2yWFuHJIiXRhe6Y5A3zMGHzBjh0bgxhvEU+oR7JyXg133rqzsrg2a9ufk/Ah++QHdUOzqXckmx8sPZJJz3Y6rmqjybrhTkh7Y852vC2+03ZIw11rZLvNFjl37Izk3vwi7ZaaUru/O+eN1B4OjebbB2h7wZNon5ZcCFX++1uVDHY1JHCUCX+tcqBhD3/8I4WdTuFMnSV07BtKkkco/ieEh2VRDG+YwGxTHbX/yKDDj88bO2fQrZGaiahoJucEMbGdNxPe+dDiUhhpQQkYn0tn6vgcdH2yudspBesWUNjHkRvWzVm6rglJxy2Zc8aPQVmx3Bmu5UMbDZOK3TnwSx2Mfrokb/ocltqKXX/KYVmdXH6w5FQmpUUpzN0Xhe1WT/xNW7A3UI+Hm2/LkcJrsm7/Izm1oAYT9E0oS7DjaZUPFoZCfI8Iui4IpXCRBw3KWpNyuQmBtZqwNtiCuz1cyLwewKbkMDS1Qxji581HNaMNAszZuKo5G4+bMbqfLZtqejEpG4ZYJeL4KJX6+9I4slrLL12iOKt6lctYVx71dqFlD1/O/hOBp6OW6Hfp2O/LIL9eMm+ihRsP7bGtakKZS0Peu5hzYaE3aRdjuG2oJTRDQ8MydV4f12N1t5sy8fZx+cF1XzJZV5bFWsURjdK5oWbOaWYkHo996LDMlsdzmxPduDF9TjZl41lzdgyyY9BCdw5O9uf8t1CsLSJo2yuC+StDuRbpw4A8J3xft6GrtxMa5b7F38OIqxHFf6Zql1j6cqCrJbnptXA4fVeW/1om3mPOS8LmJzJjbB12ldngPDiYsloJ6J9J4fLhJD58j8BnlhfdXay5fMiMuw8s6fHSnUVqDA+5JfD3k2RaJCXyrTSMzYcd2LujKcVVDSgJb8kJtbu8B8RQ5KBlnVssOQ29qfIy5n97HsqpiAsyWrHXqxSuHtbxg72DtWxrGIdhaDit7/nT86m6zkIXbILd2bXFly1FIaS8DqeJRzQXjsRwVrmu1X+q+6yOwrEf1K4dzMNMf7LGBBBaHoZ+fQ17pyTy2DuRVyciqaNRmWLRlI8P7opf8FY5ZbtYMpqoTn11g1g1OSNeSQY4XlEdNyycBhEqHw4nYqhcOvSlM5ueG+PQ4LscWf9dut1oRI3f7XnhH0yHszHM7ajy2lwYtNiF2E5mPJrWFMcprVkW4suErRo2v1N+3iuOge98Ofp3M77XeyeN/7ot3xRd9GKpPT2WH8xWu9vgRgRn+oXRrUcQT5oH8tQ5hKTHERQVxFOmvCC4XhqOHdMw2vTje8rVXKnOFlKqsnVyFIbzVRb+GontHg0vLLX0LVava5xJ/8ZpuNyJZVtNX16+NGHXiNuSU7RBukTNFN+fp0jg9rlyZ9Emuex5W1bObs7xQ4Gk/fg+muxEetrAgP1tuPpWD9dap2Ves0PS1f66PBpTm8km9uiVBxMSHqV2PxhqvSn/y5bRqpduuuRA4LsgxibEq86dzLS8eAy6BvBLA+WAR/Qpul0pP2jbW3XWCVLNM+qszmoWxlKLUDyzQ4nKgp0rY5izVzndlwwWbs8l/Ld8evTM45VdNt+GpxEyRktWp3g6xsfyZ+04Nm9L5CdNKsUX1EyNyiOrRr66l9kUD07mu7Xw3raNytoa/PWsRIo7r5agKQvl1cAl8mfkP6qj3pLaE024cy+Asy4JtE1NImQ8bPtmjcfDl3LvwBbRfF8iUxdtlhvX1BlKb0a6uTcV5eGsWBVJxPNgynd5ovvmyrezPpi2iFDzk8gp6xSG7Ygj8lQAu39uzfJrRhw+/E1+sMQzhF6Pg6u58WoIi9aFMvdeGJ37h2OSEoOz6nStYjJw3pmH59T2uPTrQP0/2vE0Mpfpk9PpdVrL4yvx9FA+9tE9iR6TU/kal83D2fk0GdCOtmvbcjAolyPn07iSEEfKfwFkZ1vRZHNNNrlUyLLmx2XcH0dFc++ihNfUo1eZFVMzBZeZWpbeSUbnG4luUhs213olI53+kgkL5kjzhstl7IBz8livEb1OeVBkFsmVUbH8ZBat3CmMsrfBvFX9yLhSQ1KF6qQHk1TGRWPSwRf912o/P6lL4DkDwhQ3REO9t1JNn0bhfLOKIHRLJL1VbrQzSaC8vY64qiyCQtvS3qgD5c/as/l5PuHDspi7K4WVq+Kp2qZhV1QcdUdr+bcqnUlOuXyYlM8vd/J4+Cmb720yyFFdZp7yWf/l0VQtDSJxhTOzJ7Uk40MDuF+bKw8asPZuK7aN9aXylJrHd6ksslPz81TDf1tduTDfAIk9IB+Dl0uZ3V9yeW25XHnRDOvhfoxW2eYwWMv16CRSasVxKyKGRw01fNwZx9AR8cyaEcOM2SGMnOrClH0tuOtRl2WvDLmneETNfvORsRxTNNwWywTlfhs7x9HmcTyPviVxY3gqjilZHPuQy58J+ZTNy6XX5gwW2CunvBLNdUNYWiRYXY6iXPlzTFY6jd2zeaHJwrRCR3+reE5ejyRF9YXVJyNxHazyuFB1hPsR7AkNQd/Wl1GHPJhZ7IlJ40B+lyhabtRS+2M6RWEZ9I9LYs3rQEY1MKPjr5VSUlgmV366IQYVRvw10BGLinAaaZIZYphO1LNUElX/KtoXT/01GnLUHu//QdCU+zPQy4VXjq14W9GIoMpa1HxsUM3BUclc75dczVLV9/SuJTG3SRJPvibSuY0Wo99S+N4wjblT0+kzLY0e37T07xtDRZ1gvqzw4PgBF6zLPfnZKZRzznGMjNLhfSCVTkGJ3N2q/GacM5WNW1N+qBUvtzoiTsrfh0arXElgXodEnm6K47/b0dRziuSefyTPRqpndS2BDBsdy/ek8fPTFJq0jWHgPG86T25FlqYJW2eYcueCE3/WEmrPTmJ/eAaHTLN4MSwd38cqd7eo/P1d6NHGjzdjnOkdacmXUyZMH1+f2x5GXFlkSLunBtX8npdC4tKUav75ZzKxMVoCShN5uCyBMOsEDAIT2GuVQL1hcRgviGJwRRAtyp0p3GxGt4KGnAw1JvdDa3Y99VbnOYrbTZM45ZPApbkhtGtiyZ0pVTLgwCX5/uWyaEy+icuJVgywDWL1r/FM+5bCg5UpjF2UwPGPkcxdHcLYxEDya4bQT/XBK0cS6C4pxOzQkjZaQ5t4tVMTAnkfE4JB62iGDtEqd0zngW0WbUaoM2mRwtQQDbWsgjH8yYUOi8wZOb8B4XUM8f34Xebs1uOpryFBJUbcC69TzWkT4zmg/P0HG3nFYzomDi+VJfuiNUy4Fk2tV5FUrYPKP4MoLnKn0qUVA3+qxfGQe/Li74syPPOJWOxuiN1SF+bFhpNXGkfZqihClrgx2LwWs347KClfCsUhYLFc6nZA4l0NSEl3prZyBtOtqnM1TGHvFQ0+KwN4vsWOI4PMOHnYjCe77anZQe2vIXH8odWx6Xoqm511XDmazPv1Knfs0/CwyaCRhfLk/qn4H0qkrEck7//1ZfJBG0LPNORs3hcZsOqBVJy/LcErnsqMU9/ldVI9siuaYq5nWs2V+8LQU276g6FXhV+sw+lfK4LbxhGUlMIF5bVd0/xZm+/C7I9m/NayBn0NzsmzeZsl+eVGCXA8LW1+M+LiXSeOR6j+lxbHjAkRdLjkyNYBX+V70j+SPXS6HCmbKqfsN0jww+fyJt+azzXBMkidFTVnC36H8f/Z82qHEb5ud1W/uC6Frl+lKro1//s3hGdHtWzSZXHIIZd6mlxqu+ZQfCOTbntSKZmUyNiOUQTcDGTpF2cMjM3Iu2bIofYP5MPNMukXdkqWzL4i0a3eykD9+pweZcEyrQMh75xZrli1yZPKnh7V/KL8pDgikCtGoSyNEHKtBPfDwfyvwpt/H7ah6lkjVrR9ptx5n2RdXCHPVq2W+3dOy/af6tE7RnXPYVFsVLOrORzNrPoe3F5bh1+PHZcBh1ZIKkUS7fGvXG3ySazW2uI5CZ68SmTbbwnkrghWz7wlfYbdl6X1NkuDZitk9KL9EphswAxzN5KmxvFK7ZuLL/JZaNWWgT1z6PVIx6JpMeyfHsDOMkdyX5lx4Ne6PGj1TnanXpWELcXye9gRcXpfJg5DXsgL+/oER1nj1NiLxHrBVJWHVnPCdifu7nKoZh/VD3eu9iOtJIR6j1HOHcGsv4UWFgHklDtyfFBTvnm+lRd7SyQz5R9xarVbat69J33jmmOi82Px9liGzUvG9kUCR16F8LSnNbUqa9A29qZ07XBR2j17IXbDmqAd48nyv2Mw0VfZpvwiR/XAG8bmDJ5bLgP+t1JsbGfJvyZr5aewp1I62pb1X6K4fzKDtq3y+a11HsPWpJFiG43ZNneGfWlOZXcDNCOeStLdKzK46ynZU3BMPvU+LsPuXZGwz+9lTDdjfr1uh1d7f7Z1COeYaww9x2uq+fytK6+KnavptcyblXuCcPQM5+GxaBY90SBXY2jsHI6FiS/jtloRt6o2+osfSMTIMhllfEXmV+nx/LMllSVBTJkcz+LfdWw7n0LZt1gergpifqgj7fa1JNnHlG15lox96oGD6m+H5ycz1jGDq56pxA+MYkVPBwZafpNPjnvlUZ8VMn7sVhltVyle623oHKrc7mYazuq5H3fOZMaZOLblezGqtTHX5t2TQcH/ydH4nZJVc7eMbHhE/nG4JOMLXkrnzNqsLDWnLM+dwc6h9DkRxSVnDX+fjME1OaaaowwD2fqzfzUTTUMZpmZ/xIgYSvXiudExkSEPEyn4FMelMeH88smTG93M1Tmpydnw1zKs91tp4VqXN3k2TJ8bwFrlyo9NlbcFpFCsOmfAzFhKS8IZND+ElTuDWWgC6z1j+f4shTU9sjB8ksNFxyyGZSWx4EwgFw+2JPX1e/l3/0UZb3FLTo00IiJQ5UpkFJHJqdT5nsF04xTOFYexwqw11u5PZdP7rZJouFTql6wQq8W7pfaCm+JlYEiPuy14MtBFuU0w3bdHs7ZOPIH+sRQsDmdzZhAeIf7VLB4TReKbyGoOUnk/OlHDhvmxXHZT/tMvkcD9Wt4bJXPmUDyDLgq7L7gStMCU1mOM+NTYgNiEesqhzKlj78rxQuUpw8OpuhxN3ksNz27E0mFmHBG343murrGwho6RSRkU2ufgNTuPcy/zmL0gB7N+aVws0RDwhy/eq1pTsLQhV4Y3wC/YgsIl3iSMi+EvCx09T6Wy8148+nf8sAlpiuG3S9K7cq3scC6Sed03i5vDNTHrVYedT235/VsAMZdiOO+VzNVyHS3OJjHygjrXLdzJX2rBqf3NyFNc9DiBVzmJ1az8XzyvbGO5Pkp5XUQUgfoxrO2pXGqDFnObZPbbx7GsSzA3utvz5kUTBhcacXJHLfxHNOB+LVNuzlXdvJE9daNcyNzuyYHRAcz4G/Tc4khdlsIMMpl3KkftmzzGNsyjw6oclo/M4qtfOrphWroYRdMjIwDjuS4EdnNg+243lp0M5tSiWArjU9A/ncKjQ7EsrufHtpXNWbLlidSfeERafDwkcw/ekmTls/NbO/ByQhiL+yaxTL2/8/NzaLg1k8ueyre2epM9xpjWQx9LvTGXpJWi/sVkqpSb6ymyNoH0C1Es+zuEPioHrx/3Y+KVUHYUaajy1LL1ThK9WkSz7bU3r5e24tClevgV62M6vkrSbn2RyT2qxNr9qyydqcfxGbXw+K0JY8pt8bIP4Ik2lo9XUkl+lIXTiGyKamZiNSSVP/5LZvYgLQtykvi9Szyt5kYRmxfK4OMBzFH7/+GIcI7Yx5PbMoVJh1IoXxeP3sEQRne158mkRnyxrkHAcANGDW3C8o+OXDYT2ilfOnghm21m7ciPbkfF9CxK6sXQyMQWJ9Mn8nfzTfJHxJJqWtRM5WhyOuaKQ9XZajMzjGMFbgyMtoQN5iydbUeP3ABSFmsoHallxKYEfMKEXW7OuP1iwuC9Nfi50zPZNu+qXBh4XJKe7pEFjbfJb6t2yKZTx2XywzfSZ2ILVv7uxzLlBgff6di/L5UVgVpSd2ow/hahvC6CZ0eiOPiLpvr/PV1wI4ru28IpGBSOdXo064cn8PuJFLUnU6m9LZkjGzScmhnMknrubDluz70URzpc81J7BtoZJ1FikcXo120p9+pIYEl7UkKyWLkyguZ9WzIg96ysbrxQwov+rOaIMWkMWJbJDwaMjuNLU38MN5sz7lIN6ge/kZ3rDDmQY8m9dsF4DEpgy6ZkhnePo6FlEA3N2nCga0MqRr6X3HMX5d6u3WJTZ4XE286WI/+bJvVrLJDOC3ZJH5P30uSuFT5zQllxN56GKlNnG2h4KaE0vu7DyXgvumf6UbYjFKPjkdxuE0NuaTRatYMGB8ayvWYSb4NS6TY7g+DDGZTPT4XPKpvuxhD7WLnavgh0aTHs1iRyrGYac3rn4Du+HatbdeS3ue0ZHau6at9IbryxoE79axL2x3I5N3mWiGLQ4XTaDM3mB7eNi8XnmQd/ZdTH/vxFsfj7X7kx9KRMmaXOl6Ezf06PZk2WDpfFOjq8icV4UCAW19uoXGzEf87vZfyqUpk8eJOY2SyQkmVThaYzxWjiOnEceUvSrJrxyxRfdn1V86MycfPkSELG+NPmtRNhjW0pcbej5kZ3pn8KQu9NBLFFMRxOjKXH6niOHNey+3UaW37JZvv1XEpu5NLvWjb992aQPSUVXbMUWl/U0j4/mYlmqRivVvM+PI+M9e1wimzH+mdZdP+iIUU56bKGemT8XiyjWu+QTMUdnpmsVn39B9t/juXaczfcDtVk0uSDMuJjkdi8WiMvk6/LmEQz7lqp/vFe+bqRmqfu6VSsTsBudhg2g9zo/qIl/66rRZuR98XJ86jMaviPfC7cJA/7H5Zlao9HTWrBo9m+VP0STcfDypHXRXErNYDRVxzYdM2cHH0zSsZZYZ3mzpwCNd9b1DxYx/FMdcTHWSlcTcxgSVAukeVtaTmvPUPS2/M4si1/z8qh05h0dr7SMqtxAv+qvhb4RzIVMzMI75TLvqd5LBuZjZ3qta06BvJuhjkDZxoQ9/ydDFKsdM5G9y2vmgHdEnhZ14tTteqgN+uwpLgsklPOC8Vw3CGxDamHYy8/iuskEz8nB01CHtaDsgi1SmFErxicjgWxo7mr8kULdoY1YLatPrf//Si+D/QZ6d2Evn0dGf8xBNfyWPYUJTLqRCyNv4UysZUb9xJasW2ICauONefAGxuSVnmz0xwm7NMwcWwiQdtS+D03A3v1nCx92+G+qwOtNR15Nbg9V8tySa2Vhh5xnBgfzgB/yCmK5tWXJKYbZhC3LRu3iGwebk5l4dMYfKt8OTHZjgv9LTmpOHlVLjmG7aoZ0ln134cBVNk0peyP89LPZLm8XjdPwhttk70d9Tho7I6tUSKh+3Mwat2OW+ZtGWmdg+eSNCb4JRH/Ipoba0P544wPr8td+JLnAPMdqd/AkxD3EHzPxDDyTRKlXVK4sSwJq7Boemb5c66vHXbHTNm7uinNL7WkIN+J228C2KyN5PvJOOIGaNGVpGLqnIWncx7T1PuO07Un+XRbRnTJRh+1m47BbnM/fs3wYfa0YHUOY7g/I5l2H9P5cCeT7+0z6Kt2iNUhDZHK6YuzQqr53qUtW1+1r+as8jS6mYazpL4Vq949k47dNknV+IWib/mXzLeqlHI7B06mxFLikI35s7a0Vx9H9Jw8+lhkU7I4nTWBKheKkni2Lo4RR6PZ+jWCwLERSHkU87LisIjX0q1pKmOGpmE/S712XALXl0LTNE+O5Vixc2Rzbnur++BtzchD7twIUc74NoI6NWNZ/S2BWxeS+XNXGlXxWTxclENtixxyLqbxsX0s8cMCaOupOuoOJ6z3euO5AXKr4pkSrmPmgnQOP8jARvXlyIJUhlslk/BXUjUdfdtT2rUjTorf9mWRkh9Lo/cu7HtrwL0BB2Tt7SJxWLlOfEbdlbxyK062jeLxjAzOXM7D1jGfvsU5THiSycBj6awbm4ZnYSqGQ9WO+5rM8RFa1i1OovbtJPR+SqbTFh0Bb9NwaJbBCMN0el9PZuB+DfoWwWzWOTNrswX14k3pG2OO35s2uFp5cO+AP4uXhnD8s3DQNZIrrTUcup/A9/wU9v34GrEgLQXXInC0UftvQBsGrLNlt5E7N01CCVPPemcTLbXf65jxLp2PTlmc0s+m+4EsLgzMqmb3IR24EVpQTfP2ufzdPYk9PX3ZMawhpQNPS5zbKnmtt1Y27rgmu1RO3XsEuiepPHDLoahuDt3sMplulka97jp2RehoVKFjYk4qg71T+TRY+e7sFDybp2A6NIUd93W0vZXG2awMslpnoElLJc4jkT+vhhOq9abitQ1FDmZMPGvKz2ctKKi0peqOE30XueFzy4MJ8d407evPv09DuZcTTef4eOKOxrJ0fBhNLdxwOmzFnvVWmFS40Lit6u03oik9ncDmjclMUc/Ga1wWW2bl8sw8n2f/y69mRZ2OdJxZUE1W5GH0OJnLqwNpYmjChJ8uyvn0tbI/Z42csb0k4/TMGHUtjFPqnBvlZNH+v0xa56Vx8lMy3bK0vFutpYl67g8CdARvVW95OszGqus/lUzTm8l4mulY453G26YZuPdS198hjZWiJd8xGqcp/thss2frnpZkFzSnIqcFTY1aUa6xxrbYlgwTO1Y8tEfP24W8Cm+Kfg/F91YU9SOiOW0awjIvF8YGWzJ+piXebi4sPxzETOXTJ5bH8ylPS9n/lDvlZ/FpWB7Rt9vSfVG7av4fR6adBXicJJp1WFRpG4dBVFBRQhFUFBARkO5+7qFnYIYZOuzVtdfuzjXXVmxRUdC1u7sbGwu7u9vvLN8fXvd16XA45z3P8wvhwIEU3PJ1HFC4ZayBKUNT8C2MYX2+CwN7vZT8vBXit2eyHLeZJ25HTskfoywJPB2Aa70EtjXXcsBcS9c8DWXPE7jjG09Gixg29InA7pAXRuPsKKz7W346XJbem3ZJ9sP1MuHf9TLk5nbRtj8hW53vy6FFFWjW34bVDxvTZUMgn55G8fxXNIWb4fWsQNwG1cd3/SfxvL5Vnq+aIYVbJsrFvwukw6h70vrfhhy7HUvZ0jQsHLIY2zWd64UpZB9IRiM6xo1I46++OVCvGTFuzcg5lsMXXTpmvikY22nL+Wy8Ctu+UeUsq5iIz4gkKi2Oo3SbD4ubVMWiy1nx37dRuu3ZJ+Pmf5D6Hx0oLI2guIuGvZe0rJibRPGlBFr0jmNytTjSi2P55Kyi8stg9I1d+VWpJul2RixLfySfva/L7f6lcsnpnuxUv5dI28pc87ThSX4jxjr4s2NyJCF/x9JiXQJFleJ5OCmSy4VNqLC5BmM63JXxp3bKSOeNYrPllIQ2M+XqVh/cLDSMe5KO3+BMxp9M5eQ/Wpb+q2F6p2QG3zRQdUEWRZ1yCduSjUGbysf8RL70EeK3hZfzS4gjcefsynlzhR/z/KK55pOAX12hcLw7P4ZZYelaicDvVQne7MDViSHUmpDI4OM6PKO1bHNPIPQJlOREsaENPB8VS6898TTtEsujzxE0WOWL2ZBGlB2ty/3eNjQqqcX+JDssKzqw7ZErBdP9uDs7nH8/RDOqdSJPviQxbbnybnYms/xJAvpFkez39mTYdDushlfhVvPKLOluzZe0JtS6Go3KwkBOeCYB59LZ8FcKm3qpebIungtmaua81BHXLJ0LczOYlatnQmoMd1Z6M8fJHsOuWuXcEvRIPgSdl80Klx+0IuyIP/ui4tG21WA1OJYdO8NYbhfIDucQ7ptEYz02mRXZqYxoaSBjnhqP1Ehq/unH3Ide9GsfwA8HYfG6ROZ21/K2jhaP74m8rhXD1b+Vz30NpSQmlEFNwykbLVxdFItmtJoBGVqO/ZuCdqeebSYG1A/03AnSMzhOx2JnDS86xnA9PpyMyoH4DgngapNwEjvEc/NfPdmumbQKy6TfRgMP2mjwWxHDOZ0K7Z5YAoclcW6vHrWDngPKbn6c682aLuY8q1Amiean5D+eOLZahlWeW86rYa/lTQsXLr2P4eBSPXfd0zDKMdDkTQqTBhropsug86Bssk5n8XaTHqfJKoyreLA7347AH9Y8WmTP+P6+BMyKpfIwPVubZ/DBLYOVrw1M/lfLtAQN11RqIs2TKL2g45FxGtlNMjH0y6L1jkwO/5FOdGsDCQd0fIzUEns+maw9yXQKS6Z/RBIr92mYZpvMp9UpTIlLp3R2FrrzWeQEp/OhipYrX2MYfCyC+W3CYSLU3pnI8QQd+r+SWfokipGlDoyxeirtvVfL+Krzytm5RYGo2kyWLgp/596RkesdOVEzBqsaiqZcyubxrxzqJOYyrUeeshPNOB7cjOZvsol6lsydJYFYDKhJ2+5vZVTWXRk1/6s0jarL7d5hNArS8dQmiysts7HblE5Zfx17dyTSYGo8J9RqfHqmYPUmg2NBubzwyMN/UzY5GWl0iktGusbRta6Kz/lQEBWDtTqB0YYk/nmiwykilSBDBh3zs/A3y8a3IIPBR1Io2hjP9AERzJkaSLdXgfw5OpIHG5Q9jtJRXJTM159RtOvjQKDxY+l+bqWs3plfzoNftsm1a4XlHHj+k1TMbcz+3FhSA1N5+TaTL6uyOFUhm0PLcxh+IY/893mMm5eJun0CLy3cqPLyq1Trv1tuTlkloYn7ZWxrY0rsPfEtTuT5X+kMbpjB8wtaVmaqcHFQ7s3YhxT3QL5cVTGuQQpdtyizpMnF2DKLx1N0TLqt4vJmf945ufE63IWOi92p+8MPrwoRpD5X9ihCQ/5dHQ9nG7h7yIDFZh0b3icwtnoU/nf9eTLZi6+7fPFpE8G2q4ncKNFjfFuP0Zh4vmz14v2/VZjd7KqMqnlI/uPc5LfyrcntcqrUNfk80I/t3eMYUZBMB2XW5p5OpP2aBJydFZ0PMLDzYzp7Jhrw/K6iUO/AzdFlUu3KEnF9PkUMrwsk+leZRL5wZPHZaL5vTGG1MvcX7YScRS7k367Om70mFNUxx9asEXcGCeM76+lRnEn2yjTa1kukTBfA+ty6FH6sRD4/5E/zCpyuX52Vo+oyuKYrT/P9KDoZRo+msG5FNDGf4ESNcIy8lPv2cCdJ64r7X9507RHJkptJTDXPwK9SFt41DXSdEE2/7R48bWLLAiOLck4KqId6WS3+UZgU60GPC+G83x7Nl9ZCo0YBlKxozHejhgy66E7p2jAc9ibwM0rDP9cUbzplz8qImzLcdLH0Spkki+/Mk2EDrsjoffbcHy+c1iRh+yGWoR89OLCoEg6Rp8V/92a50+6wfLUwIuOVO3lmCSxsm8oSRU88o2N40taNnP6VuDDugqQW7ZRL9XfJ+o0nRD+/TJ62+SJtTprx56VauIQ5kNm6MWvfuGF1XpnZWg251lDxlNUNOTDNm8EzlXP5qmSacTl8KG5KxsUcPm8x0KZqPKHe4TjuDipnpVaBfE73K6f1rXB+dBLu1Q2j2XFXWt8wp+Xmp+KzoVRGWr+XofNs6Z+ofG6NirTu4aw2dmTrghdyZfU6OR85X4aGr5ILPx/K2NpO9Fe8cLdGjcWzKKaXNGBm/D0JnFcoll5T5cyn+XJi7QVZnFWXla+Ek6dSSHXRk6Y8/z9Rrsx7acS0Bgdlasky6X9ovhiNXiQunVZI9oANom+wX4rXX5TTO59LwWtj+lWpRuA7C4YPt6bO0drM2e/IE50fGx3jqOOdjmmtZnTwbsnVTs25eFnRIgcDdv4a2rZJKOcbieHAsuhyRvvGMGBXJKOzPWnytToj/r0k1TxWSKfG8+Rt3EaZcvyjPF3jTJ9tYZzzCuf3+8astq3E7oQSqdxzt/h+OiOv71Wk8wMPKn9WclCBhhp5UcxaYs/TgJvyp32BDNs7STbtzZe6gafFvq0t1XdG8VX0hA9OJbV/Itd/+xJosOB5h1uisdsqXQ4tk/nr5ktX4zmSnpwvP0/PE7t9hZLfd6sMDz8r3Z8/kjeWP0SXaKpoljWHbznR/WgQ786qudcji2G3m9OypCXL6jTHeFIWt/foSL4eT5vimHL2L1ZzbYqmnNuUvY+7E0pcZSfi+3yVSPstcqnFVPn2z3g5lrREXObfl7a76lO1LIR1UyOJXuzDyC61OZf+Sw57vRSbhUYMHV8P9xphJPdI4nChjg9+MdxUsnTv+M/is36HDMgtVLx2g4wb9lQuDXLiyPAYXJzT6B6SidHRFBynwC+9G7mONVAXv5WiX5fENeyAbNqxQdzOLJfswYvlgv0S4dq/4r1sr2y8dVk49FJuepgw7oMVdhYuLMwKpzBVy4AaOSyd3pzp3ZujPpfNnUIt5xKiWF/fh4w/3FmnsMLgZEb46cqZ5BTPm6vBnK9an6Vn38vwRttk4eQ50nz9bNF93CQTZn2RKv824kRAJGP6RXNgXihVbjQmpEVtxmGFVUQ9tsb5kr0/DtUyA8vGpNHyjIaLvwIpKrGh+M0HeeJZJua/X8ndJVYUr/OnnuLpHd8qPtgtm7SCdFx2KPl7VRSWw7154uBI2ZaadIg3wzLxqxTuuCddYkrk2rnjYj/opCycfkn2ldwXj08f5bR1ZRbWs2HEGTcc5kdh+1PHnw+z+ad/U6atz2FlrxQsTofzoVcD8q0qcdv8s8xW2GyXDtsCfTmneCfS53AYs8c4E3y0Mvccb0hchYOie39Utkx/IQ/G1OZ010AGro3j/M1EjtSLZvT5QA4GNsHD2Y0XC33Zp+jy7bNaju/K4L17Fh1XG4g8H0uP6n5UH+2Aq4UdxcENmKOc/YH90dTLTMHmbTrZrTK4OSYVr1Vapi5IoLGbikFW4exSvl/RUG8ep7tic7gBeXdteN29BvtXVaHbAFMe+ZlyxLoK9hdqoBtel2uWnuhsYekDHde7Z9FsdA6pBuX6IXHU/9gY977fpVKjfZLbYbVUVNjNJ5UDR9L4j27vk0mrEMPjG/6YD3OkaIsl18yq0ni8BfXPO/BmVCBdveLptl6HT5ySOdarsQtW8VXxhQONw/i7HmwIVvMm2cDxjExC92QpHSoDtyE6rtyI5em9cNb9DGbg0zAc8xSP6aLmwcRk3rZXvPVgAkFlMcRFq3gQD9f/gbtDVMR0jMajIJquM1VsNhcMEeGETQhiXRNfHJ6487CsIT/P2uPqUY96VZyY2tub1U+FDb20rGmfQdsvmTw4oqdPW+HFDnv6h5VJaYflkvJ+plxTeOJyJrceZvEf3fun0eVvLf7qOJqrlfzQPpA7Y/25uymYJX+BLkNDwXOlb+RkkNo2nfQKekpyNTTSxfPHqThmD0lkf14yg7am4NAklcUL0/g0LY3Qv5WvUTLQ3AoaRl5LwKwwAYdlCRz/FYvFzUhaG/vT+G1jFhx14NKEBkRvbYhrYhP2f/fHyjmCNteiKTmRQPZzDfYkU7AyifgLiWxQtOXc3DCG9fXhr0uudGnjyteFPhw0jyJO2Svzamk075HBhm5KxjBS4X3ZiarGb6Xdvm2iG7RC2its/zGX4ul5/Ee/WjloPmRw+q0B3XMt82ySGNtDw4SoZM6fTqHahTR2vc5kd3A2oelZdCtOxybLwOGVOiY4ahlWNZnMARpOLU1kzp0EpcuoCdAmKRn3vyyvZZLymX0tkpj4PIG1D+D4OX8uH2lA5DRTrq1/Kk1+XJEjda5K1XOPZPNPI4z7WjH1phPHW/gyr10kIz7EM9dUR3xGKtdS0shqrmeFi5rkZlG4hPorXcmTa9u9ebollC1P4vg2NoWVjun0k1TGKd2+k9Kx/65Xi93bP0qHw/dll8Kpj/Io1TblPx7Ymkvzi9ksHZTJgDrptHdOZdR7PSkb9DhkK765J5VJU9PpEJfJtqAsTGtmMccok4Eu6eTXMRD0LomixFhWH1T6h3sQr2sEUTg5jEdjwdkhjnFX4ll/LRbTy5GYjvXG29qWJlPey+cBByRhzzKZ+yFfnlabK1PTCyWkxg65OPCKqDXfJD/TErOvDdn2LAB98xjMNDqqzUvHe1EGcVYGZscn8CIpjDIXb+r0bkKSsy9tr0Qw+XAiY67pWZKUxvGYFE5nKn2zVgA5NRuRbd+gnE87ZzLvbmY5u9hl0MoyjanT9ZiWaemkZN7QMYnYpip+6R7H5GdxjLJSU/xdi8WvVMbOzaSabTaW3zOp3z6VudZqXueGccjcjQZr6lGgr6P0fgcq2jch0iSAc0Eh9LMMwq+eB/3u2NKj7Kv8vn5Y9s8qkLQmk8X5zlhZ6jFerjWaKlOWLpAf39fK2MbH5PbRB7LykQkTf9ril+jFuIEq9tZW9Lyzst8t0smIV3piQBSOHzxZn++EzkHRgR4eJI4Mp+HfiQyLUbJVUCqnjVK42jyRH3tVeP2OKmfXN3F0PhFfzrB/YnhXDSXXhNNxRTAWYf54rPXi+wh3Grm5crrUjUtBvgx1jGThQDXNVqXypmsWf2dk8a29gZOXY7hg60mnYZaMf/ZNHF69k4gDxuyzssTEtT5/V2uE0ZGG1Dtsh/fByljOvCv7lu2SWruWyYcJc2R/4SwJyM+X4lULpFdGoTweslZ8vHdJq0qnZFHoHXlx7JfUuFWLBbW9GXE5lrOzDExblY5tkY7Nt4Wn0e7czK3FQ9Nq1O9vRVgDZ9J6BqM/FseJo1oujdMT/zgF94Y6bOK05Tz2hzPNfjYq589fDXB7a0fZP9aYrDbnt86UsfUqkHvlmzRr8kkSP/6QbrpqLB7qRPt6YYR6JfG3WzqT/sqgUY6OBcMjeDHEnsdt34hT3hFZ1XifnHh2USYEf5YyN3NGzLDBLrM2I/Is2PyoAiv2PJXWLS7KSrNjMrDgkExdeUTWXjoh/Z+dEc8D52VkhQuyMuSCnPC5KCXdr0nr/o/Fc5wJy5fa41EjFJVZMibN01i5PIXYf5Ud83fBt0plGoc8lG3+D+TSMWPeT69Dw9o+vNkYxcLH8dRdo6HsSxLG4cnlLDz3RN7tfCHLFBYdui2Oyy5IvbDj0vPHfvnxaZeIbpuUdd4oJgfWSa0tW+Rt1jlZ1NKEwVGNGZ+oeNJ35bkvGbA9rCbVIoCxi6oTc+20rPJZIaO/FMrEhH1SY81TWeJsxoOaNWk6xIbmT634NrAaX0ZV4tGxCrR1rYhJKzMeR1dHXlmSHWBNmzaWHE6qxsxRJrif/SiNKjyVDWsfS42or9JbyU5p/bwpPR7PjDUGmgXpFS1VcbyTM71DlI7U6YCMeLZRzuw5JNoFz+TwAnM8Ax152tKL/hWCGHc4FLs7YYxXGFd1jbQavk7+403LInlQXCAD0xdIx5Xz5Pxf82R/wVzpo8kXtessmXxkjhT8Xi3VltyRP+rbst0phK8j1cwv0pL+MpZmtz3YPLEi+df3y8lHS+SP4CLJeHZC/v74XXa4WWNIsudT1wbsGWNPsWtdftjVZcvu+mS2aESTmx4s0PoTPTSYioUhDFPuk+te+J5zYqaXNT5iwvnhH2VYm28yemZ1Ntm4c0XpLF3/1NP/qJ4HS2PQvGzEJ6v38qnlRnkbMV8qHF8k4wo2KnnznAx2fy3+2yty71F11A41aX26FhqF2/5YIGMyF8p/XDh+nvxzfq4U95ovg40XS9DEpTJy1TKp2W2JvG+ySB5WLJDWzTeINq5MRjWvyaSv/kwzieftCA3nl6sYXeameG4lrJzOiqv9duk//KiUXX4nvp412e/fCJ41QfWtiZI13di3zJVrB90Z29WHw1EhNFLBtLoJPLibhMkJLYu+J3F8oKK3waEca9CY4ptWdMw14UElYyZ8rs66Ca78sVpFwqYUNkQbYHwcA/Lc8H/1VY4P3iyf/ObIAZOZknJonmgjVkjI7Y0ys/VeGTL5mIxYcEYeHzgnIxW+WbNMDo9ZKq8VlpgXy5lX6+Xu2D0yZe9JObjkkmRZXpPuqy5JaNOzYu9zRhKH3BDVJSMiyux55RmM6ONxfKjm4igVJTs9mOpmQc0nb+XSokfyNv+n2KXZ0GyDO4f2B+LeJoRimyDGFvrR56MP3Uf40TYtmBJ9FMsaxjNLmaMfq9OwqJBFy4WZjG5n4Jd5PBlb/Dn8vR597lah6/mK+FS1ZEuCG48VH2iXkcJ8rbJ/8+IRRfPdDlXgtekBqbpwqQx0ny8DJy6QVVMWS43AJWIwLJEJjZdITKclMn75/3lsynYJXb6pnPqk4+I24J60zjEi1K86y1U2TP1mS0WP2vz6YYVRiAXds63ZcrU+myx9qJIFqX9r+NImmRu/Y3lwPID3Kx3wnGeFc6ElK5PtOfrJE02fMLRHhDdOwtuAcFpfCaJpzQBWPPInbmYQI56GU/ZHDNWV/OB/NI3R37Lp4p+LVVQmPuuUDJYTyqW2juQomnz8ZmV2WVsr+cmdXq9UFL7WYTVPz4uQeO6s8OR5mSl21S5Iz5pbJa7NeikbuElKTbdK9ueNErZ1lZitWSId98+XN6VzpZPCu5cvyYCHJ8u5fe87KalqwdUkZyZp/Ci9Fkq76AhsP4Vhp2TgwCsBjLYK5O6PUEpGRvO3ku0sPuqpg4H+iheMnysUFvhxe4Y77yOacOKTH9NMI1AvVOE+J5pNircOvxrO6Q3BzBwfQMtLfuzz9SdlUBDLAiMJmhjP1Bp6zplm4ad0Np+VmZi2TabdtFC6rHOg24lqzHpfmauzavL+mAeLl0dT1FLHl7opjI6OJXuyBxeqV2N6/n25+vKcXP58QXxLymTfpyey7cED8VFdlPU3dkvb6atFW6monNe3vpUzQ++X88ELc44mNSa0Qzj9pyZgkqV0aCXbXnXRsj1bQ9GHBI7OT8C0gYYt13TkPUljUr0s1IczqRyQiqNaQ98bKnx7RnBpWTjV3kVipgbzDRDqKnQuiiC7SRjrfylneT+QS2f98VPOa5lxAFeVd7w7MZqdfkrWVq5bUZXF1WHpuJ5TY3IjkPqh9dD/aUaL95VIq23DYltvem2Jod1pLcVVlWyt5PtT/d3Y4mFOxe/vpIHnC3nX/qds/1GN1cdqcaBfTdZEmPLa8FQ0ym4/OLavnD+WVuKvl9/KWTqwHuOmKn1zbAIfPQ1UnJLO6fVpTNbqeaT0jpXT1HgcUSu5UYtZYiofumQxbVcuc6vnEWudzfzhqSRXTFbOKp7bztEsKIui9qVw2jUMZeacYPrvCqadfShHx4Rx9WwY9zeHUjsihN+5yp9b4Xy9EU0njyScbiv7PDOdafYGznvFsWO+N91P1cI2uSJzsyrxY6ktb1r7EdJfyaQztGTd1JBiHMnan86sVFejzqKfciS4AjZbrCjd5Mz4Nt7s2OfFiApOSi6uysoLz6Xw+A35j1ODrfjTqgr/cVD9xhRsjWRxcTJuTmlsvZPKsHlaqgTFsXZvBJ5VQqg2NlTJtND0lIbhFdM5EZDL4vymzEjKY/3TTPrn6EnvmIjJWWHfeCVDKnmxpLsXtm+9afoogIH+4bgMg8vtYwi9F0NJtRh2rI/mVVfFP+cnMvqmlp3GqcTvTCVQ6bD9RwuTtK6UdKzBzTbGPFlTmf4J9myyDyY6JJHQGjoeVVPjeVPxzOUN8FVyxK2jRvR4WoXYWQ3Y/NafSVWEIYuiqBrjh1H7umjeVMDu0ztJUmhlU5/ZJ22wVJjt68PpS9FMv6XFyELZQ3sNwTsilOzuzgKVcuaJNWhXaoXlSkfqvFH0PCqR3+PSqTwxl20ueZzwymJQWAoRn2KYXzeYgy+aYDisdI1QFwZu8OD42iB+noa4UYls+pXMsC06hh3W0WyUjkM1Uqi0W49vqXLmT9NYfdVA8SclUy0NJedPR/RnqqByNibDTMlESla95h/Jo1tJVEtL4ei9BMb+CODrfjvS+5pw3eWX9BppTncnF0bXiaBC2wSufonnxZEwFr5vyPI3VelnbVzOIKsmfPFuVM5xIaHUexWPqV55/igNI9ZF4HiyIQv3VcDw9wW5K3ul7elj0nDFS/G1saHRygA6PlKz/lU6XY5kMexBGvfranh8NpzSox7sxomMkQ2YuNuZRku9+dA8grIuCcREpWD/Io2o2Ex+u2XR+q8s9i/NYsizLDafy+JyaCaX0w28XR6PnX0ATr/rknHRlPGfTLDSWWPUxJPBV2NYcjcFvY2BLpkJbBjjy7V+1pwc/1U+GH2QA52rsvTvxri3FrShSXiVaugwN4pWZY3pHGtBypxK5Vw3JoR1uoByTtZH0/+ZhqbLk/kyORY8fDg4tzoVokvk0sCl4pE2Q1Rn5sv2nF0yoM1H+edKA0Zvi2DtrWS62qQyop8Oy3ExJIcFsCDDhZw8pds3duSBrTthnYJY3SCa09WSiFHueXelDOz/zaLP+Bwc7+QSsiOPpffyOHcplz2Ts8jooeelsiNz23pzeaAtdg3MOHjFjA2n62K0LpDCvWpcO6ex4XgqHrUSyP7Li46m5lR9+FRavXsg62dUZKaiB1M6C/1aJDNSm8x4a2i72I2oV1Z0PWCmZG0rNAdimV0vupz5CzUUXNEx6kkybVaqGJTuzmabypg3PSKP986XTncny6Jfs+Ty3HVy/miZHAu3oqCqL2P1sVycmcSGK4ksGRzF2Eq+LL7ignmsksfT3Ni4zw+71Ah6Kh5fsCEBpw4aqtxPZtIjxbe6pBHzRsk6p3N4kZuHqfL8Bz2z2PBSh99wyFB2aPAAG3ycqzAnuTop053wWRzOub+1rJidgf5sGocPxmO+uwlqpfvszr0uw2pcklt3vkj/rQ1Y8kcklRVN/jI/mY1boPoTd479VYtGpdXKeTtCR4ezyeXc2tDApchUnvjpqNYsmpkbPTj/wBxN/xty7NQmKTy9XAq/r5LtSftl3K1H4hpag9FR7uxoE8n4F3HMvhqLUdVITGf6KzPrSehZL7KSA1iSF8b5fyJ58SSCOTtCebAuCPvuQcytE8aIW2B9KZHh9nreGjJYpXTpjlUyOOSlpcGyKA7WdmdaE+V+t5vxxaEG+9OdGX4lguOPtdSalsHvhWk8doln+043lg01psLFM2JX44jMrfdEJvnb8SUjjI7GSeycnUxiexUdV3lQe6Itnv9YlLNrdDp/F6bRTWHHyAxOjEinf2kKT+bF4W0UyCnLBmT1NqX7w5ey//ptWTu0TD6cVfqitQn9TG04sd6NFcoz5QyMpnSq4sdjhdWnwjinaMmobuHcWBLFgttR+IwPpZnOC/NNDXhRyZqfY8x5kGfJVBt7TC96sCcvgrlbErnnpGdhPwOdLiSxfUgU2xu4E3zFmhc/KzK4rzKztvX5qQom9B81yyamUnpM0YnGcUTediXG6reUfDoqrRN2Se0/bohLf2tW9g1mcXUNTfYlc1jJYCUab67Pqse2RrW4odD0YiadN2SW8/n2TEJ8M3AzMtB2gpq1jQS9uz/O5xvzK64B0+rXYeqW2mge16ZoYV20MxryYKsX0T9DCf6kws0hjmaPY+mli+VqRhxvExOY6JHAonwV3ZWu1Gu/PbEOFWg35Jr8fHZQMjsdkfE9b0vYjop8fVqffXOVTDQrDte3ybQPTuKpH0yt6MGVP6zY/vqbdOvwSfbeNKf5LldWfo+ibFcSRV+1Sl+Kods0N2zqGXPx3TG53GKHFB++IrXOW1C/dhBDD6mZk6PlQMtYLA/6YfqPI5OW1ynnjo6Z+I7JLGfplQzswtMpVvag/aZkau5L4HSzGK4Fwo7KUVg/DOddpVDOTw7k5gc/7ob4Kz0hmA7bI+mQEEv69UScZySxXslkBms9OxsZODRGR0ZOHEVK1j3+qRadbR5LaPEmaTx5nizoM0cqskqy+5+TzBmKJ6c7KpknDP8hidzonERqcAza1t449rFkmfsTUd27INWnPZWZzy142syTJYqXvpJEIiSaFvU9mHu/Mo6VLkp2pYOyeOstibS35lxwMOMHKp7UTId2QDyN1gSxrXZj6h92KOcK03RqB6SXc62ip5+UHPu5u56KRToMSh+r8k3LOnUKS5W/exOt56C5jhdK3zN+E4uPStknJduez4/BfUYin7ZqqeGQStmZDD50zmbV6WzK/DJ43C8JY6tQOsTXw/XQG1l8aZt4Pp4rewfPEJNxi2Xuj92yIuGFHO5Xi/z1fniZxZO0KBn90XgG9fFn6HdL0tuWyh81t4jTi90yYNcz+ZFXm45N/Fk7U0V7R2X21vsw3MlK6ULPxLPTNbn66J1UMqrLj99hjK+ejG2XFIq0iagTwtjf1QPLYy4cUDipk4FGkwzlbPpLz4wUPf1XptBX6dUzaxvY/zyNDn9k4eaSi3+9PBy25eBXKZPPV/SsvZfEYm813e+q+TJBS+msVNRTsjg5P4/zv5uhftKMfzvksigzlbZVYml7yJOMTAtebH4gqwfsleLM9TIucatM7XFGAqd+lBN2tWmZ6I9RTAINrFP4MEzD5kvBjJ1fE687F6Vpr+VS0GqpuM05LE5dTThm1piJsRHEDlBhFhvMRGsHuvQzpfThT/G8WhU708aM+AOu7NQy/kQKYUZqXk9VNHiiD/YrmpRzfj89RTP15fzeQM/eZSn0V87qXBM9G/qlMliVyfkpSsY3b45hTQtU75uT9TSPA2FZlOlSOV0phbdndFzeomT1zplYheex5Hxzolu0xG54Czwcm/LFJZP2NbSoy4RN1b2o2McOxxqV+Xr9o/T79FZqTfgtQ5bW4MULZwb8GU7I6SQ+dE9FwnW0Lojg7HU7Xl2/Jk1HLpXeT/PFvt1GOfH+neyrq3Tii2Hs9YlFlSG8GuvN8M/2vLWtjbG9Ay+2+rM4O44fird96qaDwgTOFEewY4If54d4lfN9kYFHNw3lTKhmIE557kGDU9ivnNfo/Qa6tchAtTWHm+2bUTmnBft+NKdGq6bENsmmeFOaMqN6Jh3X43U8DZdWyrwXNGXxr+ZM29icExfzOJ6eRYxyjndPaQlbmciKEhWRJ0J4ovSRdSEumO53JM6kIa2muWOUFky3gjiSVugZHJvBoF4GhleLpuI0J7yHPZe199fI/viFcjJpi9xJ+yx/K/ni/agoFuvUDL+ewLhTkVw64Iu+jQffJ/oyTBfJ7rkJPDFNpggNX/rF4OcWxo8AP3IbeJezV3gabovT6K2wt3UqIRl6HMbqWDdVi61Ox/jXelLXpSuzkc2mtzlU6Z9D8h7FL+amMm69DttvSq6YpWPjk1SufVKeta+SYZbnMbooCw9jxdNbJNCiSIX3Pah5IIaV7+J5pNyr5Y84qrWLxrwkChOTSKLbRJGfp/ShuRrG9DYwxy2DHiZpDF6pfP0vLz5OM6PTtRLp57NH7v59RQLampPQzIfDbeLx2ZpC8MAUBp9PZFQcvEwI53VuBN38VNT0jWPJ6jhud4jG568IxhUEYtPCh3advMo59aOBgHGp5ewfp2fTUmVX5mkodEhkklcCZ70SsZ+lId1Iy1clcxi1SebvKYk8Lo3hjpJdZlaM5kvfBEqf6LBW3pnn5SyKR6Yz4KCa0FohbD/aiLSe9dCIA0+tvPD4EYldazV7D+loqlJ0pm8y92sqva9SrDLz0cwpiMXsqBo/pxSMqxj4+FLxk/sR3PvVELdFVZl12JjGa6tjNN2Vf+fAopYpmHbLYOaOdHqlp7DJPJFp1tEsNhYWv43k6IUI9s8K41inYEJ++uP224dhxt7Ep3qVc2t3DV8tkso5aVYilovjOPZbxfvRUQz/Ec6IY2EYzQmjZU4YfyodoV6dAN7P9CT8WmMud2yM/roXyzeGU39iIjo7A6ZLUzH7R8PcVYHU6lCTTxeeiqp+iXx6XSZj75phccgN/8sqdNN1OEgqu61SKCuOZ196OMcKfRUt8eJWzwAqxAluFdRcnpXMXLNELPpH8EHp0IWjm2D12w/HXBWHInVUfZ/BppRsXO0yMWmqRz05Ed8uUKrkr7hO/oi7Nx2PeLChpaL1Qzx54evNyJmK/tX1LefT5aGM/x7KE4WO80NoVxKEpk0Aw8f5MqeZF+MOu2PZ3QWzkw4ctrIjUcmgq1+YYNzwp3w5b8KdeBumXvSkbJ+Kl6ZahpzU8jxJxY0mDal554WkbF8jf+6eI323L5eYllelxsuaLFwSTMtiDd599LxYnoSfs7Knb13onWpJ5WaV+feQOXHbHHFdGEJ85UQqlmkpLkym1b1Eui1M4PUXDb2v6mF1Bl0WZHHAkMnV9wY+nNKwtpnSW4qD2J7pQYMBzrTf7oD5FEeGKV140nAPTvb1Y3bfICZfDS6ntk0Dmh6sX06tpSMJPg1JuuvMOaUTD/ZoSF2b+mztUQtdihkBPd7LnKAr4tR6v+R/2ylht8+KocAI4xInCkwj2b9Rg6pXEptjImnpWI9rz27IeacC6X1gkjgn5cvCiMNSuq8qJfX9+HUlgRNKz7DwTmComx+V/rTg88Fb4h63V65uPSLVr36UQ16O7CmNoucuHfo36XxV+nLrjEwKNmfiXpZJ5LwM2ualkhuuJeu/n1H2i+TJVj+mOjUmx8+eJxtqK/3alo5x9an4tTHaIOXfMsN47i+0O0o57w2tSH6nCuX0jK2KWYA16ld16FPRgZwlDiQuqMv1zhY0WvxTapy5Kit3bpV7H5fI2WeLpMunzZLt/FJ2PrOnv5L1nwzXUCsmmcrGcNmoIcN6vpNTNlulxbnF8mPLSvm8/Io86WSFcXQgW6zVeP2ho+ReHE5ZnsqsV2TG9N1ivn6OPCqdKxVKDorfpGpk+gVy/nUyJxVtrXsyD999eXwNycE4IZ3N55Pp+28Mh8LDmOTvS2wrV17MbcDNktrcaGTN5yXWPP9lR/WPzizo6ctX2wieNIjBdUM8W3cm4KZwyee38kL3XP7jvswK+LS0oAR7bJu6kDzJjf2bGzHGtg4urpUZnlcmfXttl1bnCuTPtAXSL32DTH/5VI4oZ73dLZzQ5xqOzNRRdD+eHT/8qB1Ri9+z3kmdF6VyfvZ9UdmYMivDBftTgkqtY8wiJTNEqimq7UfLflWo6H5QjqnnyLvRM6XWxG1iE1GRn3N9SM1KYrhrNnlZTfl4PBeL9umst1Bz87//My1yJb5tXXqkW2NaXIOXp6pz7XsNJt22ZuKQunxc78LRbH/M4qK4HR9HQmwinkcTub36/0w4Y0yPuO/yHyODq+PV1p4u85vAX4GsHRhK9zrB5IR5svJWHUbdNOL8ifNikrxeYtUrxEyzTRp/fibzfetikRVCx2eJfHBMIeFQMi3WRJPwxI93zRtyvHtd/nlYX+niHphdisS9XTL7LqRT1CSTCckp/DMtEjfq0370K5mVtltCsjZKxZ0lsmOLOT+G+vPt7ySsKmQxYFEOBXUy2Balxsc4kGWd6tDwuzE1njyT+IuPxecvZWd8KiN3rKk11YGvOqUj9A5lSpTSS5VuEjFJTbuEeLooXW1uFcpZbY09Ae/sylk9szEGZ3/UPSIZ2iOWSCUvtRkez9eVQuVqvgzpYUfQqc/is/WE8GGzGJnuEfOKD2XOESuGF3sxaQUcu6/mx+hkBoVrGPwqljlThfXNIllfDb5djyfDMoVnJzN48mcOarcc1kWlM85EzblpgXTpWZfl/5pwuudnWVZQmTHBjjgVhePppqW+tdIp1qRTvVIyakMog5/XocTulSx5u19Czm2S3cYHZF+dh/LX7qosT3BiSZUAOutUPO2tIbdiCuN/azHeGk9R6zAa9/Si7Wy3cv73u7STnoX8/3dqRwiRFnGMuKymQ5yWpkrvSdGmMGhNEo2uKLr6wotZi6y43O+JzBl0WELn75Uu6styoo4xA/LrcKvYk951wzAdqGJCfhwvjRQ/tVD8dW8yM1soma5TOr4lWQyfn0OroTl47stiZ4d0uq3Q8dU9jhMvg3HJd8f3bEMW1nGl+9BAjg+N5eFzHR1nptJnq45a11T4Rrkx9YcJh7Yekjbbl8jIboslpP0OUbV4I5Xs67CxeQAjrsRh/4+eRcczSE7MIHu4ltAuEWTUaEhgv2r0/1GBAIV2r5JxUzz2P85YpmVtTR23lY4X6KyjovKuihWPGpGkXKddEmtVUez53QjnkxWZnnRZpg7ZKx9KD0hPp2tyz+KLdLI0Z8nWOnxRvKbjeB8G7A9jXWEsaS20zK6eTivHbJwjcpjTKovEgWlc+SsFxzPJdGqbxM3RapJOxlHxFPTXRrJGE8WSjzGo/JII9VR8Xa/nyRU103eF8fuMA3N/fRPb6APy9FyRhNmuEaspJfJ6cRWq23vQaH8M031SCXyRQ/HbPFY3y2KvVs3+3p68Ka7Im+1n5PrFnfIf9b0yeOOTSYrCro5pbHNJYbi3BvfQeJ5sVrKQmZoayv1fCdPRok8Cod0DMYuozdlLz0Unh2TroM2iqrlVqLNfEk+dEQfj2/Lg6DspmGuKrnJdfvfx5s0mFdeGKR3kfToFZGD8LYVCywS+rIviQe1wTH0jORYdTest8ZReVHQpQ801Nw2jRyRzfm4KG1oY2LA8Bd2yRIbvCMPzlTPbKldhaMpDaTbpgpi2uCUhXypQe4cjrVIiONdLmZd2ynztaU7fZc2p3TGLT/dicf7iQIOeZXI7vVDU5jPL2dVB6TFnc/iPZo9TqfpFTbA2it+3/PFZ5kPLo0FMUXTiynoNBkWH9IEqZgxwo0OwKX+UXZYDZVvk0dAiUZ1dIocDC6QoZqnMLlol57vvlQOl96XFq+rMPO9BlyPROJ3RkrFa8bye8RyeGcyhrq7k7Xbg+IuGqOKUPvJnBD5N4+lglUwtoxTqfNTzeXYq3QPTMPuvE1RJZmz1aEb/5U+PWCdiPloTmlAd3zXW5CtzffBBEOc0iYQdTGdeYVN65rSkdkILiiKzuDonhk137Ak0uirzRi0Ul0aTZb5C+9lZSg/LpYHC3EilQyjSf/GmO230NtTsWB23c7Xp/sCDRw9BE5DE7zlqHFzCOZjuwKX6RjT/dU4sDRtlct8CqeM2SxYbT5GonlPkgN88mftpi9jbPZO2t2y53yYIhw7xbFd86/0y4UmGB188bVg8ujLzN1RizQRrLtR0pcg3nDHflYxXIYUKxanEbUqnY3EG1etmUJaZyqq3yRxwi2N0YgTHbgVwfqcvG/QBXHkfzpXK8QxbnELL3CwGn2lK3cktWD6xOfXGZ3G4YzyN1zfCv9sbeb98i8T1L5QPCmvvzcCMHGwVpmRrqLEngBv5NWlx/KkcaFMids0fiuczC5bUVbJTdgJXlukYt1FN7tpQbFIdmRlUmdBWdyXK9qCkWK+W4NcLpV7WHNm0b6FcaL9JijrdEUdjK4ZN91GyWTSNPROofDqKTqvcmVrPgu+572RKxl05UPhaXB6as3uhK+uqRnGyqnLWvw1E7cpg5E2lU5Vm82J8Nn/tzmT4rDQqr08hxjKZnJNqVGPVNE1OYslkHXlzUok8molR11wMO5tSdXBTuh/NosXkJHr4BnC/ojW+i1+Jqeam/Mf2eel4dM6mg8KMN/GYvVM82rwSi6sflhdXi+TI9C2SbflaAjKc+Hesir7FelL+TKPl5WQeijCpjSdnc+vgmWdKt2Gv5cGsq7Lj+Amx8j8hpSWloor/LW2i61LcLoDkNrGKD6j5oIsh5IUvZi616VPno1Q5eEHWl56V3UbPpcNLS1QPvfjLNoZ5C3SU3Uvn3sRsxtzLpUlsUyxWK3Pt3JSmF3KJ/ZjNNOVZxw5Np/GgVFr9YeDPYwb+mJnGeqNMdFbZLD+dTeCFTJbb6rGdHE3sSy8eu9oTKjbl3HFM6aqPsssZ55JATL4Ht6eaMHzPHvn6YYFkGi+ThKSLsvhhLTT54azuoafln9kklGYxcoOBk5aJnFsdwe11PnS+5czIenU4+cESi8XVsU22ovZae3r4e/E5O4rHI9Tc2agl/6eaN4rmXejtwk0nM06cvyVnQ4+Kn3IGfn2+yCT/ery5GYTL9AT+eanHVMn9YUtz6PUtjz/mNuPff5qTdbA58780o/hmHlX02VS+mYb37xQ+BujIXK6jT4ziW18NzEpPo3RXGuMeGJjRTMnRTWMInR7G1TdB5fyi7MoVcyVTK+zokqR0Pn+cmlenf9+zspXlYmm2TJKPnZC6huocmxNEx1NKb9+Vg3NaUzo8zeHVznT2JukYOjKBHZfAMDMM71aBvMn2489TflTIDmaO0sWPdkrArL6OrTkGirekMGdaAmU/grCJsudk65+iXXlBmr08KqN/3pSSWDP2t3Bh+7RwKjRIxF7JlMMj0phfKZNnqdmE98jll29Tdl9typTeeRwfmUWq8i7GRSs+3k7N9Tg19ZM0JIrSxf5IZp7oeBKup+CYHsuaKeR0Tmaze1I5LyUpz57avJxtlXuT75Ho1ten6PVreT9/lzSqs05sHU7LmeNVcNrox6fIZDRdsqlZrymLHudyPCmLgLepdD6rQ+WfxCRlHjq3jeNqrxg+HYsmqDSG/SvjURVp2HZTx03zVMYvSOVTgY4X32MYNcMHz+01iez3WtacOCe/NSWyZdNb6fzQivzebmxICuFcPlQxiuP34QSGT1Y6ZpyO9ctTSfPLZN2nTKY9TlP2RMvn9wnYPYxl32YluwbEkfEyFq8Hscz9EM++0Um826GnjtKbKu3I4JtJZjm7prdg3cZW5XwxMQvvPxJp7OpNWyWw7tNel91mB2V/r0tyb40ZyQu86eCn5kQXpXcrezXCLouWTmlsf6OjkZIRLaer6R6VSIaiceZ14imrE8fGqbFEV47jztd4Bk1QevtrHccklWirVPITkul2TtHCX415XlyFnTPvS5dHJZJx7pZstvwlffpbsX+yA2GFrnTI9eCf9l68KFB63LdgCnxU1InWMK5tCubnddw4rVZyXiyqfBULFqpou0zFmldCkF0UbROF4U5x1DmnJbttBn7nlOztlVfOcx1b46ZvU86unk2Z8yyF7GrhXEqoh8ODjzK0yiXpXPeWNBhlRnG4Jw7J8fh8NDAsMZ3njQy835fElwXx7PWOoXWRClWmilYaFdWvgdF54fi4KIrKImlbVfD7Hk0HnZq8FSnMv5qKY6GenD8TOK103GMX7LjT+Ku82HhN7L0vyZkN92T6li8y4Xgl6v+syrvR5ng5VefrP5b8+b4Otbq7kxMRTvSseEYsUjO1WTxuu1SMWyIsfSvYLBRWKbqkrRmK9fsQtPWEcdU12MxOp5ZDHmERzcqZXaUNt9e3LWf/qc2ZuT2NjK9wOM2ZHysr0GLIbekQeE8+jDaD0iY07RdLu3kpfK9s4NXaZGyrKZ7+Vbm2SwTX94TR/04Y3ZuHU5QSrmhNGOMvh1BwIJjXm0KYaxfJ4AuxvFdpKZuuPH+LVJ5olLmZE8726k4E/mFCzrTb4lC/RA7PuCxzR92Vk5oXMsHprRyY/UbeHnktJamfxO5WJVorvf50kA97c2BEcDw9msayqTs4Ho5iTIKw/2AULg7hPO0VxLN2gdQYEI6bolGuy9NYmJFHxJVm5fzaMJnRXTXlHJiXQljLFI4r1wvZqvjgnp8yrcY6eTl2qhxvPUu0Sjf1fmnCvYruxFWHjPFKD+2ahCpUje3uWL5bReG80Z9NCQ059qgqJh3uytn4bZIpi6RTyXS5kDhF3DdMkZ+zpsvVLXOkxchCGZS9Qw5cKpX1n4wZdq829wIbo3b0YhhNMJjY86BFBYYvOiEF0xaLW/XJYi4zZO3brbK6sQkVq/rSzD+ZuIXZTNnelB7/KnoYmce+3rncy8yj/pBmeAxrQcmdFlQ834wZ2UrfHJvGiUE6Cgckl/Pb23Bq2YWUM7prLN/+0nBGpehM/0DiDFZUCLomqZFbRD9xp3zp91B2nbVBezuAvUpX6dEpmc5Hk6lpokGtzMHRxipOvA8l2tuLuOb1WGCoxLGDd2XopiNy6tdWeTtjg4z/d4NsVjLFxzN7ZO/A01Kv8gNx7VYBE40NVkr/XhTiz/oBIWxSBfEwuQl1z9nQwviz9DQ7Jdv0W0VVvFuapD+QVptqM/x8GIndUqAom1p+eSS0yGVYYTaf72fh9zqb9MZ5RN5uSr/cppzolY3lUz2Lv8VT6BPF4NVh5WyaY8uxbzXK2XOOB8dmCwu6J3DnlIqudb1ps9qGz4sqM/CmGTNH1KXgtB97F8fidkRL2CFFKyK0uNZWk7omjoBlMUTOVlHgEsnLxQG8DHLFuXUddk2sTpayxwFeFdhwx5gUv4pk/zDjWz9L9sypy5tejfEL9sf7dQR9O8VQ2SkejdIb3eOj6N/bT8m9Toyfb0XDJ4oG/6pGs8f1WOIeQE6FRBwHp9HqWxYOptnMeJmB7f40Djmn8WRGOrbfM9nhl821Vxm4qhTPuC2URnhgfLUObrY1MVL4pcIVGd5+v3xWeOVwVdZH+TDz7zhmKV2nw954Dpoo3cwliC0tg1n0Wogeo2HSPQNnb6TRaIJe6VdqSudEM8pSWKSBhDhFgzsmKLudQNe7MWjcojAxDeFQLX/qKfu6Y5U3vTN8OX41AJ8doSxtJRRYxrH9u5qcv7Xs7pnCDeVc/QfoiGydxLiYeJxGCM0ehWDoFIh+fDDmGULxPDU/7hrIfZ9BLZtMRs9Iw7aengjlGnEJWn63S1F0IZUvz1K5qMy500oVBoMb7iamDPlSKjZjjst/fLdkhfQ8OaOcIaWPxaKWMwtbxODoZWBSbjrXlA4yqVSPZreBFp4ZpB5QstaaHMZ+yMB9WzIjfIQWi/04MdeT3aP9OFsxCv2fahr01mN/IRWPNQaG//fzpOsaDlVK5H79BGqMSaTv1qT/lXDeYTX+/x8vRUZpoKVdtPder+c5dU5nd051TttHyPpY2fExv/YOpTJKREVklU2ZRaSMslcIGRFC+L31+8P1uC7XxX2f+32/Xs/Hkwpb2R7lsfz02aBE+RoVFNoqNA7/+/M5onDKRo7Vm2SIGvX3/6EkeDpLDEWpGPq5UujoK5B7LAbZ11iGx6kQNjkao1hfzJwnQs3FCHy0F+AUR4zPVTJMVLH5SBWirsQfXxqN4NPzEcm7l9Czxbld7JG2k57MWt/Fu59Z5oyzxoYdYTh+KRonbsZjtl8inq5IRNPmJAzlDsGoh0PQyNyr4m40uEfDYDvOGaeMDbFZsy/mnzPEBSMXHDYLw7rpCnB6xaH5Xhyq6pQ4dk6OpB4SJPcVQdRTgvm/5Hi+SoVx2xKQ650EGz12HdbTR35SoFZDAv8VERj5hYeqAOY09uydy5Bi2EM5uj+LhvkwFfSvxuLetFhM6aFEa4UcP5LEGDqXDxeTcMycyEPkMSHKfGQ4nxCJUcVCPFYPQOIgY0wMeUQL3hXT/sTcLvpsvkS17YfIl7E9uBtClU4w4fPxdEw0yojd+zQWMLIE3HRKQqVqCCxLh6B5TgKsl8qQ+ckXlZ0GuOT9hnLu3KIy4Wtq2W6AiJW+iNCWYmMPtoc+xWJTWBRGCQUw8QpF3aIARHqF4Kg4AockUbhwMR6ThyThrG4C+jtH4/VYAX61BMG33QMpaa6w2eAB+Ql/mL8GjjC3ClKT4WmnAgN6xuDhu2iM3KHArFlSRA8VwLpvOB6WcvEziYfr3cTos1MO4dsoRFpGQj6Ri9w3DrhpoYVs3CWzxZfpL5fN6YEC0c8uTmowR4SJP6I/ReBiNxkO35bC5IUYb8MkaB0uZx6nArd3PNS3KTGrNALTdRxRN+oHbX58jCScnTQ64whNePGZNGX2uBHPB3ZEweK6AuuD+cg080RMohlGTjLA+HfGeKnrijMzwpFowfYIy68Fz5Uw+EeMb34B2GdsjaxaHXwM6IFM9MadjQMwXmULGzMPeC4KgpokDK4TBbjcJMKpLBFqjQU4uCIcv15zmJtzEcl67JM+MmQfjYGxcxwySlXAdxk8nMA83QmSvcawydPv4vAhjpg6166Lr9/6wHMNsCwoHLqXCDnXfWB51BnN9U74Od0HE9vDEDdIhroZMjRrcdDWYIkHaU9p6bUCurljDdXv3kIzbBrJ5R9zeBwE7KdKkewmhP8nb3w7po92p2ZyGVtDba2NtOVsT5ZFblivFGL26Gg4uyvwISMMjncdsGpXD+RqNFJ3qqIW3YtkNPounb75lQ4q+sAj3BR3o+3BfezJnmsgVlqEolt/Qkp+KNo0CJpKLlL1hPBYrMCFxjjk/EhCq24y3t+Jw5tVbKfs56FSJxg9vf27eIPt0vg7IV388IaDQz04MHL1R/U0O8iMtDG86jOlSz4S71UvTI+zh5M5IZ/DR9n1IFifH4jCe/dp0Os8cslYRcm/cijK/yZppw4EVofi/nUhnjMX7xhqB2L+xtEvo9SsbBr5cgc91LlHDhVmsC8FVP9G4vZhGW4OY8681Qape7+R3umTZHajgM4W59GTmmL6x+4khSY00NEvrXQxrjvmlPfH62Ab8Pu4IGCwF6z8/NC5JQgBvlwUWIoRlh4D6d1EeHz+B/r/DYVPfjImf45FWYMc4QdE2AIBeIzDegpQcVWAFMZ/VeHo9jMAC4tsUTBGA2dbqin4QhHZBxTTLfU6erhZB89MPXAulrDplj86BWYoaGimnal7yP9INmldLaIM9xd0Pc4abpuAt46sD0WEQk1qjrEOD6nbvHxKMVxFO+yzaP68apq4bQDkihCkZ7J+WheJCY1h+N9cR4Tc6g7rxmvkb7ePko130ESLnbTu2h56dqCCAjwvk2DiIxKXd5JPaV98vWGGhun2qD3jDgd2TzWhXLTsk+C4jwrTuiVj+ZChGOs7FJ3lSbiboMLayTIszY/An1fhXQz9KoBCJu5iz3yAc8YVm1S6qLlwm84lFFDAvlU0xXw9zW4/Srcma6BC0wmzpwVjQz67loEVfiV8o4ykKlr45wCNOXeJ/vutgUnLXLClkofLK8TwtgYWlFihT3sLxb7fS8X/y6b+2Tupaf5d2lo6ELURQEa1HNUjoiFLFmNBVgBKaiwgmayJgQOaadGvGzQ2rIZ8PC7Tv5uqKfr9dfoT9pBML7RT3uue6PhgCMfdNjDd6YLitX7M37lw4ErxDCoUqidB2HcIFrO86mauArHM7RcZirOjPJG6y6WLJb583F4r7OK2jkDM1LBDwCANCB+dpzUfN9OGF2vojc1mMut+mU68643Vum4wnxcKL+0g2H8chNvVWrA4/5SOvL9Dx4Z8pmbmez4UiJPmEogqmMuc5mHBe2c8maSFpYdu0ayjZ8n4UR1d09XE+nInSJv56HkxGr+GqmC+S4HtdhHYkOaPX+fs0f7JFGoKA+zYqA3BDy00mWjiaVg31Ado4tes3hg4rx+GPjGDZtoghBx3ZXvVD+JELpS5EniynldjHA/emnj4BiuReEOE3VX++BxvCQ2d3qDf6l081xSGqGkRXaxiO0H9lzVuP9RE2qkG+n74EClz9tEC/gX6sf07zcmwxD2zQHR+CENGKGGolitaJg1A8mhN2P/phqxWA6RmuMKH5e+qqwpktEXDe4QEa28GYlemFdTm94Y0tBuW1fVG/lRrNJQFYetsCaxYlq15HYNvixRwXSWGSVw4xg4JQcdbP8RLvFFT5oF/+7hhSqcTyhwd4HN8MKaRPRJcHdn74ozvKjfsSvTCjbIADPDhwqqvGFNeKbBZqURgagxKi6TwmRmK44ttkJ77i1Lqq2nC3aM0lLGZz0OAUoC/1L8UhJlrnbDsyABklnaD3uI2ytz4le7Z9MZnNWscZXvxGOuGCzVFaPkdhvEXfKB1whbllibwixkIj0+OkEtDMXioFEsTlcjZrGLupMC4mXysmOQH5UR2vx12+NLfGeXWAXAq4qFhqQSTJkjRHC3Cq6M8tGdxMP5jKJ72DsX2g6E4rAA+WnCRyXpBy4MwpK0Iw4EjbMZncNA7j/DGLATnygPRoRUIxYZgTEniYvxcIaKZ//4RR8GxXs7+LiFas/xwdqUR/qx9QhWfS2l50bYu6vZk/bufFH0Zb38Mhwnr7fv6uMO6ZRAcTtjA4MNgPFPzRHJMKOJrBGhbIINBlAxaHgJ4bAjBsPMshypcINrrgXHZrL/kCnCeq8DJA0r8o1KheHY0lk6Rgrubx3yM9XL7EPR8QpjBsr81k4/j08Jw2ykI52a7Y9+0wZj70xqd221wMMoe9clu2Ovkh+VbQnFNh4eP3iI4NUuh/zESJwzlmGUlw3o3Eeq9eTjiwMEuH6BjYBjGzBfA/JYUa9rkaHKTozNbiHyHQBxcZI7
[truncated: 820,471 more chars]
