# Supplementary material for: Turing-like mechanism in a stochastic reaction-diffusion model recreates three dimensional vascular patterning of plant stems
Source: PLoS One. 2019 Jul 24;14(7):e0219055. doi: 10.1371/journal.pone.0219055 (PMC6715405; doi:10.1371/journal.pone.0219055)
Supplement: S2 Model — (VTI) [file pone.0219055.s003.vti]

<?xml version="1.0"?>
<VTKFile type="ImageData" version="0.1" byte_order="LittleEndian" compressor="vtkZLibDataCompressor">
  <RD format_version="2">
    <description>
      Self-replicating spots.
    </description>
    <rule name="Gray-Scott" type="formula" wrap="1">
      <param name="timestep">
        1
      </param>
      <param name="D_a">
        0.082
      </param>
      <param name="D_b">
        0.041
      </param>
      <param name="k">
        0.059
      </param>
      <param name="F">
        0.034
      </param>
      <formula number_of_chemicals="2">
        delta_a = D_a * laplacian_a - a*b*b + F*(1.0f-a);
delta_b = D_b * laplacian_b + a*b*b - (F+k)*b;
      </formula>
      
    </rule>
    <initial_pattern_generator>
      <overlay chemical="a">
        <overwrite>
          
        </overwrite>
        <constant value="1">
          
        </constant>
        <everywhere>
          
        </everywhere>
        
      </overlay>
      <overlay chemical="b">
        <overwrite>
          
        </overwrite>
        <white_noise low="0" high="1">
          
        </white_noise>
        <rectangle>
          <point3D x="0.2" y="0.2" z="0.6">
            
          </point3D>
          <point3D x="0.4" y="0.5" z="0.8">
            
          </point3D>
          
        </rectangle>
        
      </overlay>
      <overlay chemical="a">
        <subtract>
          
        </subtract>
        <other_chemical chemical="b">
          
        </other_chemical>
        <rectangle>
          <point3D x="0.2" y="0.2" z="0.6">
            
          </point3D>
          <point3D x="0.4" y="0.5" z="0.8">
            
          </point3D>
          
        </rectangle>
        
      </overlay>
      
    </initial_pattern_generator>
    <render_settings>
      <surface_color r="1" g="1" b="1">
        
      </surface_color>
      <color_low r="0" g="0" b="1">
        
      </color_low>
      <color_high r="1" g="0" b="0">
        
      </color_high>
      <show_color_scale value="false">
        
      </show_color_scale>
      <show_multiple_chemicals value="true">
        
      </show_multiple_chemicals>
      <active_chemical value="b">
        
      </active_chemical>
      <low value="0">
        
      </low>
      <high value="1">
        
      </high>
      <vertical_scale_1D value="30">
        
      </vertical_scale_1D>
      <vertical_scale_2D value="15">
        
      </vertical_scale_2D>
      <contour_level value="0.25">
        
      </contour_level>
      <use_wireframe value="false">
        
      </use_wireframe>
      <show_cell_edges value="false">
        
      </show_cell_edges>
      <show_bounding_box value="true">
        
      </show_bounding_box>
      <slice_3D value="true">
        
      </slice_3D>
      <slice_3D_axis value="z">
        
      </slice_3D_axis>
      <slice_3D_position value="0.5">
        
      </slice_3D_position>
      <show_displacement_mapped_surface value="true">
        
      </show_displacement_mapped_surface>
      <color_displacement_mapped_surface value="true">
        
      </color_displacement_mapped_surface>
      <use_image_interpolation value="true">
        
      </use_image_interpolation>
      <timesteps_per_render value="100">
        
      </timesteps_per_render>
      
    </render_settings>
    
  </RD>
  <ImageData WholeExtent="0 127 0 63 0 0" Origin="0 0 0" Spacing="1 1 1">
    <Piece Extent="0 127 0 63 0 0">
      <PointData>
        <DataArray type="Float32" Name="a" format="appended" RangeMin="0.28726002574"        RangeMax="0.8081048727"         offset="0"                   />
        <DataArray type="Float32" Name="b" format="appended" RangeMin="0.014732688665"       RangeMax="0.36072024703"        offset="38300"               />
      </PointData>
      <CellData>
      </CellData>
    </Piece>
  </ImageData>
  <AppendedData encoding="base64">
   _AQAAAACAAAAAAAAAI3AAAA==eJwcl3VYVYnXhWmlu6S7uy61FiB2d7eO3R3jGGM7drfApbtDBSREkJIQsQMFDFARC/Q7v+9PHh4u59y991rv++10J3RvJqNncTSUnBoQVanH3ou+PCY1gJcOBlLFwpyS2u9x1i8J7opiaK+qwZZZevzrmQ8LHIXfj7bjrqAeNL1Ow47Ia8i+kYWR53/CbpYlx13wZ6lGEJsS3XjLSo171erwzjMa3c7X8PvfDJx0aAP3aVHloQMNr/tQycmfmX/70eyFiJ0vfDguzJsj/nVnn39tqTxNh33qf0D3yR0cz4vBDsVIePnm46+NX7FraT9+2e3Kxn0ievi7c/9iI54I+oV02dsYe0wMR18xYngL269+wDNlDaZOseHtCx68X+vNjxvc2KpuzW2r+rFMWotFM7Vo90ifyVVmdKux4+fBrjQ55snH/3hzv6E316334KX/nLl0rQ2nXzbmi+9anDtbkcHqUlwX3QkF+2YM1SlCm1QmFhvl45lsO4r09Oi13ZO3vwezUpq8NsWWD8W/MW/YLTz+JxyLzSJRP70CFefkaWhsz5E//flhdjDvJ4Bp/iL+d9GNic8debXCnjcNHajc6EjNKmeeP+hKm1R3jpjtzXs2/hy1I5DvP4k4P96eJWvU2bn9FdQyU7F6xTVMT0zC38s/wc/bhn3bwXP64PQLVlx2/C0+7I6F1LUwRGlXYekeXeaY+bHaZgAz/f25brYBe6Ka8fxnJJZuisD6pgYEJPTjuQAfqt4ScXiLCac8fC38n1hc9ImAzttyxE9Q4cS5bvRZEcRHp/x5rdmMNR0dUA5JxVydq/i7LR7DLj5GuYIGfz9wYcKJIHbcGcihzgO5ojCYOhv9ObTDg2tG29OhzpDzLBT495m3qI/MR+XgaMz4HQnDB/nwndaFAav0Gd7hwmM1IpqmefC7nykTuyU4VaIUMqmRqMsWY+6DAhhVdCFnsi5P6TrSaqMXDRo9uGSdDctPqHNFxidsbqhG0qEiXNt1BwHDH0D8sgPWA+WY/VOTBskmlOhjx9LPLnx51ZOTxvhQOVDEP8d9OH++FxcI77p0sz31NxtzS7ECXyx+icVbb6Bjbi6Sr72CoZ4uLU958uziILrMFnHFdl3ul6pE/InLqLc4g2j9OOG93uLASEP+OOZNmx5w3kBfGo+w57Ngfb7rVOR6CxlKbpHk/nopHp0tx1/SClzSrcRnLur0renHRQcdKGsdwM8PQqjcEcB8KeEurfvQ790dvFoZgePjInEvpBnRysac3M+P6438OczNnBYXXkLuRDQuDL+Oa98q0NSgw9T5vjzTE8KUJ15MPqJONdVybDgVhvqxsbh0uwXvJpvy9R8fWv3y5Jk4XUal1kM0IhKJbrE4HfQM0ScMGNkt4qJrQTTp68HHK1Q5en8FnHrDoaYrxrS55Ri6vy+H93PgpF/k0ppBnGY0kJc8wdnt7tzbY0W558LnmvVlT/YH7FxwD9l7UoHFwizFMbA8UIyaT9+Q/0qfVbku/CLM/vJpT+YeNOeHlTLU2FmBFW3RiC0Ww7yiAMuVvmF2iT731jqzYqwPPyV48JatJd1FCizY9ghLl6bDRTccS8dfxZHf1+ExPhobj6Zizt+FMNnQgEUyH2G6SIZTxqpzd5chw0NsOGG4K/1lRTwiB74PCubpb+SajT5sL7RgwU0pfttTjMqhyehaWInDl4VZ3XDgZEk/ri5zY8VrZbrb5CBf8yRae05DvS0XeU0yjBtjT783fjwZ4sOjcWZEiRQjDBtx0yQfTspZ6PgnExen5GKgWgHmqhWj9nAxqkaVwsqqCass+9BuliNl9gczWTOUplu9KGmrzcJBTSiLjEHLQjEqFtdhoIlwuxN86HBHxAHbTeh18xmmXIjGzu9hkBpRjXQ1Iatui6heQFaGOTPYTo52ITdw8uh15KzMgI12LzrLbHhvgy/3r3Kj9GdVLntShrGhEXh8PQWDcr7gociKdQUBjLoeSNPbNtRa/xPxMhlY4H8dMokZUND8gvoBprx+xo8WqgN4DCH0kPDitWgzxm5Tpsmsb9Df3YyW6CJYfk/B+auRiLwaAYetybiWVo3xIyX554Yhjy9zZft5EZfs9GTGOgsOiZWjnm4NBn6OxfE3ETj97CaM93ehokaf2qUutBgnYuVrD+74ZE6jxD6M92zEL+UUlBmHI+y/cNgfEnZmdxykLsbi3Z0oFI6JxJG70Xi5IBl1hjdx+1wVtum3QGeoBP2eqfLrYlNGbXZl5OxAxjmEMlXI99vP3Ll1jAbrV9bin+gYGAdnwKVPB86LDSiWdaVjixM1hczxcazArDFiXP2dCMWuVxh4vR/rQr2o/8aXHTNt2XlXigc9b2PT9wi8cLyKeQlh8LsVjdFHE9G/IQXxH5KwJTYarx2u488XMXTba2Cprc8Xw/zZvzaUVjd9uXtxP0bnPMGBlXEoXRaFBZ2NGPq4H+UavHl2jg/zVhhxUccjeO6NxpXVQj5ceoC3owyonSyik3oA+021ZrLXVwTvTsEWi3Asdy/GEwdFzpd24ZETfqwNdeLBpD50vHkL55aF48TAXBwtkqaVvyMPS4MW60VskzXgEufHUMmKRkCmGLLfKlE8UYXxF1x5+E8QKwcGcWKmC/9t0+DPineoOlSKUP00vP8WjSSLCDxdEYGCNfGIjCqA5/fXOPFbgc9nm/POQHd+dhXxjJsHly8w55EyOU52uI9Rg+OR3RCOvNQc6Kd8xOgfumyc78LsNBF7HTyZFWROhVRZDv5YizWjkiBXGYnsphREDivFfZ8mGM1/hg2Wzfjqeg9Nd/LwbUoiMvdEYo1jBLaPjkRSRjxUxmbj5tcK2Ce8x7E3ykxXtuHcZl/m+QZT87Ov0L8mHPalFdsfJ2CiwCk2+XcxWlOOqsvN+CjInpuijCmbKMNIxXd4NPwnzr7SYZuDG+2eBtDltBcbPumyac8DNKlEYrL3ZUg/jsZd7xt4P7UKUx0eIml/E7bLVCBscgacLcPwyeMyNNpuIHyDCqWsvSn3LoSbCkU0O6rHhXuaELQ1BodexyJr4wuIGo35oMWH1lO82fSrH+cOb8DgnVE4vTEO/S+/xnxTU44182WBi4j9Y414pvA5znbF4KnQuQnbG/AoQocZNZ70PeTHkjs29K7pgd+YDDSeC8fH6cXw61HisWlurDoQyKI8N64tVeZR4butGBWOKxOSUHW/HToOJqwq+1+/BfHqDA+emKtJyRmPcUwpBSuUwnB/6nWsOBaFDOk0rJhVgoPpL9DrKsPiX3o8LXRidIcnPQf50M3XlV0lxuzWkmHz8ho0LIhHXaiwp/sycehsK3ICtLnL2ZkjK0Qc1unJH+Xm1JeQ5cStVej1jMejqEjsyc6Fl9ZLeLrKMTdPiw8ElnS01uP75arcO16K3c6tKPtYjRKJWygVpaDfhmicSAzHpmMRGPhRYOJBVYgtl6JrqDmbhbta/58fB2fZMxNyHNheiOX9I5BWmoTn558gXVGJjtkm3GhjxROtpvSJN+bMZ1Z8uFNg0SDwxkjwvpMzFbLkGfKxEHE14ZiUmYj1Jvex3KMHT0uU+dcvTV7coMo2DQkGa9VjuUsylj4Jx7TgAnTmKHNwgCcfBgQxcbwn4zeoUzP6Hi70ijHx32R8i/uEP2JL7vnPlw0VnrwpqcuQSxXQbxYjf1oq5id9xflqK44v9KWOojDjJi2OnV2DCevE2OWSgGefWmE33pR3n4o4W96X63JMKR7QBjn9BCSsFWN0Sw10Dmuzw9qLx6r8uaPJjp1ZEvzmngXLNWHQrLgBHRcZ1pk58HxUIFOS/bhE6LlLmzqwpjkVa7SvIjs+HAnOmTgysBbumZ/gNFCB+94KfPPHlplf3blggQ8nGnqxpsWeee90aavVgyydcuxrjMWEbeF4+yMD19e0QEJFk65Njvz7rrDHXt50abVkab4cx3ZXoT4jFjHvI1ByLw8nLD9gzUJNDv5sywu1ntys6svCch/mz3Tn61Q7FmUbc+FCDV4cKMuvqzrQIdUAWaubsJwVi+KH1xDdFYncZ6Uw/S7FCS8t2PXNk8l93dlk3I97PNtw/kkaVheJ4bM6G7GDX+HEfHn+PaYfWx9aUKHcnlEH3DlWxo8HVQJ5p8KbAw3NmTPwF/45cANyxSlQuFaHU0P70NLIjBseuvCTgwffPbPn8XRtThn8AYd7cvFyTBy2SFZAUVODocs8KSkZyH+DnLgqT47SebeguzociZtzoKMizevKDpR77MeYZjc2X1Nj3Zd8JAhcP+RAHkquylDllAND9P34fZgLr0Ypst/cIoyfH454cQbU7/bi1yhbtvX3p1y3F5/b6LH0ZSPMVKNQIBmLR74vMDDLiDaSIsab+NLR0YzG6W3YLJmABQ8i4CuqhNNydY5Q9uDcj4HMMXTnWh1VVpwsh7V6BJZOjcA65KMH71Fso8Lqw2bc/dOZPn19eNzJj1cGivg0zJXDp5jz1Dhleq1rg0ZsPoY9iMLs6giY92bj0Oq3cKnQoJanI5dVi1i6T2D1Ohta7ldg/291iLWMh8XkCGEOuTg4+wP8QnV4LUHgwsMBHLcihNYr+lOiOphjGkEDBX8m7fHmNE03Gsnbc+JwU5qc1qB4uAT/bHyAhLx0nD8WBm+Bnze41yCdijwuY8edbz2oHWZPd3lVLqxvxp/2ZJw/HIXMg1n4JtUEKeleLPpLhbvq+1FjqyUL7thz2HYHqg+woHmbCituv8LbrFuQ312Gqwt+o2C+KSWSfHikOYSne0M4epUPCxuNeLH8E3IDcrFQJxG1wgP7XtWldV8viipFjHtgwbWjujDIOhXzYsLh0V0K5xEqHNHXjeOU/Dm5UnDIdX24yDUdO09HYPGNOwgrUGFYlSuzcnxZtteO9TWStD+VjVUe4cgOLMDIYHkq5Dhzh3kArw1wo4Ewo43C5yZEhmP7ixQYHf8Kn3+tKKnmxy0XvThMSo/jrRoRejsS0zxj4bXhOVZuMOT0Hh8OEPJh9lMb+jr1YOCfDEimhkE/ORO2I9/jywAd3nVzZtwFf7ZsDWLQXrD3gjdvCA4mVtTh7/9+40nTfQz4Nw2Z9yMwySEaZmsLEJ/YAT8PbfZ/6MhZXSLOnCziFtjzdrIKv596hMsxSXiWJsy+JhtT9rbDuEWLhhFO3PfBj7MqQdXGAM6NEfFOHy/m9vdgteD6VPRipboP/xJY43yKN38K3OKVZkHpOSoMnfkGaTbZ+P0tHBK/k3HQvQVPW3R4/psze6U8OVzKhl8mKXLvnIeYIpmGOSui8Do6EUXJBVj8sxHyRh8wVkeCRlFyHDOhL/NrpJjS1A5/wZX62BRg9Z+HOGWvxDGdgvMjiN/LB9NhzEBWDPfhiyaho84L96abDNcxifhH+hWaJxlxib8XF/l4sGCiHjcmP8I5qRg4u0dj1/5mXBHrC53kxZNHfRnqYsWezm+4sCIWhSlRmLe8CePu6nGJuxfXTBBx0EZzDh7cgcjYJGRJiBG5qBJ7ZQQXzvTgtCv+zP1tz/AeKd6Pz4FynuCGnTdg+EuWtkcceUfkz2BrN64Yp8KQu6XQSgrH5DWp2KvUjaFbrdinRPi+JUTsLDXk18HPMTw3Fj+2RCHhUTWKNylT+4sTFz4l7QMHsHpLEJt0PTj8pTGV2+VoUvMMf3xv4tDQGIwaEIGPM5Pw6GQlTq/7jc+e/Xi9RrhlY18aWIjY3m1P2RB1/jP3Jc4eTcO5WxGQe5GBw29asHamBsdX2lPxuje3VnpzsYYzJzw1petbLYb9VuZ4CWVuMVJnr5U+/ZMsKHnCWfBRH+q8Fpxlpw83rLTnh1vq1JvyCs4NqdgssO3PPgWwWiTBncHmPLDJk4XRwg1U2dDOTYX96l9hYcYNHCiJha5SFPJSYmG8JQVjA3PwX10BDvxXio0ud7A5rwD/7czGyqd50Jv1EKkuCjT1s2X/HH/WLurPd2rk+hWO/PeSPB3T7uDhdjHy6lJxXLsb0pUWnC502LRnDhzRqcC34aX4MTMCUXtTceN9F94vs+TQgb68/8uLCk/7serYM1QKfPJ7XBIWffiIa6fNufaKiG9SvJj0W5/mPx7ho1UMNA7EAM5P0WZsSOwW+ve9L1cvt+DT8R247ZGEVp8I7H9ZDuVmNd6f4879I/xZddSB1nIyPL87F/e+hGGOwU0EK8nxnwRHur/y5+on7kwOVef26RWQehKBbbsFFpd/h/urTLjTw59eWQP4rS6Y87648sRjbQ5e/Qlxz0rwwycBxgYRUH8Ujey6G3C+/wITz8jzLz0zPjvhRvc3IipO92aVkh0TooV+S3iNU80ZKG4JR9CbZAz3fIonX4QcVBZ4IsCD/54T+uSUGSf2yLM0qQXr/O/idOgtvF50C8U7SjEg4QFex3eh/bkyp9uY8y7duWa9HzUGiHjWzY67uxS5WK8OV/Nj0dYvDrsa6yFRrcz4H/Z0yhcxdZOIamsdeW61LqV/9OKxUwMG+ufhn5543BkViRJhJ6f5R2FcaTxStqXi4OR05K1MRfLqdIz6XYopJz9jwA4tXrG3Y5WCO+tNnPjZVo/tve3IN0lFZ304GrqLcP6aPGeGOHD8Pg/2TDLnjKXfcU2UiUG5EZiRWYRfN+T5staJHul+/Pe9C/2+K9NmxV2sWR+G75E38Le5LIuLHfj3Kz+hM90o/qjKyLfl2DFccNSgFFiHfYbuXktypB9HC+z93siAxbMfYbRSNNIWR2N7g5Cv8f3o1ejN4kA/Xmu25ATLLxiUlox2qwhUl9/FziA1zrF25/1T/rz1ryNbDssyTu8GTpwNg7glB8NOSvHEBAcmhAcxoy2EOmkerJyjxZP/vUSXUiZmOkRg4/wIrFyfhpeJtdjt1Itdndpc/sCWW2d4Mj/Vh2nz3TnrhgX/vFPkNNXnGPo7HT3/hGH0yTjMXl+PI1sVuPW8Fc2z3Fjh60zjvwy5c70Ee93v4Wl4As79HYapouuYXROGWSURuNIajU/D0pF4rRLbN/9AvyRdvrzhxPbNIjoO8OLYPubc/O0PTpzLR2K7GJnv0zH7TRuCW3VYOdeF07P9+NPGn2eEDIu9b0lHL01qbJTk4mUtmHmvFuaOZXjcIezZwgr85VODFeOqIG9ZhAH7MjD6RCoGC86t/rIVk0b05c+zmrx1RI1Dh/RA9m0ZZlXH4uqlNIw+24atJoaMu+XOT7muHDJah0/OPYJeTyzGxwi9q/EY+y7psUZKyPY6X47UtKHH9N+Yuj8L/RPF+HihBqX7NZlzw4PzK/z56KIDP/jLcLzRDUiHh+PNpjzsFX7WaXagSb8AqlV78OFmDa7LqoB/SASub0jC7H86cDbIgjO7fXlXW8SpQ43orfAcH/bHQHdrFObfbULXIH2OMPBmTR8/jjCyotzELvwlnYIY53BoR5XitYcKG66606A2iMOEz/HUMuaeee2Y8jIVdkuu4frxSEj35OPqjTYUD1bmuhnmPLrYlc3h3pQ28WJzuQM/HuxH23tS/LG1HlbdySiOvY4TPjE4v74S04fJcW6FkFv93fnfaRdOyTfkKeXfeHv7DlJs4xAeKcak8Hgk1GVgx7scbF6SiZePErBtYyQ+GkXj5LU83J3TCmsbTY7wd+S+o948XubCljs6/DXsNXJOJKN1vRiXim/B9NhXHEnWY9YtJ+7dJWKlrT+jP/pwTYErp62w4dROI24P1qFZljpP/a3G/8zUqTNbjTP7KVDy7DccbazB55BUnNaOwaL8dAyPv4eR/V4gPfclfsZWY/LFbGgrZcFe/hHGKasxNMiZLttFvJ7kQM9ffXhzVhE2TxajbWEmtJJ/wHqwlcBkvjy0yZtx+w34+fNzeD2OxePcRPTOeofRCmbM1fPjh4n+PGRrya5IIduPJCFwTjjqy4X9DFahQoYbLZoDuGOPC8suynPp/XzUaYVjaGo2IrolaTjdnv1K/Dm20ZPPNbQpKTBxrL0YZqMTcHdzO26FmvF+lYgf5vhQ840h3+g/R+juGMRmReLB3kY8CdTjjAfe1EgJ5NT5TrSqkmNkegHEa6/j7CExrsiW4H7sD5RP1+OTzY7s/9ubo5aL+GyXG5e2mnPMD2X+rHyP0nvF2FQYh8LQcBQ7JaBpUjWCN8lSVnAuOcEdg/p5MfmOOfVHSPGZwV0474nH+bkJ2HX8NjSNnoEbvmLw8l5EaXzFV4NnyPAtgsSReBQsEyP5aCaG+79F/Cpttjk786OsF43DbCn/UZ73V1ZiaW4UfilG4kt3AZZ96sC6GjXGXLaggY4L21M9+X2AN1/P92LYNg82Cw72cKEbXYLcBUb0YMhld45/5sjNN4ypGSbHfVmNWJeRhsexMTB4nwS38blY1HsTajdzUG+Qizu36jC/pQ9fXLDlmJP+7Pbx57oplkzo+IRDRSkIbI6ASWQpvu9XJF84c0WEP3fddWXuT2W6LS9DP4UISE26ibIaGSZsdWRHLjj2mS9NXQ3Zvfch3MvF+OMWIfjBfXTd1mG6cLuvrwVw1VZ7asdLsHNPJmo2hONr6W3ctVPkoSwXqroH8ORMV441VuKO6UXY4RCOj8cycM/wN0b0t+XVeX5MivSgTZcmVyyrxtlQMWJ2CTPSaIfED1PONfKlXbaIYdEm7J36Fmrx8TD+cx1j9W9gxaRuBMcbcJqJOzfJBnDvWj9mr3bm9jR9Zq2VoFp0HXZJZKLoaDRWbYuB/uUcYMQT/ByswAXF1lx2wJc7IgL5/rELt/ip0H5tLS5KxSNsczz+lFegbXUPnkZo0tvRlE+/Wgjcb8p3i7Ro/FOChyrqoLgyGdZrxZgsuOOuIV1w+c+InfuEvonyYJWWGY9V9uJlVD4OpYbjl2YEztVm4b50E/Q39+D8OhVGF/bj1jUWzNlmx67XTrwb78aa0wKvl/sKjBnIu1/IUenguP0+NO214e9ANe5d1gHJpGrUBReiZWkuFgdkwEYlHUqVhYi52wGLRwbML/Ch1q8QztT154W+hvzwvAnOWlEI9Y7GxStNyNmuS5vBXlQ94M+wlXaMuvcH9aWZSCgKQ45yNfqO0uDGFk8+vhDM9199eN5fmzrpdxH+z1V0JEfCpM9zTOlvzBVrfTkw0p/uXyw5bHkn4uySEHA9Aq+u3EPeKQ26DvOgoq8/2w7Z02iWkMER2Zj2PQzNj/LR8KUvfcyd+aHZj6qZznQzVeCs+4XQENzxxpgsjJSR4Ixttnyq7cf+pe7cNUGD6kLn6g0SY0t9HDJPP0bYO02KVN1oewIcvyWQCsecufizJmeZvsepzAKUd8bB8GQM6s9mYO6/VWgN60LEOg3uOWzP58UB7HoTygOaZP8iK5ZXf4LZ9xS0R0dgj04+rJf9QP8t/ahq4MQqdS96HvGm1EhPgaGFrp9uwtVD+/DR5Aacz0mA2Engd8UyZKb1YaSdHT/H+XBpsju3phowdcEXWB24iS4FMcTzr0PhcQxyR+Ugass9HF/+Al1p3dg3XpZ7Q1Woc1yHxp3GnJVoQxvhZlSURfTaGcjhTmTf2f5sdHGj+lczVjSqUbbhNyRVHmPgiHz0r0uDbXARXpz8iRJ7S8qpgGeiB9Bzgi+V6rW48nMZFrqHYePMBGSWtqK4xISDvomoYeTHf5rNWH/lLTyfxKGkVAyn/s9gNteA4mO+TD0WQnV5b57OUuPnpkLciL0M17p4DLzyCb2HrOilF8C+wnwyRCbszHsB550x8B0UCSfzRvRfrMfjf3lxy3cRly21YEh8J25XJcH1vwgozLgnPLcGjzxyZxn86LDPljO0/yBByA+fX+GwH12ElRUKHHTVmQ7yflzt5cjucll+VLqJuMZwvE3Lwa8pvxHQY8XOkQH8czmIDXGCh8rq8KlqC3yvZWLivkhETk7AwU0lGHGzFVLn+vBTkj5zl9jz6DxfDhoVSmPpQazM9OccbwMOHNSA9CNiHAuIxZmChxjcoMZ3Eg7sc8GLS/S9qFXtxvXn3Dit3Z3bheyuf2LCNWJpnte/i5PFUYiSFXbf5TW8FPpxb6ngXCsDOGK1h7Azhjy8pgcL7e9hTUoKFNIjoTw3AqPuRmJsaDy+mqbDJ+kmzC6XYVRiA/7++w3iLHrgI6HIv3T1BVe04eyTHlyqGsCBP0CXxP/dtDun1JgyOlKOpzbV4VqN0AlCWIe/6ESbmzm33g3kDI8BVJrgw76r1DggpxA+Hdfw4EYK7A98waKZloy55MeepSJ6vjfgqYoHcEmNRPybWIyVbYXhcGPuivblu09BTCv14AddVU5ovo03q8JQUpODayEyPHPRkfbPA/kwz4cX+utz+NEGOI0QY2pcNEb+8xxXNhrR/rA3myO8aOJpwMaOJ/AeF4P0s9FoNnyMQH0DBoR5M6NQxAnLzGg+tB0KBxPwp28kdF7X4M9MLf4QOjDbx5enJ1vRJKMLijEpmFoWgUUqZVhiqcySz65U7B9E9w3+HPzWjCbLPuPY+0ws2haOeRMScd60Fg1yEpT21WLCXFPeULLmmRv2XNnkzr4JAUzeFMRAgRMHumsybeddXIwXfCI9Haoyn7H9uSEPbXBhtqQzf6QbMf64Gkev0+TiYeactNWZs+468na8PleHd+KsTBZqlkRi8O8iKCj04b379jSYFcik2UFMcBJm8MCSO9xVaLTrM5T61GPapgL4tqVh8dM4BIdE4UiAGKnOYny3i8L2N3E4uTAdlz1vY9m4JvhN+Injzpo0n2/HhYsEF+sOoUlbMA9EetFJ0YBVM9qw+1saGgcnwiysGRfv6XHmRxFjX4Twp5o3H1xRZe7gQuRMuI4RTmkw3tKNqVusuO2OH99N9+EHa32Wb6zFo//EsP6ViPtTXmPvUn1+uujBw0r+/DHNheHhKpwreQ/mfZIRtVPo6Jlq7PvFjcrlgbxd68HCPRp85F6Bgl1heC2RAGuLjzhZaM4yCp+/wI2jpTW4+l4lnI+KUV2RhEHZHZiwzoLdKb6clOzNQ1L9+GNDExaOjkJFRwzCu57h02VDaqn7cICQgd+fGfP06xeorYtBV0UkytCAWgtd6lZ4c8gNMtrZnY6jlDmx4w4y+0Ygd2c07qlUYe9YGbY5GNHgka3QVdYsOqrP0psq1BWexzTVnKJmV16QdqSLnQqXnRbuLysaQWq3kFcowT6pZkwzd2TFHgOqpbXhvuFN7FG8gwPz/sAu25Qdgsv9nmZLuQ9K/Ef4/rpyY9BzLhl/zX6DHdv0ee6CJ2/LB3PkqhBWagXwQ5YrpX6Z86WkNvvk92HEz264bHqBzyXVqDpQiL97M9DzKR5NVyNxQy8ccwvCMPRkFKR9MnHYoxF/L5bjyhgrBloH8PvPUMYOIK8MtOWd4N+4+isTQacjcPtxEY7NUWS+qRsNjpFO77z4a4AGS0+VYro4DMflUvBL/ROKQy24v8iXj5f5sHhwP+6YV4+mzkhI9klCp0cdOh0U6VxvSYV6Jzo7WnHvKwWuGteI1iu3oST9Ftdc9BiQ5c78z77UfOvIeyYKbNa5jR7bMMzRz4RzjwSvKNtR96kPlUc48lVjH84LLEDMgAhM/ZmDVyVSlNVyoLVxAMeM8OT9Bg3m1JQjpSwcY/9LQpaSkGPpFoxX8KO2vA/Hx+kz8V49TEVi/CqOgcKwF+iQMuanM74MUg3khec2HPO8G+0XUgS2vY7r83LhOvo7woYZ0fWBC8fZuHJwhSEdLbrg8aQIr+KK0HXvKz7ONuDmXeZ8KK/E9asqseRoAmrzbqNqnzRlk835Pd2Wi2+ocvOx2yicfxYpCy6hbs099BaqcpKGI8X7XJlqYExXqy+IaBcYIzgKezSLEbJdkiPOmVItxJN9VgRy01JS4kMAv7zz4fZ0N45stOfUBRZ0mGbA3Ksa/PmrL4s+9aDz0Ft83FOHk5sLUX85BbEnxOiuu4beizEwkqnAvRg5Wiba888Usjg8mFKzXLlntTwPWeTD7eU17B6fhryynzDMt6FUtj8nFXnTsUyX5b9qsVjwpW/z4jHz1msMbDbiqEM+PHFCxNZJJnRd/wIPbeKQsSkWiiNzcaC3FWqmimwu1uYuF3V+6O6FrXQDLlvdg6JnB6SkdOg41YH9E104TdKM7+uFLm7JxXL9KDyIL8O6KyqsXeXK/gdFLDhgzQDvn3DsSodzXQT6V5ZAUV6ZyoLnPHkcyOIqN77rr8TulgL4i8LQoZqJzvN/EHnBjkN2BNBwlzd3jNdhYVglQs6F401VAo7+8x7HH5rzdIMfr/T4ssfZhGfwDEcNozG0UoxtN6tR+0qFhg1OTIAv1za6MNRVlfJD7iDC8BIuzbks8FclLDtU2DDamF/qlKnU2oCsASmYtakQXxoleX+kOSc02PFCH00OLrkHDe9L8F99FjNKsmD2nySXZFjxU5sHx1TZc9c8Rdo23sWml2IYLYnDzPvVGB8pyYVfdCleac2Gxc48P8Sdx395sDXWk6UCH3wL9uSSt+58sMWV3fGOzDK14dR1JkzT1qba8D48k/peYNG7qIlMwKlZ1zBqSwzieoWOddFkwnMPRq8lZSd4MaZek9LRldCQD0fTPzHIu/gSyteN+Hi2D6u1RISXCSOXv8aNiDgobY+CaHM9vg/W5qp8D9Z6Cvx30oY6p39CSpyBK4pijF0UiUs78iBe/wD1Mu1IPdqGn60PoHq4GM9iimBY9RRfY+Xof1SPp/sY0m26Cqdvb0H1kiw0qmTA9mArfq8yZqS+iLWBvpyeY8rqUW/QaR8PxfWC1/vX4rSlNjfIeXPOF9B6twsfFMqx7WMOjHKvo9f6Bg54yXGygjNr54PTNnvz8TMtqm2ogNSmCLQfS8Uny24YmFjzY6g/p67y4e0h+lT7cR8r30fgIeKga/8So4sNuNtScBfh7obsd6TsZRnmPRSy9N+zsDO+htcL69GhrMGFP8zYb5wmmwY/RzPScE87D5+Sv+PPO1P2W+/MvMWmLJrYjRGNWdifdh1LhiQjt6INKaqGXOzvwaITHhT9bci6V2/R65IIBl3FmfZYjM8rxuzRL9E1pAd9bfryVYsq+6fr8MvfRuwS+MvqiT13CrP//MOTT1xE9K/w5QmBdQyWeLH6piOnehrR+40s3wnZH2iUiLSn1xAgeMyTb98g9cOSsqP96OonYllfY/50fYXBh2JxNCkCReOrkZmswaHS7nSW9aURbFjq0ouWvZn4eTQCHyOKIJsqz0nRThQ5+vOFvxsXHFJlWkMlxDOjcG5uJL7OECO3MhFHn2RD6+YNpD3KxqaMVAR7pyGChdgufgzNN91Qyv6NzCEf4LDtHm5cyMbxcxV4mtmHPY2OLEkRZvvFl3O/GHDJ1AdoD4xEkmc06j48RPqYfmypEXHdHtL/jRPtVKX5JT4Dl2Ovw3FPAcKnKPBlsiuHbSJDDwl8cE6Lbxfdw547kRiUkYlGjR5MOG7DuC9+lNrsxTMPtLlW4IsjIUL3H0jCx+0dOL7egvMEN421DeTgWBvmxn7H4eYUdFRcEf42HQW+X3FhgTHN1Ow5X7Efz8e34fO2NCw1SYVWbSt22xvz0VgP7tJ34ZxpWtyg90Lo5TTIn4/HzQE1OHFXmc/XObPSyZc7hHklD1HgY8EF5OTE+LTgCmRihVlcSoSsTDa2mBQgfW8ZPhTVYfujV+h98h1nRvflz8laPNxtwmsv7Nl0xZOn5gfw+rMgLrEJ4seHPtS1tiI/yjHe7x5m5kfiopCv0SvrIUrSYp9+Hny0xpctW20of/o37OdlwXBLOEb9nQ9v4X7Crthz5F4R+8x1ptMwJS7wuIOpQwQH7U3H+sxv2D7Fkr1PfWly05efQy3pfKUHax3ykVxcgcGfM3BzdjJu7UyFu3wmMlIzcaspDQMvJGNZRQqC5ufi1LxSnHO7h5Lfgl+NycW7mjzsfvMcYUt0GDPJm9om/Tm0zI/mAgsdOVSNwZbhyHoXDYkLT7DaSmDrLF8mZgvsttmJ2ySkmDAzHVOzr0PS/TaWxyoygm6MnEH2U/TmZVstlsyrhOekaFinZ+HXkF/AfmvWH/JlynkPfs7R5KF3FeDSCAw+k4qi29/hXG7D+46BVJDx53R9M2YOa4WmaSJKvwmMLVuN3nxlliY7MEHCnRcCTeit0oHo4FRE3YiBo8ZDiM714/Zz3jzY4su8JBu2Nsqwe2YpVC/Gwj41G91nvmG0qjVrBYbxn+pPjRdW9JwmxVLHeyhPTcW0R0KXmsXgiXM04moiseyjGEO0ovD0ahyWTUpH3aFCoKMOutnvce6rLD9E6dI/2o5Spr58ei2EcZP6Uy5GxCF7TLh85Rd8js5AtlY4ZMxuImuiDC9a2rOiV8QVa1yYKqFCjc93YZ0iRoFjKv5168RJI1PKnPJi4iYP7hykz4Mjn+KoUhz+2RCLonGPsOGjDrdP9qSSFajV7cX2XUa0kvyFhEGqtPrWC+nSd8j52YIR/m9gFdOCGa7PsSe4EfaPK/BGtQSJRYXQyLqJhu2ZMJ6cgsnn8iC1pRU/JxvQYauvwOyhlG3354ep/ejpV4Ou1jCMehyFy8XNcPPrx3yBDebsJ6U2OvOEugwXLM3EgPvX0XWlABbl8rT/y4V/5wZykfCM0R4ajC0th5dfJDpepcIu9hNuHTPnl3xv3vJ2Y2COOiuqyuHfFIG9MzMw0UyCiVPtObElgBVqPmzI1+OUyQ/w8WAMks2F/H7UCt8xRlxe4EWrQT50HmnGXfs+YkZaEiyUIuB8pArvX+qyZbmIs0yCeD9T8EVTDfrcqcfO8Bh4PonC7n0PMDPHkN+0A7ls8kCmGoO3vOw4faga25/9gPLoV5CNaMQqi0o8FDL3x8sc3PyQjO19YhH2SwwYiDGrLQorkpMgbrkFHU+hfQKl+SzGmL/6edNjYwjP2wVzZ68L1+koU/1GOQyni3HmaCJqZraj5IgJNW958+46Lwa3GVCk+QoLTsRj6shonMytQ/sjdarPcGFIqxcL11hyoOsvqKtmYZSl4OjCjU2Sk+XpUbY0/8ufI7rBxIdeVC62oOVrV2YstmXoKXOuVDDlpn9N+LvJmKN8DVn+UIfvv6nw8DRZHk/qgtGoR9i5tRCmrck4+m8GljQ+ge1ebW596kX76P5cExBIt2ZjBko/wrVtkfBZLvDsv7W4aKrFSa88WR0Hzrjmyhk28jRZcAObg8Kgfi8PydtkGChw1YuZfpw/343YrUIp5yI8U70KkVE07jQ+R/10Q24td6dCuxNvV6swq6wMMtPEMPicDX85Gd7xd6TxUX9eu+nGWYqqPJ9+B6cWipG+Jwv+k/6g0MuWFPazxtaXFqdM+ODYWyi/i8Omh0IHjbqHp091aXfLl07iEE7Y402dbTocbfMQ8YOjMeX5VXx2uoPj2rq8vSiQ51YNF/ZsONXHhjBsrSd9Z9nQ5qwR3U/q8OgGNerHydNyqyT3Du2ErPMT1C6vQOSzPPjoJ2GdcyTi6sIQcTMaF5/m493Vz2g8YcgnG3yYFxTM2u8i+t0xpKTpa1xcHI8PXpGocqvF0/80KbruTrtFvnxkY0t3O0naqOTi/vFwyI7LQ8gyCe5aZsWBQj9+mORE3/nKXBRfDtEdMXrCE3Gv9DnmVWpy19/O/HXTn3n+4Jm5vtwiZOqXpSJeOOxDh3QfpieIKJHgyzflvlwaIuLCmZ6sMnJifbQp2zOUuHNzC/49lYuWKwkYLX0Hbspy/C/AgY2/wQIdcKaywP8vOxFXlATj0eEIaSpCe4Q817s40/dqAA9N8uCeeDU+3H4H376H486ZdHwo+YYZxhY8PtmLBtbOxFRFLpHJQ7bGGYwdewmZrIVyiw7zG5xpLrZjp48CHXOLsaBRjEV6t6AS1ZfZcs7cc8WXn5Y5cFC2DL++zMV27XCULs1Hfx95vl7nwq2ZoMdpwYMq9LlU/hGa9kThU3k4QnXr0brVgF/1/DlfP4TKqp6c4qDBbYb3MT9DDLXt19DZvxwlW/W4Xw9MnTqCn7NH0qx+MCdsDOKo9yI+OutBC1tXjtjpxIKD9ty4xZp975vSwVufh31U6b5bircPv8UFhXJIB6dASiUMDqPD0Dj7Bo5v7MFpdSu22fizYlwAg8xteeDSHxRlZSE3MQzm8reQcECOHZGO/DXMnytFgot/VGfsp2ooCc54ViMW7vue4JGjHmsmuVO224P9lYxYObcVF3ISUSAbjoOn89A6tRMverQYed6OB6o8qWfnyzUxdtTWcOb7v9w4/JQnt6uKOPatPx/Xkj7m/TkjLZSXS0O4O9+Pl1psaTBPga9WVWNhXiyMpyejZuQrPP2kz+XjvHlnfiC1XznRalUftqcUoEQqAruGZ2DI4G/Q+WTBumIRJzR5cVCdPg+UPMSv19H453U8OvJfYFiXLs+nOLN1vCPnFCjz0Ol8GG4/g4hPF3HZtg7uC3W5NtaRA9dacv88aVbY3ULH8kj0hJVg/wAVFgi56THah5mrLBkY8BVn3FIwNTQc2SvuIjJcnW5unrwtzP/rQXemvlblIbsKzPkUjnjnONzpfIPtruZ86h7AhAXguLkOPNAuS5TfxonmcKwOjYPWwRdQdzXlEOFuIp4M4o6iUN41CeD2Gg8a3Hem20AnLulx4qZCF2YXuVF6mQed7TxZNtKDKu9c6Jpgy2pdQ4b7y3P2j1cI1MyF/qEwPJ0lxn7HKpQdVmVUnSsVo/yF3Xbh6S4lyrSU4qBFOHpmJCM75AsiFa34wtSfium+1N1lRvdnH3GmbzKW5FzHkE+FGLZCnufdnNj/vIg21Q5cW9KXa2+WwG5lOPRGRWDe0Jswm9iC8wf78P5bXc67b87Un1Lcl69AOwt1nv6twwnDjZj9wpLDVJ25xl7E03OC2bd3INsbBvCJyI9DrppwYe1HzO1IgfWMcGizAKt2y3DiGjsOM/HjYuGdM5R0yTnNeOoZixudMagIfwhVKx1K/+vOyIk+dDljQceDXfgYk4basVFYPLQcJ7r7cna0FW8tceTVL/qs/PwW/7nn4nVuAQwP/UL/3WacI3C3b7oRB0t0YeH+DIz7FIVRirXoktfmLSd3JsR50q3TkOdaX0JndSzOr41EZsgDFBzU5247H14NDaCckj3PbJLic7k8dKuEw29NDnYtl2SXhj0nKARwc5s3a4YYcnphK5IGClw3MQp2R4qgMkyGQ2LtKKntTwNHX27Wsed2aT2WBynxQG1fOmoo0ttKjZPO6DC024gvv1rxTJcTvVS8+I+aH11G+/8/v0j22nGJlCYXPmnFhzThNj5cxy2kY+6/3Yh7ZsF0ZRE52pO5QtbUCIyw91wUJr+IQn/rJ9APNWRWpYgZXuAqHWf2jpLnTM1ifPgUBneVVBhe+o5LZjZsnO3Pk+dEPDjflFXSX5CzMhtFlmG4aRWOmNAU/DQuheWfxzj45jP8VufC8vptBB0px0yFOnxSe4qo4o+QoAxze7Wp5GjPRZv8+WBdKIecDKapiQujNylwenMJLIX9tS2MhY7Cc1R36XFshAdtjgp+vsuSIet/wVU3G6OzItAvogDvI2WpMNuO5yR8+OWMI8tiFbjH7Q52vo5Ext+Cf2z8IPCKHv/JsqdaiD2/WRpwr5EKT/1U4/pMMzZOcmFjhAOnrdDk63OPEfBXPHIc42H330uI5IxYtdqTiuvdeC1Pi6O/3cfAyZGgcQLK3rRB2tqM8Rkimpz04ZulxiyY+RaNzxLglBqJB87VCMtRY0qDK7/t8KWEngNf/+jD+uxSBI+JRmRHOkQz2vBnjR49pF3pNdadUfkmbJeW4PGgajhsuYGjEXnwtroNx00VSLvyADWxrbgsKcHZK1Q4YL4xr7914pbPvjywlhTf8ae6oyOHi1V4f3UDYvbH4FXfaMxY1oi8Ddq8Z+fOxL3e3DLanO3qn3HzXjIeTotAz5p76LtQgzvvevC0JLm8jzeTv+tR/9UzyOUkoFk1Ea1L3iLylymXlfjz5oVgSh3w4vgF+swXWHfxhXw8dItFvnwEsneL0Vobi3vuqRj2NRyz28MRdTsCssMiodAWjctGiTAuyEHErjoMfStJqW3CHhX7sGhTEN1nirj2vSEff3yDKW0J6LYOw1/7BTcYIcfaCMFndvkwd5MzE3VVOfBkFbY8j8SXaUkIWdgGSzsjzlL3ZOBmD1bMMuCgkDfYLPj75ttRKOssQ/lPadZlmXJBmAv73BR67Isbf8V50PGdNw10PbnuvAX19kuzaF0Rlh4WI0wtE0EPf8H4vRWdZ3nzkLUT4ycosr9cCaTPR+CvlVmoMZfgSktbtj0RsfuOK+V2qlGOlYjWjUSpXzLUDr3D3KnGfKngxTE9HjSfZkCL+hasO5eEa1YxyD9ThStQoOVuGwZMcmO/OkuuiZIW+LUIfoYRCH9yBZtGhGOMVzSqo2NRohKPuMtJ6D2djXvnytG2sR1b/lNi/GUrrlgsomELGZvky0WeFjS6+xM/NmWj1DkCG2rzoTBejg0O9hwa7c1pG+w5+bgc/6Tl49RsMV505COmSI6DCuw5N8OP+Zd8qKplTrPcn7j78xZsA9LwM+0pItP1WSwj4oL1obx/JYTmKZ7csd6IAyOl+a3oCWJ8inBzSRoWDo6FRJQYruML8SQsW+gPwfPHxWOBahS+OobB++1V6Ar9unBMIRaLf2H9PDOaNPjw9T9CFqwQPFq3L5tTS3BhoPAdXEnEx+q3SNIx5J8cD65d58n/+htz3NP3qPiZDNWJkdA8eA819iq0aXTibpEPjVTsueB3H767UIqa32KU/UzA6e4mzCxU5Ol1VvSR9OS45X68LzB7oJWI0RMduPSSOj9UPkWvbSLG9heD+uVY163M6lph3wJ8WKxswx/rJdhRkg1PVzG65pdgZL4ibb46MXKfD8vUbVl2TpJnnubAVujDl3/yIb9Eli2/bYVe8ubw0w68f1Ceb1aXwGGrGOdNMrB40yfsvG3ItYGu3Crc8ZnfWqxre4y6V3E4PeM6Jg2Ow7jwHNR+LsTK6gJ8yM3G5MRE5FlFIVDg04jWJOy9W4lRX6V4ersFH70TUf5iIJtNhV1UU2X3iEr4jo7E0cpkhLz7iDIVU6ZEe/JMrCudHLXo7dqA1beFHr2agVatT9A/aUCN787U3+dKbwczbgiV5mH9SqxxysXqI414X6/MPVmOfGAGzrEJ5e65wZS86UPHvXYcuUGfoefk6T66G6EpTzH9r0qsi1dgcIQUPw/5ipTbr9EaK2Rn/i3sKI9Dkss1/OiMQKfkHWRNluPZWFueLhNx0xpPrllmwGNXWrF2czKChfeU2HIXlf8ocousI5+v8Ka42Y6H1vbh5JAiHNIQQ/twFqbe+olzJy146rE3dSsEH2wz4ryoTtidz4TJsAiY2KRjcMtzrL+sxOkwp+1JJ0qscuHwZBtejdViclQHlkTnoiwvHBnOqXDO+ICYv0y4YKo396p48+hmY54QcmblzUQ8vxWNbRse4LRYhwOCBJ8P96RXhRHh9BYN4xJQbxINxXUNyP6hySfzXWne6sngl6Ycn9+J5OgUjG4X49yycpQqKPJVrR2PhHhwm6I1J7ZJMyj4NkxLorHJXWAQw0YUb+6G3Q9pypVLM/bId+ze/xy3HErxMDUJrabhWHUrClF3yuCzRo5SU+2YPsWPDmnebN9gxDmb3qJHPxGnNKPxq6oeJk2anDTQlVWXBY7aa8qDlp+Q9yodM3rj0fd2DdRSZPihWo/jC424cL8mz+75CRVxJd6uzIVn0Z3/6+Csg6J+3y4MSAkS0t3dtTTnoAgWdnd3d3d3f22luxvpEEFAlFIUELsLUVFR38/v/YMZmAF253nu+5zrmtld9Nf6hotx6iyZakObLnchb3w5PcqPR3Z4U0uYqxtqgj9vNuMgYY72f1Sh5TZHDkmzZewJC4q9NuAcMVXWHxSnb+UDzJHNgI9BGPI/xSNPoxU2W9Tot9aJfXM9iJfWTBkiy353K7DHKQq/lmbASv8rHo8x4iRhPl5tduaeuZpUP9SGa97xWD8/DhmfWtCVosbxTs4c+E7w2FRHxuaqCpnagUs1adDPjMKoK1mQ/fkQyqHiPJqryN3/lPm1WYa9Nd9iwYpivH0cDQnZBBz+2IgNiUo8BEfubfWm/BFnzipV4ZjEelx5GQ2dwSm4pvURu1YbceM3N0aYOzF2kgrbA+4iqDgKy5RS8XnwJ+RoG9H0nhvfqDvTO0mN6XWNmCPcV714Ejo1XiI5XIfKJ5wZv8CZ339rc/K+F6gbkobEJylQPPgAzltl6bVWn8usLSn5xJJvxE3ou1CDbmJSvO/8GC3HchBTFA7Z/Di4HmnB/pdqTP3nzKlnPVkVaEXvvRJUeZQHbdlI7LYtxuQMKWroWXOTvDuzWm349qgsA60Ehu8dgxLldPRZ04DbeV8QVv4HFwd1ofTII3TMLEVpVwbEBcENf1yJqs2vYT5JmpKKmnxx0ownpjhwzU43Opz04JkAT0YEebDQS8Rp51zoeMyHz0r9WLQEvGruy9C3bmzTs2B4rgLnyz5GsGUqXgSEIz3qBnx6fsOhyIRPdoh4OdKFPz11+EPqJYaPTkZjibBvZfUYpNCX6bscGOYrYsJZM/p4/MXC4bkQFUfgwtVCTFkh8ESCGRWETDpz1osSy2wZc0aJFRkdOHA3G5snxSE9KxV+18ugYtCA2kHN8BOrxo8/2bg1PQ6qJskItLmL6oUyvHLLkrrCHL0Y7c1WCSvW7+rF62GFOPckAh/T8iGtJsmOH1Yc08edDu+safxTiok9hRD9jIDTykLI+0vxxk5rysW5s6+5LZuvyXCgwKqnwiNwJyQPL7rEOWa8Ba99cePZI7ZcXCrHrrOV8L8eh2j7YuxSEKOnphHF+rmwcK0nH/z1oEOWG388cmDvKQLLVyvy4Y0X+PEoEy22Edix/AbWW4ixZqIF4yQ9GF/myGVflckjdRiMaKSopaLG+QNe1RpwYIYbC1668LqdNlMkOlBslACRcyjuqcTjqygX+4JKUbuxHBrvStAsKkD+qmyInUzFm+HJqB6dgXVlJahdfR8zFLtwaV9vnlikSa1NguPm2PCE0C3bFUScccaTxnUOlJ8icMkuf45ZG8h/ZoFUdfWj0SEbZgXKc8bRu8g9EINh52IQmtaA93uU6aHpQHFpoS8TLdmrUJLHnxWDCZEIOHYDvcT+ITfSjErjRdQ/4MBDwu/fSbyLi70Fxhsfj0S2wNZRmW/97ZgS5MUVQrf3E5hnfkxfli59B8XBJVg9JAGnX0Xht1wMbhyOwembUUhNjcb9mAzM/NmMwytlOGuaGV/O9ODPzb6MWuxCwxxNFp96htQFSWiYG4XjQXU4GdeXcyScGLVUxIbbxtSc14lfo9IQKxaN8H112HWnL5WErDUZ7M6KSaYcq/ENQXfT8GZIFL6NrMWRXCVOWuLAkeoi9ms3oVvuNwyuy4CMwE6fyxvQa6gydZPteHiRB3ddEbFtoBMf/nCg2EVnuvx14qmN5vQvk2ddQBNWa8Vj4Pl4VH9sg8ZDLZbWu/DoWDee2qnPsKOvMeZ8EsQWRsNV5x4kxvSlRbAT0//3eTYN1qzXlOan8HJUMAKrF15DeP9wWKQkQDnxBoasq4birvswP3YfX5/ext3ZOXA/FQvv0+EoT4pCUH4qKgaW4UV6C3696xQ4W4or7fsycaAui8TNKRvWmyVDdYV+tWfud1/uaQmkd1AQL//zoWaVKb/G9mDyOCGfPodjx5VsqGzpxsm/xnyeLHTJBCdOsFOneUUL7LXjMNomHv0+tGKfnyYde4T87y9i4A8jHsFXDH+ajqluYVickgXPmnc4mqZOdYFTNo3y4N+N7lTwt6X4Jw1WRv/Cy6wa1OQkw/hUGDztQzDNOhqno/KwtfApsqX6cMZbM0qNEXFeuzfj1rjRJ9KIU3cJe5VRguXN4Qi/mITUZW+hqW/IcbtE3PTbheeKNBk6/yEKz8VCemoCNMqeIWSvHjvz3ThAYM1L+jpEWBsma8QhojEecoOf4vM4Xf6Jc+XDPq7c816LzRqPUK8bh2vvkvF76Bv0ERz17XVHtgQ7MHyFHtveyHPqoj68r6TP8l/2jCl35MJ9BvTL6caBObloPhSFT/sFN9klx43L7OgmOEtTqiW3TJWgiUYeSnuFw27bDTQtEufaRVbc1MeHR4SemFBpwut64jyysg5/EvLwITQfM1xrELz0NY4vluSnIUr874oy3z+S4W+fT7h/tAYYnA7fO5EYMC8UEyXD4fM3Bo+2p2F0XCFmqddCM78dTrHfEBBcguP/2iGzQ4Zd902o4+jJl3YBzNzWnyO+uTJAQp3Sno/Qe48wuw0xWH+sEQZTVGg+35HVj9zYa4MJl0X/QI5HJkzyw7G3qATZC2RYvt6WOl88WTHEkS5XlPi3+i5kn0TBxjAcm9Pz4XbuAw6MUuEvd0uOnujCL4Lfrbe35y4HA3br9uabH69wd1QttpfeQtGe+4i++hs9Z9To2WnJf9muNM5y51R3J2b7G/LXJiGDWu+gXiIW6QPCcM62FL/iZHhb0o6F8734/aID136W55leFbg6PQJeiRmQ6/ULOdPM2XeEBydoOtGjSYlZlbfxPSoSC/IyMNLzJ2RumXFFuzut0hy5r0uRsbsq0d85CloHc1Gy9S+edRnz+w87XvTQY/yjNwi1y8Er7TwMbP+Cq+8MmbnJmT1+NjSZ0If991fD1SwaQ0SZMB3XjbEKZoxwcWe/k44cfECZs+bUQlkjAk8E1sezp7jwQI8GWl78EN+PRwq9eXKUNS9f1ODNVfI0PSnHOcLZBQk9kddiQ7FgF14KdqXRIHumDjfizR8KHFfehYyvjfi3vQjfa1Ixc00sPgpOtEo+Ag5zIrF/RSyS/kuFbFQocj7GoTylAudkfyO9TI9Orm50aQPfK/jQEBZsdBDnzs4CHF4Xidr5eagYKs5ltpYcInLnqb12NBouz2bB4yaKwnFll+DzCp8QOs6Eb/7zotYMb/q4WTAkSJwDlEtwTzUCQZXhcP6Sg8Mdj7ElW4bThT08OtOGbS+duKnQiZ9rbSi+wphPl2mzY6UmxTL1eE14HpYvHPi50YU6K5xY3GjB0C3qVLr1GyGDanB7TDzce4Wg14AUBJq9xqve+vyywYNhS3zY7mPFX9Z/ofQ9E8MGh8E6pQiT/GTZc9KO3bM8aVFtw5gWSVbMyMfSTRFo+FuE84UyVHe2Y89/njx92pbfd0uxa1A+qBWFzrhyfCiSZfAgSwY72nLXEWXuyS2D8ef/0NlwAZKXq/Bohho/fBO6pVGYgVXanNC3A/X74vG8LA67Z7bDtEubLjJujJ4t4tHeBgw58go2LgmYciMM/u2V8JRVpOs4ZxY79ae6YiCVZpJTS92ZN9OJtwX/E01zoeliT65YAx4UdjXiYADb1Ppxxj1vFt9z4vJuU55uUGfMZRlGC5x46U4rvr+tgrt1HjbkJcN2VDTeqIehc2wibLzDoewozGbvEsiEduH0Jm36fHGi00YvxlQ7cvxxFUb73Mfv5XGY3p2AoX+eYd4RfVbtFTHmsyvP5GpT4r927FwWi3PKUfBf3YRbGzU597s7N/z2p+xOT5q5GHLT5W5cNS1FNGMg6grHD7kUHOy6jcNHBMcpUmChsxFbNzpw5kMPNrn5cpOLHzVN/fg2z5ch270ZFigwkac15+7X5t0HUtx96QnGzRd4bnIMjpeHovZ0Ep4ceYBJB5V5MsCZk6X9WSntQ0U1Iw78+AKXbsVhTlI4UgLv4ImFKh12uzBWOMMWgVPLOr/iy/lUSO6PRNqEGjRM7Mt1Rc5cIjBKio0ljf/+xOfX6YgYE40kIWs271Pmq512tF5vz45GZU44XY5r5y5AZvYFlA4tg36TMtvznekc5sHhHmasnfkdz8TTMeVpBNR8qxA6V5GzOx25f4YXjc7bUMNCiuf2FyJ2UjiWrszGplO/0JRqwhnhnhyW5s8tQf7cb+TL/B4PDvwj4tfN7nS+5sk1Q3y4qMCP1WfJ7Rv9GfiZnH3ej4/mePHPJaG71tsxTsiab6t12C9ciUtDe3FHzwek7m3Ch1lFON6/Ay5l+Ui+Eo1dTVE49KIA2d8+QeaeFiXeOVLK2IXSvQzYtO4zCmvTMfd4FHyM7kBvjRrvCP3Qus6L+vMsmDi3B18fZEE8LAIZe8qxe4E83w8WXPFGPy6r6U+jme4cdNmA5w6Jc+yIeqi8yYDm+hhMexiL3/I5eObUgOGNvxE5T5Ojpzhx/s9+zIwYws+ywdQsD+L7fC9WnzNj41GBp+zfwOK04NebUhC2Iwqj2wU3crqBA6M7YGisSIODdnydRPq/CeCzYA9aB2vQ5XY9QtwEx/oXi4qIp/D5qs+DSR5M/+7BE4MNeMPoCZYI3S8uMOfuaw+wtFuL1qUiVgrn6GRkykX276GrnIQf42IwV6cZdzQ1uGeRM/+ecqH8nP+9174Z3aERmJIcgvy4SryY0Zf5Q115PtCXy/XsKblfmj8NC2CzPwwdv3Kw544473+zZvlaH56YITDKAi3W/2uD+vAkhMsn44jPQ+jW9qGzjSkbx9txhsALWwRffH7NlHfnCc7x2IBfTxvwoLshJ4obs2uMGe2UrZk5yYHpmq7MvOrOpTc8mSg8/w/HPSlp7c6935x5ZpstDxqb8KKeOi9/6EWXq6p82Psz9CYVoNMzDPecQjC8Ty5SA35ARcKYoyY68uluU96cJ86yz/kYmByByPElGLxHgTjkwuUH/Fh1xYm68xW4ZNJtBMfHInjJDTy06cGKP6acHevNorL+nG/nz90QUaXclFoDFFmU+xl7NtfAb0gGtjbFQHlXHF6H5+Nm6WuMDNFiTLAXN5sPYdLdYO7z7c+BNVa8lCfJ31J34RuShuIpMdjhGI8RUbnYurgRO0174KyswUPP7Zi6zY8Z7QN4X64fFSMcuGCzHJcG3sTHtZHQKs2C0+Y/ED8inOV4YZ/2eXDdAy2GBzVgxb5I9EM8Os89Q1OIAesE9pKf58WvVkYM73iKYSPjcHpeDBICWjDSR5s2Q0SEpScDrxoToe+htiYFGRei8HVQNeQzldkc5soiIberndyY7dKXN9OrsFI9HDqmiQh/+xaxI034eosPzaf7Uf+oNWtW9OLi/DI0b01GvWsJqm69RGaCBKMvydBBQ5LhJb/gb/0J1TWvsHHWMxwf1QGTuHY8HdABrYhXmK77HVNMpDhhojJNA3Q53sGcGQLXB2xyo+5JL+rW+tK4yI8HLvtwlZ6IofOsOGeYA11bVHlS+Qkko+KgE3UW59ddxr2JNUjMUeUTC1vOrTVjr1NSrOopwYzREeh9Mg9/23tTqduZL/z9qbPOg4cUtbkrrx33NNNQOjIDh7Ie436wMo2Fe3uxQcTYWi8O+uTJcd5Chq+15cCj+nzoIUeF2FeQlS3GlTnR0P0TiiS5bDRd7caO8da8f1iYm2FBvFIgoihCiUvk76BXSgwi3IUz3J6K+J11mPn6B7Z9V6Z/X1O2dzoxdJY3q/qSo7/4MWGrG4emG9DFqRtd8XmQS4tDo18VqvsoUPmRMw8O9edqwSF7f1FjzJXbUDUKR7p6EoZlv8PlySb03uDNyde8eKzUgL8PtOPDkhgcmBGN/sEPcF9ShwfzPJjT4MvQRGuqSYux6GgOavSjISdbAa1KedpZOdNhvb+QvV68Vq9DRecWyJ6PguX5SIzTb8aYS9rcv9WL86QE1o4XMe+6OruM25DVOwtrNDPwckwpZJRrkTXiNmROFmLF6nQMH5SIAJ14nNsYB4fCWLgXxeDpwRi8jo+D3a4UeJffwIRnVZBb1Y69St2o1ZCjZqcmCz6YcdZhJx7v8uJGPX8+vtqPVv/5culcH3oqWPOXrQwPLylDk8ZleKy8APuSchTK9KVbnDU35pkyukSS7xxKUNEdDo8zedjnJcfCiy78vrYfRQrerLA14JA+7+D2OwcnS1KguLQCrqUfYbdMjnckNLkowJBbUi3Ysc6B7r5ulBK8yqzAmpaj1Sl77QueShcg9lgo9jgL82XeiLC1OtReIJybMK+2albcJfBs5uYUTB12HfkGSfhrcB/Txsrw6lFDGls6cvFAd3rmutPb3pXFTfZcfcmCr0N0uGuyNLf+fADX2gykzk+DxbBWVPlrced8TwbrBbDgsgePdatQbVkFvKTCMGF7Muac/oQzGmZU2eXDdfbenCVvyDd17XC2FDjjZCQemTbilZAZtbWe5ER/lno68ZG3LDscCrHGIwItsTfw1ViCqwxtqelHfnrny9JhpmTVO5ToJ+Lsi1D8CBF4eYUyX2QKHbMqgHbavtyyzYjFpp9QNC4fdfOE+e7IxhyLAugOy4HD1EQcCYnAhgGh6P02FFNUIuAv+N04keAjoyKxuiwcs5aEYZFfGDZOiMCmv7HQd8uA89UyvJ3Xgmud31G/XIGnzYx4/4bQyxN9+TPRnyuf+PD1UsHTXxnSyKUH+30qoW1Ugg+/PyK/Q48Z8nYcHGLE0J1/sUE6D83aERgjVor7iYosdncTesafxxd68GOJDmVtXqPp6A3Mm5iKEYIHdShV48CfZnSObsN/C1/iiJDRjSF9Obq3NV+c8+SmQd6C+9uz4EtfKhe14tjuBBgJfL57SwVCN/Xl/V0uvC4wZEmUAaPcHiPZKQaDX4fjxJJyXD4hwaClJkwuErGgwYczuoQOvW7B1hg1vkiV5vuG31h74QNGlLVg1IwSSAtsZ3EwB/YrX2GMuz4zBS58MWkARzp48o+lKncNqoBtSSjwMgmRCz6itdSUcgk+/P7Hm6l1Rhxv+gz/Zsei7VQ4AqbcwdDxGrze4skXvQP4XMqdxeuVaRRxE6WdoegRMkRB9A7VQi/UxfhwTyiYt8iGhd//oUUhC0GyoVC9mof2MTI8e86JCz370ytJyKtYYUZaOmGgX4A+DzNQqlyO7SObsGbJQxRMbETE3BqkP6rE56Db+Db4Doar1GPY5gboL7yHqrxq3DYsw4dvOXjsnowL9dFY2BqOp7nhaAmIge/OdFTdrUSG/3uE/lPgrvnmfHJXxEg/RxoJe7NB2oVZwuM/HKDOLGlVWp4zZK6xAxfn2bOv4C/rEt/iXHcqPutF4xHvYcxxDW7tEfFQo6/wNw4Uz1Ggg38zSh1zoH7nBvo4VGJK5h2kz7wFpuZg0KlkpJ7MhIvLfTxYpUSVEGdKTSdDpb1ZsN+EE5t/oE7w59dHI9FrTTlmyChynrQjh25yZUqlDpf+bkF3Wwx85ONx8soDWB5RZXeLM91LwNuV3hx4yJxj7SXpW96ALQkFeG6bD+svpZg17ibKBaY9diQDC1RvIGnUc4y20OGKj54sCg/gyi7hDo+ps2PHbWw8GYabRxPgseU1nkwz5uUn3nR+6MPVMaasePoWl4wToKoaBo3zlTC1VWWxtydnI5CDanzYE6TD1OBGiAdFICtDYPz/6tE2VZ17nokoID37P3Ck+PrenGRbjN2vQqFwLx136//gXY4NFezJ980+HGdgzPHub3Hqew4mHc+HqecT2E6Q4rH4voxfoc7t/9S4TKTGHQlq9DPSoPoeTR6q1ORZSw1eVFZhs408oy4Knt34Hp4xzVB1LkP3lHScfBWNB59DsX9hOH7PTUHc1zuYvk2Mdxt0mdqkxi9Cf6knufKjuoiOqq607nah8iwRtQPc2L3PkktmyhO97uGddRxUfqWgz+N32D7diDtz3FnbV8R1+fpsfP4F/XcXwvhkDswe1cND4LuH437iw6WXWHG0HMGJMZiodw23hN2IfPwJZsMsOfw2uEYYjx5zG87+JMHNroUY/DAaR4puYmGVAl1HOTC3w4XTP+qwvrAVhovisac8CY9fPoX5I10GyXjyzAayd7MzU9IVWB9SjcqJ0bg0NgJmMRnwXViDOpOHkFvXgGEzi6EvmYPfVxrwbJciF54W/FDIv4IkL574qs3b3xuQMSBS8LdYZHS3Q6NLj/vFvSi31ZeyapbU8fsGl5kp+HEhFFu6y7C4VomvZDw45XkQ76/ux9wUc+qVf8BHhyRU3g2BwaNCfD0rw5czBR538+Phi640WdqXlbtvw+h+OKR3JGFJ+ic8aDJjvI8PTd09qXNflw9mtaFRyG3uvokdf//i8Ao9nq60544pIn44ILhftAdDD3pwRaYHNwguKPHag8HdQv6kuvHPdSfOnWdD2XvGnHVXgxOmCYxm3YWfGU3QFvjnkHEsWn6HYE/vaNz/W4wBE7/APOolFn5S4Jo/Jpwy25GudiIurXPn5vFutE6w4ak8dbbM/QC7xTnY2BCDAJcKOH+WIb9bU9VHxNWPrGhyRIZmkZVQCk3Ep76lODerG34/VOidqcU3+/rw78uXKB+SDSX361CrF/rjVRtePDWm0TA/SpiTVx/ZcEWpBC89zMfapdEQ07+FhZpKlJrlSHtdN/oa6FN61FPcHZuIPmpJyKx+ipjN+jxV5MkFq315QZilRR5d8HmSjLv21/HvdBKONTbA7N1vXCuR5kKDv7hxohm732Xh8s0CNCv+hLi3OZXX+TBUw5tKNw0pEfAM/rfi0HtvFH4tb4CBkG/Gz0V8etWXxSdsuHq/GGc+z8QAoV8zrhYDeoKb1blRfOxAznkZyLmXnTjGRYZpLEZ4exhCd6aiPaIL/5lZsOCTN8/oubPnvSYdFJsEDo2CgVs8Hjc+h+0GQ5a5efz/+yJ1MzWo092As+2p6D2pGgYyMrQxtWDXKE+qrvCnRnZ/hvXrT6m//nz9gTy3kFwwhXTYSrouIY2EXYpz8eNYoVezt4g4XNyBHW9NeHi7Klcpi3HC+vuwExy9tjkCV99FQP/qDVwMzMSShw9w4KQErY3VaTrCiHklpjyuYchzP5V5P+QrdvYpg4NtLJanp6Op/g0ux+gwxMyZo+KdGCShzaUznmHkz0QoT45F0s8mvIQy99yw4uB+9mwyMuRCwR3vDbqJduMonMuOR5PeK1xoMuXnJ76MvOXLvQYWLJT7Cb/GTDwdEok6pSqMSO7Lphhnhgpcp99jyFlrXsPkRhLm/YvDqJGt2DFEl9YqHgzR9xLOw5B5hh0YfiAGF4MjsbDzJo6piBFFWsx5Y8SscHUuF+/Eqje5uCueiDvVTbimJmTmZTdWS3qzW8tC8NMf2Do2HYcSI2DveQt+bopsWejMahVfDiy2p8p/0vzqLszn7nDoTyvAN20ZRsx2YsfQQDZuGshjXzwYP0OdK4ObEXAqFmbb4rDevwPWjQYMFjz8maQnn27T59vhHWi4EIeha4TzDGvFiJs6fHnBla+kndmmqMouUR2ehabg1YUqbOjoRTEVY2q+cGbXQk9GnPbkhUgRT/5z5kxDR7rn29Oh056q2xxp8tWZRz+5cZm2J7vFfGjR6Usp4auo3Ytzl7twsKs5w8b1pXHaF9hPvonRB+OgphEJO/9IiI1KxKnJZViZ1Y6KW104O+AP7M51oXJOK4xbC6A2LAbnlsRhYs5dzLDuw+TxNhw4142da6woFiTDMyvLkL48DN1NKSiN7oTvDmOuTnNn6TUP9lGwoNRSSa6tr8Du53HYJp4HzXNinDXahmnC3T+I9GD9DD2mBj5H9ZgEOH0Ox9TCOxgyTYO91ESccM+TzqEmLGj7gBXaKTjTGI0E70a439HkKl0RBy3zoHeePgOCWhE0JhYy2gn4IvDB0UnKHFlnw/TTLhwz0ILmC6WYblqMTbURcNcthNwVGT4bbs+be7xY121LE2tptusVokwhAvvn5eFsf0nKRtky8ZU3FcOcqBPah+f0yzDnUAQabHNwL+gvpt20ZMRLUM59AMcaePHScj32XfYKa0SpqJwZg/r4Rrio6TB9vQdv3/Vi5CITDrB6j5aVydC/HgP/t03QuKhBhwgnppU7MKBamecrq3G6MgF9mgqwVOI90g0U2N2tTYn5elT4rsnqGGV+COvN5GxJtpyR4HDbXtxlIM2eXvLsvNSXb6q0ebi/KcfK2nP7caEzpvgwy9yPu895MczWkbWX9LjjowSnTqtHyukUpC/NwYn1UZj6JQLd8Qlods7C5sobUOrKEuYwAYpjwqE3JwpSEWWQdBPnqg4TXroq3P1uFxY/1uWLT2+RlpgMk1uhqH9YCqVxctzX6sCuN37ssvRiQ7YxdWS7Mdg/H8VpiYi1uYsjUsqcKenM7b+8aXvNgaNPKNDPogbnn4Rj2scoLB3ShnWmBnQ740VHSx/KWZrx8O3PSJVLheXeSBw5WYspd9RYoenGIglPhjoKfP79GdysEzHxcSIeerTBa7kGzYxdadPbl0p7nfg9U5HGAbcw72AYjCekYvOSbvQKtWCgsJs36pw4q0iJY6VuwyMhAqoWqZBq+wpfW3Ne2+TF5uuufBegSrGOanw3jcTuzGTMVH6J9LVa7FnmzG0nvdj5v9d8b9Om2IC3SD+YAQXhfu8cu4fDbVo0ivHg0/OCZ822YOXr76iYmoGzv6IRdbkOqBN6MtKB1kYOfLxQmfZRlYhPjoSRSgJe37yJk4ceY+jst5jh9RyLOhvhK1uB1E95OJMmeIRqJrT7ZuGiay4QWYjN+29hi20zfht9gIeqNBUGa7JtpCVlS125qsGb7wYKfffZlcsjTJn6Uo7LQx7jVWUnkgRWf1OWjMZ/kWg1iMClwAhIXQ1H2d1w9IqOh72oAr5aPahZbMCmVFeqdnpwq4ENKxfKcXNwNe44R2LbnDhs+f4YxSt1aSjypN8yUkPgyCsXBbdCCw5NSsKJfunYVfUW5pf1adJbxJnnRLwzyogd477hseBFNpNCsGtyOiRzfmJxjxVLD4Pjl/jy/WxTrq//iP7BKTheF47SQ1WQWqLK/DNuHHTam7s6zXnSqQvFCenoPzseg60b0SCnSpVbrlwWS+b6uLNmojqnBN1BqHg4RC1xeD/mNc50GnFzgQf/7hfm+Z4mXRKakVAbBf/SWOyzewq7nwZsHuPJ3tM9KGrS5a5fD3G+NBpXYiNx5sEtRNiLc4awbzPdzPhS15AzWuU4ruchJk5Iwae9sQLLNOPZFl1KBHsx/6cvVY9Z8cTaPxgako1XhVEYOq4KLaFKTKUD16x0oluuGkfq12LunVCkFl3D/Mg4WPdkos05B5vDU2EfH4Peu8Mw3jkE7yaGCC4TCmXFMJR5hCHSKAwXqsOQIBaFDrck5A0pxKeZLbjnKEZbVQ12vLDioiARPR96UeOniCPFBQcfo8of/sLzvijHMTEfEJZTDwOnm5i9oRjHvwjOXFWN/THP0TVflvcMTChrLmK6wEzuNS7cd1ubmW1v4d03HYNmh2PAtwJcPdSLWGFDs6V+HCB4r16NOXXd/uLxpjw8HxeF+YHFuJcgSZvfllw5XsSkJbactLsPx62pw8Yp0TC5GIWegDr0t+vLIS1uTDvQn3JDfGjWbsCzz1/gxh0h2/eGwdmnCo771Kie7M7b/cGVX+x4ZaEki+cUIHhwDP62liFrliwV7znw9T4Ke+fFF0LPWq9sxhDxSMQFREOuqBU/WnW5Y4k7v/t60OCSkDcTn+ONMBuqXyKRK9aM6lYhSwXOPq3jS5W5lkT7D6zbkY7qgSGY+ysBj7/UYqxcJxqVe1EyXIz3ZV5AcVER7KyjsfVWAg73f4Hh1cZcIbhdmbEfNyVa8v3aHvwblI25ayMws6oMgc0K3GruxB3P3PlvjzFf1rzFuP9S0TEpAudd4tCUlgYtnyy8epKBp73ScflFOkyF+ckdkY/qG0XgsGIUrihA++Fs6L5NhvvKGFRahePzoDBs7IjBd5M8TM9uxco4KZa91KObpAMPtbvT2sWD3WqOHCN8X/rPgfWPTZkkr01D5748v1eBg64oUiSlTl4w4vTnDtxwz5u/QNatFHb7kikL/orzQHoZ1nRHQMwlAcX32zFkiBZHhIpoKQJFES68KuygfXYTatbFYPvIGLQZ3Ye3nho/ujrySG8Xel/Q46Kz79F4Ih0rdkTgaE8e0ub14NU7c75aIPTqkQDmSbjzoKw6b+c3Qfx7FHa0hCFlUR3cZLSZF+hNz55+7NXmwskXFWi3sRL13VHwjE6HbkAXeh+1YP0KP54/6cOn2404/NBTWPSPhXy/SDx0bsCSAxpMW+DGAz89uWasGc92dSLwWQqM50dCpecOnp5WF3rFnS0v/KnZ6sZvt1XY/qURZUPisb1Z2Lsf8eh0zMPF9JuYO6Qcd52yMVQ9GotehiJjYS4OdouxtMuGmqqgdZo3zf1MuDHhCzKWpOHEtVCcsitBWoYib0xxo9FAf/aMEVHuo7Crfp+R87YZw1c8wObup6jQeY+Esi8Izv4O7SN/cLZPL6qqydDpTG92/Nebv85Ks3aZGJusP+HD8IfY6HATP/LTcMA7CibPwjCjbwIMN9/Eh8xPmJapzBfl5vQb6crMGk+qb/EmbMEVtb6c/MCTiqfcaF7jzHdPnRk+QsT/VH3Y/4w/4w37s6nQh9MuWXP9UTkOP34PVv1isf54OO6PKcPDCClad1tT+rMPPfsImRxsxgtDfuPz1BwsHByK9E8ZKD3+A3kTTej205Vrh9px82F5ofsr8XtEFMbvSUaZyxOsKdRg5kgRHV7055G9ZNNlG77sK0UnwxLIC3m3fFwMZug+wedVxowSfMd99wBOvSzii0AVuqvfhf2tKER8j8Zc/0fIDTbg+EE+XNbuRzVvS8441AVppsLpUQQ0LG7DWlKZh12dGXPVi86dVpSJEuMfvRycLxF4x+U28hcos9HLjRErArhrpj9VJOw4fJgc0+Y9gGp8DnSHJ0LsUDw23YyH1slYZN6MQHRFGKaNT8aC3a0YoKTBvQIrlXT4seq4K39uEX5e0IZ9U+OQezUE357dhEK+Ks9/82JN2iCKqwSxVXD8uPvmNBisy+G7tHlhuB6XPBT8p8KEY2eZc7HIipK+tnR6b8+sq45cXO7IQ5/t+SbbmiUCJ2/V02Lcjd6cEf8ZP0fegcfddETtj8SpCKHbLbNw7NIDDDwi+f/vDwxIc6T8Ilvmj/Ki7nhS+yH5a6Qf/Ry9mVTmyVWa3gxpE3rrmR/XuXpRIsmGkteVGLe2FbWKSdARD4HU8TTUPnoHm5N6fOnszrYLvuwwdqLovTL7aDXiq0c00rUiYLqmBu9iFXn6rgOnjfNg9HgLxrz9idiqDMysjEKucQXCtklxvocVVeb40nyxP28tdmPWBU2O9ngK8ZeJOHwlBHue52Cmljgfx9gxt7E/9fsPoJ21K49XKfHM/Tv4b3gk5N6EYv3gOxjVo832Zm/uzvHnkzEO3Ooqxe2BBZg5MQo7xUsw4aoMk2bacU9fL/pMtKPXA2ka3SnE1+xo7NtYhkvxMjxw2o52B/25SvC8czv9WBhsy1HyapQx/Yu+Mk+wW+ouciZX4EJ0McYuLsLfsZVwXvASmiuVeNzLjheTvflA2ZOBj8wYv6YXdVTKMTQwHCePRiGg8gGOn9LnhrXk29Rg+h0O5vXWAfRz9qH+ejdusnBhv1IX6gr5MPq7iCsEj5gn6cVn0d585enLb9v8KCX0378RoOZk4Y4eePP5OxEPT7On6K0hd2sqUP/ZBxzQrcCdQQnY6RCOTqV4pC65Cce2TsgJvOG3uQ/trpiwapMDtRyEvT9qz2PLLRm73JRvNMyoNtaSyo8t+WGREb/sVOCsDc/gcyQDGBSKbRfi4WT+ACNPKNPlp8DxVT48ed2dEzYZ0ryuC/ptWeheEQLzXylYePgTPIYZs8DDi6t1vflnpwl/Tn6LoKUpUP6Tgtcdj7HrjSo/vnLgmederHUVPHerESsu9aDYshCBAeFYeDQedz4/xN/jGpww1YO6ugNoKEf2drHmo6OSRK8yDGgLxYnNYZjTvx5Bh/Q4RcWPc3ICKKHgxvt1imy4dBsOErHQTczGsbBf6P3JnJcueVD+peBf/+QZUloG+eAoBL/Khv61TlzbrcdM4fyHnSLPqffj2/U+bFnpzDH6Fjz1U5d2VmpMr1HkIcs+3DRFgYnmahwkacwvwU7cburNW7M8mX7Hitu29aHqfw/QbJ2E9Q/CscYjD0FVfzFd4GifFf05aftgPn8WyNtb/KhvJOKDZEc+3GFPt7H2fNVqzyXLhA5+68Dd6xxp4OzECBdnzj7qQstxbjx+xZ2zg7woft+HF8b6UWuuL+v2ePCJuT3FpfVYnCxJ6VkPAJMMxCWHoSgiHF76Odg25SmO2zQjSfUfRrf34a/fipx5QYZT/3RjdtA73NP5CMdhv4EIcX4e+xNmK1thcvMGsqbGoEc7GYPfNWBWfzlKzrfmqS4vXkz34v0wKx6nLK9aVCNyeSSMrSKwtes21mcqcNcFZ54WznCPtC+HfDDinNmv4RedheYlhRg94zPGvtFg1jFrXhluR6slhpRZJskHLdWILY2BTEc0rBqq8P6rNBOMbTjnqh9v5ZCjvjlTbbM6F1Y9w9CkVHzeF4KZ4Un4NPQ99H2EOxrWj0/OBDLfw52Hpqty1owGIQPj4Lk6CSd/PMfnNgOOcnTnykZnfizpS5c1VcjZGo65erFoD6nF30ESPHFbh90Pbdi81pUba925TmCmruEiRsx1ZdlnZ26Z58w9Oi4sWC346B5PrnDyo8w00niGN3/L2zDtrwIl97VhxJc03NKIxNeRGfjz5Tk6hmnSapYbD64jZ8/z4ZNKexbMM+C7raqM8Vfk5YI+vBbfh6PT+vDCUuF+uuU54bI8c8/J09S6Dx0jFdi9Vpn9NNV577ku1c8LDNNhz9dlIk5ZKGQ4vald68qd1805e6wS1/33Bkt+FSAuUOCC6DBY/UmDhkQGLj+uQOzGJhyc0oS5Zbcwd0k2OgYl45pUOir2F2LalVsoO3ITYi25sHufArGPuRCtbcOERnk27LfilTIvtgmenfafA4d+6Mvh5W1YMCoJ0zRDsds9C+3e32ARbcqWh35UCQrkZwsfPg8SeFv+LZpaC/HavQKrDT9CsbwPj7dp8JiRwFmqYnzxqQ4/1yVifFg03k8uxdrgPzg134h31wl3MN2XD0Nd2GuyDp/87MTm1QVoLo9EnuChK6fVoTtJgTcGutLpyQBukBnA5gkuHPFUiUX77mHsyRh86ReFe5UNqL+mzWHC/yt87i64ni7TjVrwTToKtbOu4eLVRFSa3Yav2zvUN0ny8vS+XLJEV3BaUw4aYsMlDY7cmOzGvYFeXBznx8vH+nGtzgCuvBrATF0/9uywo/52JfqGt2Lj4xRciw3DD9kUgSseoWWJInsqBYeu8+DhZYKnWhsy+IcEtSwfIS2wEguqyzBrUDkuviuH7qxy7JUtg8W5EozcXAz/j0XYq1+MTXNKcP+/cpSsqYZuzQPMmP8J06fIsCBUi7/+95rHw658eteTug/c+W2dHRfraNOjzz/8078Lhz3p6JSOR4VSNkKmZWBTfDbkz+RANSUTk22FuYhJRf+vGXhtl4tFT3Nx2T8LndXpsM8vxOnVz7H2hBIHSNlyqoIv76aRkUvdaHVdmzqL3mPEtyzYTw/DJL1EPDdvxZEWNer1E3H1jgEsbQzgVAs3vpipzm0nnmJgZBE+3C/F8JYWhIz/BIOVnXB43IFVKMf7SwnQUYhB4MIiPNf6hvfVOrw1x5nuvb14b6wzdbN1uG7UNzjVCx7kGI2p2XFwWnYbJ8/0otsQC15w9qOoLYDDanwovsCcNfESvBxVhu+fwlB4OxQTFtyBX5Y23/z2Ysc3sKDRhlW7xXg3NR/ZshF44hkGeetYmJimoySxEK/yanD7dzu6N3zDsVppZkxT4XYrfa6fbsnzEU781uzBz+4+tJ7iSen3tkzOUGHNiKfY55uKfJcQfD8Xj5lXGvF+uBy/Fluw2VjEonIXqq8z4PSH3Yj4UISzc6LQJBaK1XbhmPIkEocjomBYFIkbsyNgvzAcEr3CMflPGHLEw7GlKQxBV8LwwD4cCQLTNDYnYcX3ImwUb4PmWwl6V2vxX40NjwgONcTMi3VzXDnqmBmP7VVkXMgHrJlWhRXj66G6JRevxmdiQHEBIi/WYumgNnz8+hKG0a8QvK0Nhzpvw/DeDeyZlovrbQ3YGynLOVVWTB/vx3eKA1jy3YfVVqZc3/Ybf9MKMdQzAtZdMfCddAd7E3qzVjgLsVBycH4Avd94UU/RlIvvSnDV31q8+5KNhMRclNaXYsy8CtyTLoLMoFRsGhsFrZfR8IsvQsuuTmyx0+Kuiw782duDrelO3DdNl9OrvqN+VxFmlEViqkUsvvSqwttAcb7eacSw+e583wqmy3lzrtC/o371YcXrR+janoLzdtcx6WM01Be1Q7remKfy/ZkzfBB3v/ClrrwRnaf8glRDLaxu5uKCYwoMTeLQsyEKR6yjsGxEHJZbp8NCOOd0s7v4PeM57vT/g/jhfZg+S4spZoZ0bNHj3p2K7LfxLS4q3UDCkQi0hAsOtr4ec8bKsnaROTWGiHguQUSnLeYc3E+Kf9RvIbUzAp5DryNjXjQK4tOg+/cGvu4txJBThXi3rADno/PhcDYf/SLy4dyRh4PCfWSnZeDihCR05kZjeE8YDB+EwetHHPLuFyEp6zmqf8lxmLQp7a4LPPnVl00uPpwV5khZJ10u7RSj0/VPuPOtFOIZN1C6+C6OHP6F1r7KfGWtTSNNTUpt7U3JxpdI3V0K5e48ZN98jGvqGkS+iOZ5A/hvZgAPDHOiraQ8batv4/jUKLztjsCO2jK83yzOOJEZbU9602ZgPwZO92KhsxkbTaWpEtWIKYezEP8xFXMG52JCTiHmd99A+r8U2BrHYQyScVO+Er563Si8osXmGHvulHenVaoTZ3/WY8uB39j2vgTisyLxTicaX+ZWoFhWjGknDXhCxpU6G7y5XkLEIStN2fNFlj+OPsLZL5n4VhcJH6lYDN12E8eSpPjJyYlfPw7k98fDueD6YK7b5E31YHOOcu7LgmXiLGx+g/jdjXgypxQb3ISuvBiHmQLXPHgUjkvzI1GWEocW50zUqVdghvAY24Z8gETzJ8Tsa8ffpaUIskjBhjtZ2LzxIVoWyrFouQUv3nTnsFpPvjCy44hoZSprtCLRMRlX3aNQuC8Lk80aEClkoexxcUqfkuYYY1k+1pHlzyoZ7rgoQ1ORDGe3S7HqpgR1sn6hv807THd9AFuWgwfTEPRKmFOtSFyXSMXPQ3WYsF+cQbcN2T7Lg5qr+nP7M39+dXClp4E2x+3+g8bEMgQH34D46DYUj1BiR5YVvXxdOWGQIy0G6vHVum4UTynFyN+ZeHuxDbHaOsRjLx4zC6R5ty8vXzDk67CX2HwrEdc6QiCek4Xdkz9D8YAeN7u506uctJvlxTUHTbnMvxdHrK3F9MfJWCmbiIdlBUg81whFv6eIHf0Ef5JbMC60BUmf3kGlWJZzDxuw5p8DS3aJ+M/FicGt+jwySowjVlcg+1MUpslGYeWiMoEje2A4TJ8KBc7EKk9qnHZmW4g+HzwWOGJjLV6uTUbW1Whs3JmGP2V1GDJVnIsHmFC93Zdeo4bw3N1hrO4cQs1nATyz2JudQp5/3G3JoNkGlHFS445FslQJ+IGh6e2YcbEK1vty8Ck5Hg1PwvHyYSj6G0YJmJyCEcp5eC7keG5nHvq9yULi3mL0N34B425FFp615ps0L4oEdrmc78SVyZr86PwRKwzzcK8oDvs9C3Cl4Q1mXVJg2GFD1q+15u8L9pTZ7cBEUwdqRtszarE9v9ra88UoOx4S2XDMAAtWvzHk0kkaHF8kS6tJn3CmswZv9qRh/o5IaCXEInHcTZSOEaPZWXO2LAGDZILo1irw82BzJtz/BQ3JPGxTSMMBpTbkHtHkcyvBNYP86ZzmTVvhzt7FdqPuQy56vsXD72MjVBy1uWylF1/fFdh6nysNyhT4n1gFBuuEYeWkGCTFNqExW5nj/ZzY+QZcNtaXlQpW/KgoxR0mVdi7NwZvwiIRrVCAlTpv0P+sHGvyNLmsTpfDduhy3HE9/vQ3YUiALbV+ufDlezfWyTjQIFCP21LEuOVEFYx+xkC9JhJBTcX4WNON5qe6dNZx5n1bTz6TcWb2LV027/8JicVl2CcTg78fIpFSkYuszx3wvdabs34aU6bRjS2OZPjSfpz4C+yzzIcmaZ68rOvBvsPdqXdKxKc/XblKuCuXCbYMuW7KEynarEpVoKORGKfNeAGpA3XQMy3BgsZcRJzJRn19FnZEZUDfKx1nx+VBR/MRyhzkea7aihbRPnz1wp9hgkPMXqHHmC9d+LC4GK+U4rA4OhOyrS8wc5wqcz/acpyPF7d4ggYrQNt4X86+6c3eyV7cedKLHn+82G+kN/9T9eYOC2GvFniw8YsrC+PsBLY2pPVuOT4PfYaOd7mwHx0B6d9RUPSvxpCjCtS47Mq43wEco+hPz1eW/D8snK3jAQAAAACAAAAAAAAAX3EAAA==eJwcl3dczf/7xkMqDRpKaFEaShRROdcVJbJSiFAUSgoNm0p7773OSnxtIdl7R0TJyt57pD5F+J3H769z/jrv837dr/u6ns/8IX6sXF5O+0Qxr92KZ92+Nnz9YY5VijsEr6YqwGv8KQyYuYivL5Vy/dtKJqxPZ+pVOdp0d4RFuhqah27DTbuZ/LWljJJaCZsK8nh3hBvX2dbgrb4OLLW+ClY/3ASreXpMfZnMbnMk3D2jkoYsolxwAD0zFOixMw83lcahMswM+glWaO5ri06fYXiTMhQHolxxbEsOcsp+QDxvIlunpnKTsYhdnlKmqeVR3G824+a+RUm3xWgy6wd/PU/MLWxGzdupTBPlUP2hlG7GUur/l8O0KT7cvb4X6w8KsdrLDbenj4ZKZDR+zL+CWw5KNL/Vn6Y+Whxc1IkPjudhNjkXWfd8UFQzElUfB+NHkRkkzuMhyonAs+Ni9LVpRIeyIgcsMqHiLpI+czgWoYzuncCJFWnsuyaRSt1n8WrgczgeIY6LrghyX/REr4SD+PlzFp+I8ll0T8jt8eVMz0nk7KhBvBSehwPVqrCc3yyoilDAz42A8b21uPg3C6rvi6DEfFT8TcHvpVGY8WgVNiv7oaDJBZg+ELaLFLBWbIGxjbkI01Oibbsfv3jksjpaTLV8MQX9VvL9iJNY1aKCuuxeMLx7CKm7VzJ5mYhfH1XyU/d0vkvqznBfa9yIPygI1BqEpoZ3SOgfRetnIupUVTK2OImeVt/x49MYdGu0wJTq25gzaTXbngmZHS5itUkylTfpcGlhCBrrXgkepRpgd9wtdM4JoGLvctZpV7JueBlrbDbQ3UKdNw4kYPatfwI90V7BfqMagZzyG0FWni7Ov5gK18pMPF/bgMJgfZbf8Oe6nVm8/EjEp4pS5ljm8eDzOVzn+QVv/gXBylcbP5qd4WB3CS0PnVj9NYOKWRI+jpawyDCbGrGeTKpuRbhDPFTtrLG9czxq07ZhVV0/njVbwXfjc9k3p4RJI/MZppzImRsW8ZXWcJ481oO6Oy/A1iEPi+f542jrGDzVM0bdECNkOg+D1WY3zJOGY9nNYth31CMupj9f7l9M9afp1HTKZJXFYi5u/oBHhsAhzweC9GVOKPqmwq6sfFp/28GZ27ZxoWY5//Nfxm5DHuPJ2zFQedQmeGFoj6beu/DDUJ4mjRYc3eVEpS8TOU9vPIOURtE/2Yxhtw1pJ+1HzTo5lpjswOMNpviueVvw21AVHnpFWDlnMLXb41idXsaoKCm9ypJ4ufUdCkMt8W/sQHQbcBHzFkdwxFkh4wsqufNOBk8v6skrDaPQ49dNgUbZDGx7qMFlx2V3+ZKE7jNFrEwJp1qPeqxZNBRPn7vg7Z9fkDdM4CsrMcMelXOK4hqWXX2J32+HQi/ilWBq9xB0hujxSlc6a9ZJGJ0mZFRmMq9dGMqOAeW42bMn5lZsE1ibXhY0NOtjX946JK0+BBvvDsRNNeM+o/n02ZDIa0uKaZUrYVi1mIemZ1Or90zuF33ChLMhWLZdG0GZjljTcgTmrqPokZ3CPFUxx6RLOMMrmzob3fmk+Q3uzVqJ+XIG+K49Di6h1RjrYMqtITFMKJX977NbeXvjVq4fKaW5uohbJSW87pvNWL9YPp7ry9FLRzJAoMq4Hc0wsZEirc8qRO+xxrADPSAY+1TQsfy74N2tUQi9cgDVTqM5a2MGW7qX0iQngX/V9ThCPxEKXVqIzApDuJYFpQ1V3H7yECdY7+W0hSX0XO3IBQ0lUP2rgx9HnLG+/SFiDrvzTHYaT18oZpXsjji/L2OQWgltBufTzSObln+yeVicT5PbmVz6YBqfrNyLzpxu8G48I3Ad74yb3Trh8CSc95cVs6ldzAkRqZxU2IFpdo6Yr2CG46tuQvncajotquDh3xK+VE3jomdylH85Cj+f/RRsyUuGyYZRdMrMZ9ojCUd2K+a1v5Pp8kUKi8b+6BPgh9XJmlQZl075F2J+2VpCbc25/JZyAIM1VKFr2wsdc/ZAJ2IW6/6UsGqhhLesCxg/wosJSTcxfYYFfMLOCVbq/RM02G3Eh11PIOplSi3vuZRvj+JWj0x2/i3mzoFidiVI+eFvObccTGbc2fE0ntuC67FLkXpXB5OjHFHnehD371lxzfcEnrskpIqvlNue5VJ73iy2/HuLtVGBuCjpJ9vdcbDxr4WfjyW7/GPZv6CUJ3aL6GBfzquKxVyrVsT/SUtol17BJ/piFu4RcU1mGa+eyqOdfjJ7PFnJ2vIJ1DitQ/fTd3BbNR47ErWxfPdpweoLdwTbVBah6bIaTx1N5q67EqrLzmyf7lxG2TVheew8tKpGYfFNXZ71KeWl/x1gwcSdtHkSy1Fvu9Ajxh3fdYxxpXgvTpVPo4ZxCSXvq/jXdisHNYq55lcFu3aX8qFGEXfXF3BicQmPiaTs+2cnv78s4sFffRhiBajWnRYcSTJB6dLnUF66ivrXi6mdJ2I3u0Te0P+K0xVj8LrJCsVFd5Gxbz3PdK+gzyAxozbH8/uAT8jwtkaVoQZmifehWMWbwWdLKVWU8HtIJn3MBjFRugFKqX3wujIeBWqWzJgoy84ICXcuK6CFpwMXT89CfYIcFHRt0bX/K3r3iGHDERFz6oV0M0tkeGk/7tHZgGtTPwhefeiJJKtCPGzU56ZPa2hxKJe1Y8qYLOvFvoMltP8jYddfIU0W5PHMgTCefm3MyZNP4sV4T8xp0YVKT1csUD+CkmeWDNGP54nbFbxjLeMUt0Juu+bLVdk/0VywAg/nyfaq0wndD57Adn1bvpQksLhbOd9uF/KLbgG3PE/g8vgwNt4M4pbcNfxvdhJvy+fTd3gFzfZJKKqQcsAUCcu7CdlbXnaex9M5TjGEO3abMK/tKBzTR0G08olg3X+DoW7aCM/RoUwYIOFJDSmrHyRxYl9TFlvuQY+OGNzvXg8IXXh/w2b2yV/CiIbe3DQ/FhPaVTBn6xS095Kn0DOFgx9X8fbiSiYqlNDqezql+2L42z6ci16s4KtdG5hQnUKv4cUUKWzjzzoRp0y15NKbS/F60V1BXh9rrOj5De8VN3FIfRl/eQh5V7qB/0R3cRJD8cXBFr1TnmH+2hjG/azg8gcV1BgfwZujbqLkP2MszrPEl9iHWCdcx3OnhHT2le3I6Vh+Sv2D9bucEbNLHQvLxUi1dGPtxyIWnpDw14ksnnHV532tYIw43w0bN4fgXI4+T67J4tE9EvbtKOHQ3os5L6oBCrlD8J95q6B5+3pEPenPwF5JVPtPxB1vpVRdI6ZcZgUX9S5hY3gWv6xfx2e5jnSe9xN/XuSiFWNQ7WOIZZMXwfHZNUTljWRFvwRuy6ngqKxKul4t5q+0IM4N7cFo+82YO7of9rg7ovbiMXiZ21HrYjKtFEQsUpMw62YuDy4O4sXhZvwu+IWOg49RlfIF3vs1aZQmYHbjcs64k8QUnzw+Cy+lYaOQ0+MlTEmREi+F3HMog97HJnHilFtQOjIOvXR0sPFpAWp1RlMpOJ+PnlVyunsJnxmFcFxgHzr83IOQlgJItx/Dqo+NqIqqwdqkxQhbJYe66nZBWGMCqi0tKT1YwJ+VlZzjW0THwg0ULh3LxvG9yb5tuJnejdb3Tfnw42LmpaRzvUkFB+UXsfPNEI4Yvgw6Bz8Lnu3wRL1IjaV1SbwwR0QvWXd42C3kh0k1OKQ2AMmBhHrPdjxck8yxJSKabyzlqOQ5HDFwLzZU9cf1WVNR+EeekZIk6r0WM3VzOc8uWMajbVfwzNcIJrUGuJR3Ccfll1HrSDltrSR0qZLxxc0ePOPrikkD1KC9tQxlLydwzbBiGp2X8EZhLif+s2NrXh5WZcljat0QxOjfhcWREJ4ZL5R1j5TTU8vZ2ieXLw/Fcv/IeSxTMGP67k/Y4ynEp6cemOI6GGq/bXE1IRVLu33DhfuuDN6SwnchQtpvqOS4RSW8NmUVrT8pM+dwIhrbdXF7/XDEz9yHbg3DOaYgmQcgy/UuKYvt8hmxxpcjDvekxuZi3F40AUFeJrjsNwKDhy3C9vEluPa9AYtfKHPLNhseHD6fCte2cMuSbM55U0a3j1KG/5NyZnEOdYuc6T/8BHx2APNSvNBv3Wc8vBvCAUfL2EdZQoPvOTw6dREXVval7eArmLisFNP3R6MyYSJeZ6pjxfZ2wY86S5gGHEX95clUKy3gCtm7NM/ZzNMfBjH0f0dwsSQAiUPHY83Hddjd8QA+A13Y93AS1T8U8/TSDFrJ7mxqtReixikg1j4ZbydYc8fVHI69KeEbkyJ+1wNLuuUhTb43wuq84XFKjdPzZe8yUMLFKwrY5+VoKl7MRGKmFg55rIHCKkO2NWbx2QMJL+kXc75oEs8ViBAzSQ2tyx2h8bANCgtjGdYlon+nkGkb19Lt1H1EzxmK/PGDYFt9GctUlvPQ5gqWVokZuD6ZV4W9+Wn6PPiekkPOtlBMGGnA7S8z6RwuobJiOdcUpvKK/Vyenq5N5axLONccj7nvHZAS2A+aBUZoe+uH5ZFHEJrXjzOPLqbSvWyqTxbzebOUuclF/CIMoaOM0663p2LVuAF4O9gEx6aI8DnZmPu2x9PHXEQPrUrOcilg9q6FvHruL06HR8F9hTJCvlwTyM25IFD6cE/wo0+nINFdC27dRuJmzSIUReXg5ZlzaHFUYOjYsXSJXM/Ndfl0KZaw+xJZzyuksPnfYA65WIigGWOhuSkTkbf78cvCGHJEBdfK8vmCZy4F/0L5S2E0T3RTZMy+G5AbIoG3OBG9a+KwsucOGG1XZsKypZxvkUVVmyQu15Fxoe1xLDtiAac7JwS/BxwQZPQ3gET9JBIiXTn6UDrtzUqZ9jGe4sY/+CtxQedUQ/gdP4SRj2bzRkMJNTdLWXkvk6Nu9ucujSAoHlTB08IEnFMZyoUopq0suw98y+DuOf3Y8ScQu620sfN6IWaEgbkTCynVlXLkoFxevmXGpZ7R8NutgMtvA6At0eXi4Az+q5Jwbm4p5TO92NWyF5ZT+uGDE+GR0gHdE3FsWyFmrbaQ++3WsHnZE0RVWIFm6qhJ3YGD7h5MzCzhiCwR7SfncLn/HOrt6sDQnARsLRiIlQc/COoP/xN0fRqLJyXlOL9Qjsq/XGRMHMdGGR8tdpF5jaxnHfJyaXxuIV2/yDPzQhLmbOqPNxr66FLKhc5zbeZe3MQlBeVsD5VyX3kBlaL9+fZdNz4bF4M5X9SRk9MlsJ45AKqlLmCxPxzcl2NKiw/GdnNFUIAVvH8bIPy9Bd4uWojvX/fgQIk6AyX+3LEwj/oHJdzTt5wd6ivp0KMDyVOWIWWsI1zltyK42ISBE+Io31zOzMdidlqW0NQ5jW8urKbqx1m81tuBivNNqfLOkOpJVuzx24N33KJZEpPMVaNDZLPpw6Ofo/FYq1nwXW21ILGkQGB0ygrtQ17CaF8g778v4oXsCvZtWMsB1x+gbrM9UnTd0HHlK+oSN/KXgYjGe8UMMY6hx6BvMG5zgE9MPwxYvxs5s92ZrylkqlBM8w2x3HmmFVN9iLI7Rji++jgWj/Ll5oAyRm6U8HhzCt/WKDNEwQMek1Xg9yoXyjFj+fdVAXf0kbLiWR5dntvw3dxURLxQxRrPQAQt0eWN/zKYIDufxn0lrFs7i7HSvXjzUAvJi6zhjReocthIvyIhL6pUMPtULKvbtXmtfyIqTnUILu6qEZj36BK8+b4S4wIewVNiw7D0tYyIzOPSbSJevSVlzG9ZX3il8J7tJIaof8SSQ+vB6zq4rG6AEfEZMDdQY3DLKqZsKuEAE5nbjS6iUc9l7KOmyOUbUvCfqjnUP43CxdxMbGp9hAOqmvQ9M4RmQ0yZdUeHcls7Mc/uBLqvi4GyzzDMvNAL5+YPRrVnOj7uUuTxjCC6RhVzeb2EhU05XFctu/hTDmPVLTto7LGFCbdiZoc++zxeJ/utImrJ2Mb6nYh/h5dz339FtGvMY7+RWQz+kcJwm0ROO5HIiL0pXG+bRNMhgcyI0GReXSbKXRSw6HS1oML3k0AtOAlNOUZcNi2V08dKqf+4gmEvvSm3oAY/q+wwUy4BGQsMuN8/nfNOSrjPvIwvhXN5/s0hjN88EAXyo5H2+iVM+qzh8fUSOp0sZ38Ff1bcPIVzFoNgetUeuuHvsTN6EyfKOFzPXsSVNzdyzIrnCEy2Rkhnf7gfOIYNZYs4wrCcxwJlXt6UysIV6rycOB9pvqoYuigL1w3sKU0uYMwPWb+szePabjZU2ZeCEwt7IXrTfGSFatDzbhqfmcjy514JV572Y17kTZgpGqLQoVogmtsmOP85BSunq/Fp1WIevJ7FPUcrWDFFyuZeYurOzOeE9RF8NNeUDfrnMdZyHsLeaGPYU0souheiS7k31V4s5wNBEXsESalyvZRr3FezvEydMbfzIKcwFkaai+AecAWnrgznxi+RDNyfzyknSlmGEr7WyeOLoER+hC9Dfxnwj9Yl+HxciKJTvZGuPhDrj+diHwew/XsstV8I+eGNkDVmsewarc2WmhTk7NaBv9cgBH3ORHNSd+4wcOeP+kSaHy1iZJqIq+Ur2TVoK6fvkPLStgqOsyvkOMdsPv6dwcMm6dy7Loa64a5c39oK75+ZeC+Yjvej12Pw3zfQ6/Dh/dhSek/ZxuXSfFrPsuRd9wxEbieqY2sws24qL/wsZJqMu/TmZ/PfVDMOlI9H0PbeiPi6ErYv+tG8PZU66VKqteWzbOFobn2ahWnv+6DO0B8rMzWZwVQWRIgpkjnnwq55PJpzCApa/dC5wQYBzW9RsyqahvJiynuK2LRzM79dfYs9B2zRXTaDVY4HcEIwj/ecytgzTML1a9P4844G6eSDbQ3K2H89DZ8jR3HI4AJeHimlk3IBv/cS0ONhAVQHfhHsMX0s+FCxEVeGaPPWjyh+syvjRHsp4++I+TevmKOGJbDo4CQuFclxtqAYNxvGYmaGPlYMcUddTDUevh5IF5swjpxexBkalTzdJuTBxDjezjBiuJ4Ukz64wvjxCkT2bIHyqYnc8DSDXxdJuNe0iurrK7lEts9Xk2XdriThKLtyPkxI5zl4UW90N1b3SsSybnpQrrZB0KwjCDo5jqV/c5jyW8LLH4q4fYof+1e1ImTjcjxJUEZgiSrOLPXGfKPDGFqjyvPxLgwrjWDX6RSqmOZQ52gOw7am811UAi9VxfLZ/iT2jcmm9GIe3wxPYczxBexVZ8D66e04kdiNZwc6cET/JEZXiDjcWcicgDCWZL/FwH0esOhagKY1v6D3aQND9lcwJ1PITeLNdPH+ic+u42G8QAcRdVux47cr0ysLOUxHwtrjSVStU+arV7Ng3F0VKZHZmJI6hpbH87imRsxs43wu1xrD3jcy4fVBCRYxnljWV41n56bR+6yERf5lvJTmy97/O4pIe12oNphj++KHOHtzHWuHiKj8SsRkgxi+7v0V7o1jcK9ZB3ff74eCdC57TixjhrKMo5szWHS7P48kLkVW6xtBUIQdVAd9QVCvNZw3VMh12ZUMulzBCcmZ3PzXnynV/WnV+wSMzy7BhNVmaNg8CtGOyUj7/RKCxfac1C2WY3+W8FhVJTtcJVx7J5WjD9jyhfQg6DoZGW3+GGp/H8aXJtHdMJP7fESc4Cyim2oxqy5kM1M+k6udczgyrpjeVSIueyrbI9Nijm9dRfNSNX6S9VzRFlNsveuPGr8OGNasZMXocn7xlFDrYRajJkxj2YJ3iM7ciPiVeng3UQmvDxhDYLsUP7dIMOFIE35N78bM1314ULEv1S6rs+hGH94YaMijUZN5uX88X/woZdd5MSuLirj0VRy/9PejwMabth/WsOfFLP5KLqScTwxLPfrTdlISbCcbI+RBOhQjLHlV5tyhsl43tS7i4b7T2TZ9L1LN++OVkx2SVV8h1XgN7fSF9JYxd2VmAIckXkNdoSEUR2pjzrJjELn4cfaoMmaGiWl3IZ3WSro8eXEJ7JTkkdu5CelG5jLvz+XkTgl9LxXQRhWUhufjd99eWOHpiomB8uSlJM6fINuflnJePRzAsjPnseCGIRy2WiFh5yMYua7jjb4ixvmLqWQdx9zwDnz47ogHjoo4fDkPzTsdGTutkL3+V8mSwAreXZBCyxcTGXLgG7q6paAjwQqXwvQREr0AcoFH4ZOsy4Z8P44wyOT1PRV0l/lkl5aIX3amcp+vI9s1TuPaWWfsthRgm/FJDL7oxBN6GXx2t4J5SqV8YJfC3rOWctGX8awZPZqr21wY0RLIYvlUJriVsWS/lOOvlXJwr1Cq1spz0uX1WKVrg/HTinDceQgdfqVwneyupcvYZLJqBo/GzeLt8crclrsPdo9W4MNOe/TeZ46QH9Y49WMcmhtnwXzYQtwO9kFlTy9cS50PrdOyOfI2Ho8aSTm3JFZbi7ld5itRo0oY8SSN+o2ye7EyiZ61aTSLi+L8U0M5au1WHA7oh7zBunjYeAwb9yzkpHFl/DtOzLuv09jha8Cs3RtgsL0X/qitxETHgbS0yqCCVMKDmblcvc2Oepuz4Pz2t6B7vRmKu79Hq2wevi/F7O0p5ukRCbRV+oeKRMh2SxET5IpxccYEZk0sZkGQhF6eWczpbsQCm3DMPyePmK0rYXxB9kzdbM4dKKWLoJif3k+kR60Q/55pwHbIdGzorcjt35P4rkvMpAPldDwaSO8hl5ERPxhKUy3Rpn8PbakRnD1HxBYXMX0+ZHLnt8n0mNCCA+a++B7aCyqOOhAFxCFQ8weu93RlSWwCo9qK2fVJxH6Phfz0sYBrVCNpvNKSSqGH8frcCKyeqoieirGo9jWi9EsK98wVsfNfKQ+qxlGrzZ59XFvR0q8a8ZFCbK85gLHbvsP7iy0n7NtEyTvZ/pfJOqitiDuC5/FOr3vY2jQVQbedoTPoEowOTWXN7XxGhlXSyU7Me79z6d62nokVzryRrckNCU/Qa90+xIdkYdClcBlHeMJG0Q4DzuiidsM/gdTgpaBM4z9BqJY9NtjthnyMPp/Ir+C7qen8o5bNn30zqHc6lWnzUtnLN4HjbnqwZO0jLIofjZgrdQLFUFNMjfgKk8AEvnaXcHhkBbW+beI/i5+oSgUMqQalKCG0VSbLzqaYd85JGJiRwMK/yrz5chr+l35XcPSZAKZ/ezH3ZBZbrasYsEhM59vrGP26Gdg6GKL/qWPA80Mw61rIBqNy3ikQ8/X9ZBZv7kVXf3f4aqugPDgP+iUCJicW8qOss2db5fJxT3MazojB5MtqSFy5GaXZJnx5O5uLMiT0uF/IAYUuPF9dAUmgDspbF+BQYx8qTUmj1gcxT6iU0jEnjBa9ejDGexm6JrQJJj9UgN22FAzR6k3l00G8eT2PDxaIOPK1kM/NCjnkbzyPuXjS2kaVk2wqIHAbiBGjTwl0D/VCl/FpWMUEcUK6iNaQ0C0unent4KoXNyFYvgy+Q8xR5meIDKvheDxsKa5uPoKQy0bMiN7Iz9PLGA4pE65kcthYay4rK0bTI2OMNZmPD6s/I+K4HzN3FDE7vZKfZVy34baMrXfkMSAyiUauoVy72Z2BisO54Z0WLw7rxPsH9bA8uRUHfDbi0XJ7TI1SwWW/TkHkOH0UTI3BRrXbqB6iQ+/pzjTVXcFH9km09s/gCq9EtkidGcBqlGQpYLPZAcExG2LI794M3ZHDTodK/hOV8HGhPx+oXYJqiAHkTfUwe+lVOCwIZ4WXiAftRFw1aRXdt7fgzl9D5IZdFDzYPw2rvPuxuauAYYb/46ahIj456MsbugfwOEQNX8T6aPpyG2F913L8fSHf3BMRmbF8GPAd8+sd4FY+EHFmtTh4bAFXZpbRaKeEztNT6aqkyocbZ2NFiBYuqAqxTmEiT5wpooKThLfHZnH7qkEUD9mEuM6+cF+SgfNfR/Hdx3weWSfmpnm5dKsZx/1zdmCihhqUl7wSdKoHIX+jCq+NWM+1/5Vy3BkJP3mW0el5CnfIJFY9fxBH33+Myauy0JxijsO7zwvEi6sEU2T5e9DhF24FptHHsoqvd5RRtHoVKyO6cdW09RCEmSL4nRN4Nwi/py3GyeXO+FLnhZn1Mqa+Y8WOi0kMmSDm22QhuytG0GPoZ6Q4TcCGGCWIlJbig+UPtG70ou7WTD7LrOD5IxImPZLQZoGYQwMqePhiMZPqcnn9ahqXmMVR1gssHDmd7kZmzO75F2bdDkJu5zJkCwagYVcP4IcRkotDEfzmAnZNNqXw1wa2z8xl8dUspv6dw5enz6DXLxV87HVc4DPMEyM26dHbr5CjjSupt1r2OceD14bswYIZGnhw1grfln5EiDiRi65LuESWe+HxPty2/yJOqPZFuf41QWc/L5zX7M91cgU0SNjOxXdlOZHlQK/SdOzS7BS8SbdGdOk36L6PY2CHmFnzRQyeupZDP97FhzHWGN5jNAqePseSX+tZ3UNE9VsiHtgXySEWb/Dt4UjklA+C0c4LuLByGW+2lvOUmZgbdBP5YKc8e6dNh3qEHgoe7kfoE2/eNi6j8IyIRUNTWXRZl0NFITBteCWYdWIQvjxpRO2LAMZcLSPOSLnXqoRTZ0Rzy8rRzEv9gU+x++H8sxQ+Zrn4OSQU4beNcHtbu6D1xmw4Wqpz0/ocTpleSZXWPA5/7cb3Nadh88gDe3duwaAx37Ak1IRKpv3YlHQR3Z4FwrpHEPw+3oPCE0+63SvgNTcpTY9lM+GDNbdeysOsxB5Y8++dQFd9CqYsOY9Dlwcxy8aPP7MSmdeYS3WdUt5MF/LGCzEvHpBwTKbk/7NTOUDIhdNK+eNHLi37J3DSxzlUndKXJUa7sap4BMyvNgkGuT4WHFw0CQtWP0e4uz+VvheydWoZG+qjqFbYAS31Uejr1SiomjoXN7bp07pfIW9ulTJI5t5nj05lpf125N3oA7eM0VBz6MKn02kc0SphvUYRzff4sG9gE8yTR4JjfgtOT1iKy881eSEtjfWnhNx+NJmXJ6vz0BhvGP58L9iZ6IYZLr34YGkqT6pW0lAilJ35Ys4tP47WZDO4zF+AAksVfgtM5u2LYi5tLmN83ULeMjoGk9yBeG83GstmfkFiSSxDnGRsoyjk7pg1DNJ8BNEpaxz8bY7Jpk2weruOEl8Ra78LOUonloHKv6Ahy5cyt2+Cmx/Wo7OfGQVesl6ZVclNf8toFRPDB90t+HH2efjVJWCTfhGu8iuaPYz5bo0RJ8U/gI/bRognpEKzoR8dN2XyuCzb5lVlMNPUhr+aq5B+YR02D/sOubUJ3NGwg8MDhfSrmc36bhfxvzwvaO1Nw0l7Lbo7xdFfT8Z4G8t4XxpEJeOP8N0/GetP3RPUNNYLBloNwNAZkfi45CxesSenbLFkrb4nw5IiaO+fRP/eOfwytJhPjSqoqC3m4RQJ98tLueKTmB0fS2V+mcxuiqTNtQt4FGaGtKPHBCPN5HDVeysEfpM4xaCYPRKk/CSfQ3GnCZtr16H9artgevkMvF+rReuvOZw/XsrUmUVsODmbn14fgNvMfrDXsEN6exusHqdQSZa7NndlOy4Np/pzVWaOysOciJlI7ZOH/EFafHp9I03XZrD9/GJu3PgSwZECXMnsgRqTDWicYUChjA8sj22ly5YyXo5z5YfUchgcN0a6TjJ2bh3KsXNz+LWnhMlrC+ivKWD7jDw8nKaM3W4zUPVBlVFZ6TSX5aLyFRl7tS1g+rnD0CnQRUS8HQapt2LLwUQOeyJhRE0Fw+6G0/hmE8o/DkLpaVXYv9mHxSMX8luwUMbXEvqMz+IXNWdOXHEJB3vNwu2ns2Hx6CHOjwykIE/EUU6VzPwQypNjPyNQez/WK/Vjjcx5zdzLWKebxk2PLGizVoJ81Uzkdwxg+nYxZ1Uf5RvdA1zun8W9bzTZ6roZam+n4Ez9JTSvn8kRU4vori6izrI0Ng4Zw5stZ6DdNAX31Xti2KFPgrEHemLsYnMk3vHGqadp6GlVDce1LRjcU4mfNEypcnoSq8yXc9flOD6sl7Ht9CL2/18Ff8t8Wixj4gDNbEb+AZ8b7cDnBUq4OPaJQPdFJC5qD+WxCfm0S9rKt19KuW3xDFb5b0dUjQbCQQxqkuOv8bL5Bki4vLWUl68GUSH/FsoVLHDWwQKThj7Am9Bo1rfLvDy7mKLhaRwzcTo3/etF+wH3EDzwC8Y1WzFwyyoO9Ygmdk+hrflTnFddhlGDJ+DB6N1IWO9A7cQ8+mZWstunbM48qcevkRGofTwYNTv+h6jh7py4qJhmBmJe8sxg+O6BXH4wCIHx/wToDEbX10HsvyCPBsFSZt0s5JYEF7YtKUHLE0XYyjAzo64H5TTSGV0nZcauMplz+zHA6ziqqrTRuNEYzRqPcHJhDC+US7gyvoKbZd/3HlXl7PuhuJnVB2LbYJz+qMv4ynxGPK3meMNDPKWYz00bdKjsegpXjqhyWnwkHU8V08g+g+tUbBnisQ1f7JKgcEeFZ2tyeHn7bp522kmDX4V0kDoSZmK0pNuieGwyZow24Ip5abRuFPHZkBIaC6OomzuSoaafcbz7djS6xcIzxAcHmieiqMABVyxGwiXMDj9jnBEwywed8vFobJTia9ENNHn14PzkoZz7v/kc9SGBuoFFVNOQ7cUYCfssTKbp275sebsMn5vaBRrDpuF4gzJn70/lXsVKusjcJWZxBBcMv48e863xrNkCY1vv4KrRaurtFbL8kpCRBrE8HinHcR2TMXpGf6gr7IFB/Fye+lPGPzpCbqgu48fVqbQ/G8S+66byaMxkGZP4M9o/midfxdBV6sOQNf3o51KH33lH8Gdid5rWz2O9bj5120o54l8o+wx4DNX7NkiLHYIK3ED53DB2k80lZLmQ767HU/SpO1ebjMP93DbBoZdxWLB5FDt6FvN8kpSrPueyzWE4dZzi0a76n+BG6DioqCvxlUcGLQ2l/LO3mP3+eLD/iv/BY3dv1F4Yhddt/0HUlcwBnRLqvi+lZtNy3o+6h/h6c9Rt+i3If5uKBz3sqfezhPW/d1D59nY6KCTxv+sKNB+0Dcus2/BiRzB9S4voaJbHzYZuVNc/BNELf7T/PY/qK1600irk4wwRB+cWUVO4iPvGNKP7AGfI7XPFg/xnSOsbSuXdQnpvltApoog6rkls4jJON3el7REL7pisxRUT/mDOs0b8/d9urBOnoFlpAd5r2qHfXAOMHNoP27oPxpVhE2GxKA3zRjYjIX0oM9TW02RVkSw7pdTqX8Y3VvNo1HAcSuUGGDLICpMu3cd3jdW0fSDkq39iZndP4pfhvZgRNRfSyAHoLdwK+ZlTZP+7mP6eEjqszOSqGmM+3xuLkDd9oGC5FipPDSg+nEnIOmd2ciWvzhNx7ItCGqVk0uZ+Cg8uTGWLXwZVmzOYOC6Rj4uWUvfYWC4vsCJKJ9D9/gaWhWRzoUEK63sMZ9XkbHwd0Q1hjkPx0OEzyo0TueGwmKuSyjmjeCO/Kb/F3s/m6KP5QzD4fAa8YsZzp4zZVVKk1PydxeDWQbxhsxItd94KAiKd0PRVkQ2iNB78KGLc+AK+a3blXUshDgaq4metE8ZN68Eeeml88lrCnHcl/PV7HuOCa5BxTwWWSd3xS64K9UM8aDushIqyDop6X8DRpTNoXnsOLfKbsbezAcp9fViUWsSzq0p5YNgyvlO7AT2bcag9tgKnRvXgiYhgfj6VRzdJMd2i4pmk35+Xf0VjtOlg1PbLh+cuG5bl57FFu4qdmVK+vlnOsUOK6fgony/bcvj7YAYVeibSsS6MZ+a486quOZ/c6cFLe65g4Ypc3L84DXFP+6C+8pmga8wnwbigUfhsuhdy2uasq4lnSWwF+9aJOSUykVe/KrG7hTcUtgzEDwsZA6RNolt0EXdtktDqcTbnjRvGk/kZCFfrD7nEDehdr0/10xnMrZQw2rKYvOrOETeqAcUBODpjCP6cu4iOZd7817eEvidyePZHBV9/EjLBrozpMwtpuySPfV7lsTqrkJ+zi2gflMvGm0k8WhvJi61RLDmfxK2aadx6IZhNT7ow8bozhJ51gsw8K/QNkuOBERm8EyClb3AZB16OYEzcIyTJPCYn7Jug3+5seJS68mT/ckbkS7lAmMkeivrM8wzAIaXXAtOUcTi6VpHDJsjuoUsFu0zyeK27K+dPEYNiDXx2dcOIAgWO+5lKpQ8Srqov4bdeMxh/T4qnrd1l89NGhsIV/AlaTuVdpSySlvHZsDje36fJsoBohAQLEKR3HO9uzOa7AcUs8pI5jDiOm4w+Yt2bkZif0xdPz5Rhv7ElR5UmsimshHdsC/lovzcTXtfi5jQ93HCzxqzw6zi7dDYrk/Novl/I/PNC6ssJqXRPSBOpmIF/Jcysk9B2nIiDPpZw1pocnvwQz5gjS/jH1I7my7tzYZ/teDFjLETt9wWPFl4SVJ2xhlfIdRxp8qTixgLm5EqYdTWfxmft2XdxIeSODYTh3wh88e3P8+fTOLVFxo7/yd7B0pveJ88hoNYa4jgXBPz5iE2P19PmoZCSWULeMdrImWadOG7jhhLxL0HDQA+U9vqGh84+lLttxDtbZvHC4FA+PrGWxtfCuW1TKI+cW0efHfE8kZ1BP8NcNn3NZrQkg96R6byxMoP9rqbwiYEPHXe1IEhoitzRtYLIRWZ4X/lX5l4ZvNQh5blHZTT5by0HN7yC4nlznPnfV0HE71QkPyZdrcoYflJKg3FZ7Dt7EPueDMOCua2CTb2nICdPhdNqU2h2rJz5XfkM8ZnF0nsHEPRnEGotZmOpXy/Gzk3l7lcSDoov4dvhrkz/V4i5xvJIldrh4vg2dFyMZaaVkKcOF9NK4M9vLbewncOwbYYeTuIw7nbN4SN72Wx3VtJkUwZLnnSjh/VIfJj2SJAd4IFVtT1oELOOhuNKWLNCwgfjU9mo0okA4VD09K8XeGna4MCms7CcMIS9PeYzNHot126J5V21ZDp4ZlLxZT7XHy3lsA4hU2dIuPmBhK8zxVwny4mS5/ls6h/PptiJNBj6EVeqF+KPx2OBaMYzgZ3aRlxYOoAfVVIogph2O8vpdS+QhWk3EJpjjYb5jsgwfY7yxnCeeVLBC61CNsuee31ZLyrPCYRP8VDY3diDMrmpDO5WzIlKEgbbZ/LUJllOV5bBJ7A3ovv8FCRs9ES99Cqe31+HXI3tWFp4ESHjb0O0+w7sbt/F6L5v8GelPDt+63OE81gG+Xrz58S1/PUtmQmN2WxxyWJT75XsuPwXD9xd8a7pguBOQ3+cN3wFm3UJNH4qoffVCg7OjqWVdw+667giOvSnYML0TbjybhjvHCni4HaZt//J4eQ7w3lIMw3v/6hApW4hirfo0Dwri+IBEp7NKOecHWEMimpCzmzCPysILz73ZsfKVNodl+X/yGLqhDnwU1U6Gnuq4FmDPyzKdLj2ZQY1l0qY4lXI9mBnfparQHuQPIat6Ydj/hfg/mEx5YzK+O/EVhr0zWbDEnke9huBrpbzgl/HR+KN3DfsHB9GhUUldP5SRZ2sYoY3a3Crjz1C+ucJyvxKBWM/qEFh8TpM3FyNZ5Me4KxKBxoSVHgt2JAnAhwYc3cu8yau41WnFC6PzKPFg1K2pYr4pK+UeekyxhtbxB6aQayZ3YHLN6ah5vVTgchpKHxbW6DgvZJ7TpXT6YqYvz8lcv5FJcbu8YJvbH+UnhWjubczzcIL2awt5bXaPGrVOzF+0Xa8PWyNwuRofI0bwL+yjNiuJaFcbgkzRcHkr24MqV6P+ceU8T31P8H7FWbQcOsP557GcLxtiYX/rBA2zxzZr00Qi6F4N4cI+BQAoykFEP6rxzmHAdTvsYQNK7I44HoRl31LYdyn4fzfmwI01fwTpOQp467ZUYxqXMpN0yu4w1DmsyHp9Ns+mKLwLZCI5HH89TxYLdam15ZsHrgi5bvFhawSu7H8/W5YvbSE+rb1KNkxmAvWlvCY3y6+M9rBrs4URuh34vWthSjwTsAF7QG80jed8xMlNFxZwHnFQ/npWAxqP2pj4qMMVPra0elpAXdoV1L7Zy7/bTNj3MkN2K/+XqCqbYmzhW/Qu2EdXx+v4PTzlew9LZW/9H7C9bcJvrVfF7SIpuLf3p5Mk2zmv0lltHpQxVDHQh5Yq0bXZ7Zoz0gVtH+LEDi9qxHsyemJ4MHDYJDlhr5v5sPUeSUKpyTg7JtS1HccQ+H2N3i3RoO6s+25f85SBgUmcfm2Qv6ZKOaMP5Vc6l/Cgi9zqPniLEpGGeDYTBVc/yPGl90u/F9IIb1WSnnraR7DB9nwpF8qqjtVIehYCD+NPgw3SOaYYxJO7S1i27MNtP/SisGbPbCw1gXFfi3w3reCfjcruDpJ1nFuWTy004Pbl/3GMY08rPAfhyvRetiZlIeRsZswrMAXG0WuWNDPGq53tKF0qUsw/fY9Qe/R1wS/u78SDN9gASMXCYzaB3FHfAIfOFfQ5E4pXR6E8bfuD/j5OUPzRk9cjEnFADNbDn6Qy9ZhEn7bX0ildHd21z8Ixhuge8RYaK/6jkkGcXT6LrsfXmUM+RPEoh8vYeHsi1qZO6nBkK5fKxjx9TCbbx/is7wsHtf5i5rIcHxYV45Gx2H8diqLjv4S2ftnM6Jal00dy2GZYYK3Rvsw++MsbjQt47whlQxzzGDL+j68uGAGTr/8KBgxeT7mOWlwtF8yb7iKqXROxH3xq5kpqcNzLW18TOwS9BiSjbAlVrzyI5Uz1IXcoiPmx+GxzCt6iTPXjDDx0BnBjoF/Bbszx2Gu/3rcLU9CGOMxuTkc+4PmY0mHK0rd7OHsbYcWA2eYrA/E6t/FCI1/gLaeg/j9/hJer87i1yIR/5yScsT5dJ4y0qP83bV4cFoFy1vDMPbJAEq+prPbIinbF5TzXsp8Luh/EPMeaGDwFgMMmnkJc34sYo/x5cwo2sr2P7l8dtuCGkOTsKxgMLoPzcPUghFUEuSywr2SAUFC/hedwdXL/entNIQTVb5itvNhLFcbw+5HDdlzlxo3GPyB7rcn+PTiBJKS87DH2R0TYuQxwfmgwMy5VqAstsTHp3cw286P36PKWDe1klXnchl4x57N8hXo0dIP29OmQnfpP9zYF83Dj4U8FCJkzO5Itjj8xbsRnvhhagbLNUfQZ/s83vEu47EQkaw3E3k2WI+LTxXBp3UdDJzacKo2jjdu7qSO7zbONFjKjtZL6C5eidK/p/Dfzsk8YVFAHwUJCz4ms+tPD3rc9IRm8xh0ZDTByTWUSklCvk+RcLIkjiX3v+F8my0GhChCdUwRpKvG8tGTPE7IkdDmQyFbnrvQs7wM17epImXLGAyze4blwwK490wRlQyFXHQri0OrBUxKkGBYjjGsYybDqPY4WjrVqffImn032LBVwYQxT9T5J7YDq2/Xo810K0alyzJngyOOuGih7K4KPHvZ4mhSLrpkHtA60oe1k/M4o0zCAWZl1Ho4lz8HHsMesQmC88ZjWPY3/FCKYkOKmPvdJPwqiWQf4XOc+jcEe47+EAy7HodBz03pqiPrydVbeUss486Lc/jw1i5EWWjDtZsd5m94BLczAXxcWcbKO5W8IhJxcXIhXe6mUHfLapa+ncVsx3w+XJTF9gupXNORwNAeUTwSsozfprrwymx16tYfwImJ9ijcUy8I/P1aUHsyEW9leXpfmiXLrErGRYj4KmsdbdVb8SJ7Cr7Vm8A+bD/mxk/h17ZCJsk8dt2SHG59MYJfy/KhoTMEL3cnov2xCa37ZzHHSMK7dgXsaT+bU/c/gf+9SAz7lonW47+w8tUwWjgO4eXLTVjVFYwxzmvRf1kHgu+u5Le5ZbywScSIZ2u5ZM8D6Lc7IrlpJho/yvGXjK0+5ItpLOOjfrZB3LL2ImwfG+GdnSX+F9CIdfODmSoqp9kkMYfuSuKUgbJejwzEg8n9cboxF3PnDeOEbxlsmyPix9eFfKi1hO+jvmGyVhCeJ/pj64GXmGDpwz2FMsZbXsGne0u4q08e09pkTjogji+MgymOc2Xelv7843YfPk4peKQwGEVBbwSeZ2SOuigZKf00WFO7mWs/lPNnjJj4HsfHI3pw7OrZcF5sgRklR1F7z5uH2sr4x76Sq3JSKdepTM9DU3H9xkPBiHpbJNq+x99pYbwxpoI9KsR8MTGCq1LqsfmELmy3vxBYfvDHy+s9mfhkJXt2K2JQoph9ZEykeVJE/0/lNOksZoeylH+KJDx/Ucy/D0V8ISdi5v0K/uheyl6m6RyX78Fj219jdNN0nLz3RaDpaovuU57Do2UFLQMraLWkki8ccphiM4LqJfm4Z2GEU8arUZ6mRb8jSew5UuagMobrvB3AFxuaEKcCvJC4Qj30Ffq7hHLegwpaeok42CaJ10ssed/jAKaemIs1wlkQeYbjf0OXwP2WLfZPsIPu7a3YvseK+5tTKbkmptu5UrZEu3PcyJ0wnmSBFUmbkf9Mj9uOZLBjh4R7ThQxosqFB2MqUD5gALq1LcXRCg0eOZ1C44USVvYto0ahP+UW3cRR1zE4t3sCis68hlFWKI0KKyjnLuLLOQnc8V6fQw8U4to2d2xs3o9QLWcuH1HEKYbb+VLGj2daRPwvvYKqbypY3CBk7qMKJpiVsFYvk1XzV7Ir3pRts06g2mEMthi9FPS4MxBn9tRgQu9JPCjzBPk+UkpkOXq5YDhTlLLRsM8Ep49k4LOvNStl/tslkvJ/7jnMcbDg9j4p+HNEDns+a2F98y44pjvRKzmTuW9KqPtiI38YfUPwAzscSD8mCLz+XLD7Vgj6Pv2K1VIX1j7Zwv3tOdzUXErPdBF3SmT5uSSXE4yL6NJZwvjCMn54Xs7az0K6PZNQ+5iUh08Vcsc2by6tuIs5eQ5Y/7kPFr7IhlOCJZe8zuDZTgnPyRxlYXQQi/kIK52cEIgx6PfjBoanLGLjqjLmnZTl7PwUHn+uTbW49SiTDMab1/loKLVmsXs2v72Tcrx1GaeEr2XDDG06fSpHXacdLtf2QrvPP0HbXx08j49Bn6c9aB0XwhvLSmnrX8noO5nc9V6P3g824OGewXinJoSdnBNXPiig3WkJeSKTpy0NeMJ3IyxUB+HJu3JMcHBi2JFCzlsgZYJ+Dj8eH87YO3kYFGYGYUAq9labcdfsbK7+KGXQtiLWbJ5F1/YbkGh4YLrSCvRe3Z33e0bxuJ6Ir2Xdlbu7gGn+6Yz+kMwnbuls353HAzK3/V+YmDskUh4fL6KfZiaHj5hEFfFVvN4yHDYDuwTmaSsQGanFOzrJ/Gcu4bHjZXw32pc58hfwacQoWY/OR+MxeXp4xfO1LOd6ynj2cj93quEa1uZOh/YheyzMk6DynTG7SiOZtiqLT0w3c7VrX7pMTMF1AwUEXzktUBS+E/y5MR4nvlfCf85/eJFkQc3PXnSZsYnnKlOZE2XChSfBEfe8+GjECu5+EcPcP+mccriIEzpEPPpNQsfSbB7cMoZjUytx39UIDanj0ZH/DPY/ApikXMakAhmDJqfx1RwD+r6Ih2asMQo/ZCLntwULq7LYS3bWOwVF1FwymUGm1dh/bQhMk4nJ1g9xpMyfhnZl3HW1knZRRVx0dDn9x2iSE3ch4HUALul6YUZCFmacaYWvtifnvMjhcVSyPUDIRxuDeNy9CcFpIxG/1xobiq7jbK+lNDIv53sHmWt/j2HPgk5EP5yGz5vGYOTJ27hfHUwrPSGDR4nppxxLtT/dOaV8PvDJFrF651DZy5f1W8p57YSE014kU+XiAH7JTsbvQFmf3hFB4YEd7XZns9K8gtNmZjN5/Ir/6+i8w2p+/z8eRaWkskqJQpIkVJT380mhskpGuxRRyCg0RXvvvc7KSlYI2STJXtl7fOyZke13vr8/zj/nus593e/7fr1ez8fjus51Djv6gEtPGbOiz1De2TWRp20Wc37fNOrJO+K1nM/vmFZTrSiPJz/ZUhK6HgtNdfDy8XDce9qK+l3BPN+3iouyJZw2OIFf3iry6n1v4IclcuoacXKwDy8nl/HrxTI6fIpg3VEDLspswZNDW3Er9AGSf5mz/9Ew6hSncfGFBC787Ejvgp9odS7BfDM7vBzcDd8NlPAwRQfBfR0R9jMZWZt3YcXrJxB/7sJbfyNhsjUfg59tg/f6a7ifoMIb08cwQLKSfcILGKsgYd5oEdc2xcrnhTJ7xQdB5bcBdJtzkT9xsLw2M+m7Us4waWXsPMGNP8aewJ8iS/R86IKk9M9YFx9B108iVtwQMWxHNPOtOnDCSQ8MfNEN6iNXY1W4OvPco+m5rIo2jjL2nltEv/rl/HjTnIavO3FY+R+0zenDgcVzqFyXyW3/xNzkIOWCnqnsaaXHly5x+LxfHcqOHqj+05mTziXwl7aEKRaV3DNuLj2jTmCSyUgYcS4yZqnykzxn9kVJef9rOdMPe/HmleO4tn8Efme44fAoRR5MT2ROqJR2QZVsWLNQ7th3UHjAAcc7TYWJwzNMvhLCty/LOaO1hGOOLuPF0t4s/3sIO9Rz4f8mB5t2bcftqjd4lDOYC2yD2Lshl1/2yPdTLK+DC4nUG9eFR3f7oyBYH+ZfyjEm15bD9hZymIqMHbzyuO+OOTtI8vHyi4l8vSxo6A1l9MBcem+somFALjdMW8Kaq+BjsRlz0my5O8CPG0VxrJa7yvUzmbSwTeSNurl8VGFO5dkK3P91H4Y+SkDXr5MwoL8xdtb0xSczY4xdZIuw1W4wi+uGkS+UMLOkEzqc0EXziFn4EbEV+m09eejfUj46UMILuVIKJ4u4p3UKF6xsQO+vw2H1wwFlbk/woCWYEt1Kjlkgodn5RIY/UOe/rktROmUYGsfU4uuMSRy/o5ib70u54VUuO9yz4f1BWxCj3B+WpT3RTZSH8U46nF0SSYws47Y2eZ0UFPNSzxTeuhbKX2ohHOS7lnu65HLP+Up+flHFXaPSuX2oJdP31OBqeB80S7ohPLYc3c+MovHLXK7fLuXBm4XsEWLNhc5FuGhkIs+GHBQ/NOfsffk8riPj/PR8SgdYsNe6XEydL8+Oe2kw+23Ke175NIiX8W99ATe6j2GGURWs0obC6FUSbC4Z8sqLLJo+EzOxMpuRq60Zdm436noAY3S0EVDbB7WnRqLJxA/BmuvhU6fC93Y+/KdQwIaHUiYtL6VDsBO7dN6CX3eNUeq0EFNzuvKy/FkDRRKG7iznWB8/JredQcGAMWjoMAMbjdvRNi2Wth/F7N9RzJSyQiouzuBbIYWWSnJmskqlZVkah3rKeyM5j79HFNMgvJhf7XMZvCiebS/cmXdV7gna37F1SQPmNWTBYJk/it3GIviAIbIUk1FSZAv9Jb+EZ0YNwrP0g8J3g+64vqAMTxX6U7s1kSlGYh4eK2GXfYlMmKfJD0arceGEMVI6l6HRegRPVuay4ykpN0UU0SlxgjzvamE33RyCVihOlWrSOz2FKeOkvF1WyfWjI7jEU503biTgZLM2Tib0w/0ThXjStRsX3g7k25Q8Tt5fycBxlTTMKqXbyhLeci+nb1wVX5qWkSEJrN9swd1N+/GqYDgm2P0TPMpmQJ/vEXoiiBfcyjlpqpSn5HncJbMr1zwOxMU5w1Gz4AA66rhz9exyXjwoocn9ZK5uV+XORl+sCRmMIY67ERwzmzFPyxkn//zECykcuFODavMWo1uuOXbY7oXv1TlcsK6CCqfEnDQgjvX7lXm90wr8m9wX12bZ49+IOMg6JGJYhTs2n3aC68cS7Pygxe7pEVzarZLB5WKuux7D458/oe+eKbiebgMNzyvw8lzIjpMqOVpLwvl5SdQ07sqFrxfCb9EAXGuXQnXmOC4LLmGgwSYOWbqBZrel7NVfxAcDi3m9LZUVQ6Oo0b6aK1KSuPlrAXFLxA2vZZxtLWVMVTlzRucwcf4a+myaw19HzYmJXdmg/BSd9XajNWIYd71tx/u0MpiHDUL64cPC6MHbhKXVevCxP4RVLU6cmFHIsBYZ8z7K7yLWhWG2B9EjYBRCUz3xacFfKEyXP9MDEe23imjTIYpTM9sx7Jor9jlZ48CaU9BZ6c1VCyqoUyTjT/NCzlb3olvud1TpxUE5tx/21xjj09M01O/4gcu10xirlcE9a0RMGrmBTwdsZK1JNcumlnD+95XUt+5Pjwc7sGe3Daweq+DIQ+DU3COwSrShaEgmj6VKeLCriNlbF3Fb7WUE0xqTV0+GzPczym3WMKyrmNcTqyhrXsqmvTdQA2scfQxs9noOiWkUXQ+IOUNVRC+15dzpKOfZcwLUV01CxqQPyNSLY6i8NhxcK7jmnR/TllzB4IXuqIuJw93FP9BYa0WnHiM5cOI77H8dib+KM6H18TAW5k2gytd8Lhki5bFNObQfN4CmRxOx44ExjJZUYOBCWw5vKaRdhIx9HYrYKhvHaH8xTFt64OUMGxyqv4nLMzxYdLiAy7eJ+GdmJYcp59HkfBgZY8vz3XtQ82NXGtsN4c8hfhR3yKDLxgqqO8joMaua5y5KeTdcxHs6ZfS/k8d391I53C+SfoYefH61kK4L4/l4yVh6bWtF35PTYVJ7S8gcekUwDnTHxAYlfl8QzSdDRfSQz6gKUSKXGKvxiFUwvq8egVD9enQIn86V2qX8kCVjwLw8bigdxsXpWYg7qY+jp2PRy7IPu7qkM0Yi42QdKVf8zGGRlgebkztz1eoKlHR3wOcelvDwi8TRlivY+HkYVyyS78+ukGOeyddtyOBqbzfOOanCQ6iCouE4KN0YiD+TA6AVfwrVeubUXBXPHSqV1F5dza99CzlXfxQjPPOgWNQHlUui4OhsQM8bWfIZJGVsYSmf+U2l1/7NCGgwxILrgah8qcUYxwyel/Na57xShldNpZLjFhTrD4TTvEVQ6tKLb5Zn09xcxmSFQj5fItBg7FaE3FoF98Y3UF6RQPdBWzmuXw0/XV1JNeNWXPJ2gfA2CcEzetJocQrd7SXcJWe5MZdcuHj+TmQpmMIhPhjHW7qxu5DGb/kyPjMUM00IY67lQ6y9ZIox2x8KyaqjcfbWPnjN1OSNGcP5s/tw9pCvOd3qAZR7VEDp1EJkxnrjfHYGPpZdQvGDvvL15T0WmcTW/nJ/PFVO+15iRvWU8mG4lLvPSxhiK6aOYSXTF1azRc5TL73zOVfZne/0PqLWcQFS9/8RCtO1cb3rJnSfLfB6WB63F0jZya+Yhk/t6H9Pipy/Q/BOMQGxMOBL1Sx+kTuT3Zwq6kQFcPGh4+h6sR+u/uuHBJP9eHZ6CgMyizhxXzXju0l5XFzADgb/++7IYIbOvoY3Xmkw+c8VTzb5YOieEpTa3kIna1UuydBk+JKfWKqwH7q3o9FlsiOkBV54uU2EUoc/MBEm8u2qJFq/LqepfO0p5mJqzFzFETfe4ISNgBCRFnJ2SHHN3ImrokoZeVLGPX3zmaQ+hEa7knBhvx56OOYgbqslnRsKeaxRynjrPCa/MuGez0mIWa6Lt/aZGG1iyVEaxVR7IuG7Axn8Z2/AX6dycVsnCUplvdjnZwXDY/Yy7MAevphSzMsb1ZjS3w9TH0+Fxumn+KMayvvHqjhOTcwn1yI41f8lxCp2GFNojddLWzGmSwh3LBBT71c1gy5n0vKALv10l+Hj46tCuvIBYY2eGp4dmIHf++NxryEJzTMWwix+BKbnK8LG+opQfbFJqH74nzAu3xDGpREY8fMg/L4pcuuZYfw1x505ZjE0e5fBdbpFlAcUH6uK6bxDSk85txf+FHOpnJm3+OTT1M+LdjE/IYxYCZHcu33nB6DcVomtx6JYN7SKGlpivopbxYqPt2F2YzQmNE1A049XqDkYTps3Yi5ulnFZcRIX/vkHu2HAnvxHQvg44l23p9gy3ot9tQspy5GzsL+M3VXlWWqWxlt5bmyd0ovZ5k3wd1mDRYMsYbxtEDpeHoHx6qNxZ5EZ9E1NMGP9NMQql0L/8isYPDHns7vLuL57HgtSRdRYVc2tEjHVXiRTv9qAumsTUaH+TWix0IfJoEtwmLScpq5i+m2XsaNlGo+mq1JTNAcNIf3xYsouOC/34Ik+FTyXJWHt7lTGKaozs7sH7gzRwSXPDeg0bgZLd5dz30gxA5cmsrZamQ1yvvk2ayWyu2oxpLWAK0duoZp/DedNL2CggjYjorzht9gIdrIduP97Bj0ryyhUS1mhksnaMb2ZtDcEe9x14Xi8CBaPRlM8u4iNuuuZZFDC4EonulzejykzTBDY/YlgNO2d8OWMNobfHAapvi2C8q1RXWgKX7++iBS0kFfWCXuOtQsfqtsEwwVKOKlhiOouM/CkSzp+ONTjfdMrNNzswbkFNvxVIfeDvXG8ZZdDxYTFfHYpiw6Xy7nuTiULX+Zx8QR/Npz8CcW3wbCLsINl0nEMrXfh7boiDv1Pys3bMmn/Q5Wd37vAvq8etESbIY6azLt/Shh2U8bDS3Jpss6Iz1yicPXaTSHp5RXhe7Mr/DY9hvONSUxZlMIDmuUs3C/hZz8xVy0qZpdlidzoOJ33vZR4NyYV0SYKeJJdJfj3zBM29jklaKwV0HbrOHYuGsRxPYOZ1T2Lew0q6DRI7hU7JNTtVMrYcbF87DGQmpoiVN7vDPtjx4XGb0DgoY6cEJPMkhkyPpLX+aD5q6jecAuzdg6DE4cif/hNTFkWwTBNMeckiHgwOZZW+W/x3X80Gs/qQcHmMDaOCKJjZRW3dxCxcnosk362YXPWNNjcdEKuySf094rnF3nGrh8v5qyYdLbdVWdurxno0KCEjaUpSDw6nDWXCxjnJ2N8WDHji8cxaHMp3v7VgPNhR4zt+wcvi9fQRlLFC4PKuTsrjAa62qxu3I74zmlQV8uG//JqePZvQMuw02judRkrSq6j7uxNZPa+BoVFJ7FQ7lVvcjMQtNUPHDEaGxT6Y3C+Dkzz+yNgzBi8uRyA31Py4dDnBAQ1Rb45M5Ix+zpydeMMTonM5OQzlVymJuWFhlJuOOfFk5dPwtLbDTVtIuj3t2DW5Gx+eS/lYfNiamYbMj8lCHeOdUDFw6Xw+KHLZ4PT2a23iJG2cp+97sB8x3p09eyLXcEtQlWPd4LJ3WnoOvYgvvrq8laQN/OepNJRqZQHdETUVpHz3oZifloQzsIGNSYNdINH+WahhilCxVU11Occwu0ODvRNyeDNo+V0Py7iPtcqVm0sYmltImvuTaeypjIv/SmE25rueDN/n9D8+qmgL01A37lGlL7PYqqzlJP3lfKs71QOvlYNpequKFg4Gn9//oDfqRTKtKU8qlnJHpdD6Pz9AgzmGuH1/X7oaH8RIx3CeddYTKn8ftoCo3mo8Tl+7LKClbEhhnsew9kfczk0pITzBDnnvkrmGFlX3h4xAyKD58K0sJn4qKbFEYaZDJez+1CrKs46HsSSqyfRdq4Xrl5VwbK5Eky6PJbbfLI55luxfC+pHPLFjYN+DeO8PcY8uGE07R45M9nEn9F/F/FB6grGfw2nYcUaBtvGcrP/SqZ29GFZL1uWTurJO4NfIEG8A0kbEpDi7YCKO/owaO+Ezz87YOG+HnhhNhmX51QhWzEWh3d1ZPOIJRSuV/DV9xo2K2xn5SP5DJurxg2D1yEyoAg3XA05RCWdP3OlTA4op98Nc257swpGof8Jf9VHYtvst0gaGMqun+T8+qeAIX5LGLtEnVXPKnBYOhnN6wbBJXwQQj5OQl1gBoarXMOV2P70FwcwQJTJ8e8qeF+hmoF1IpqIF9Ju10FolCkhrfMl4ebfcBj5DuETWR7TJ8s4KVrM2vtF3DgigTqjpzFhYTd+1D8E09yl2DSgH14v+yf4W6vC64Mz/Mafw43eTvR9nMuc6ZU8VphB5Y4GPDhrKZRyXgsKg+2wfVIXKi/L5rkHUl5+WUa1nv70aziIVat74tMQQ4zsfxM6z+TuIM+XJ5oiln6N5SP3l5iWaoYyaSfsDKxAcehEjjtYyJ7RlQypT+eITn35xHkx1t26L1T/MkF2+VucksXx9Tcxu7+VsPVTIqvC2rFKZo74TdcEzYYp8DzdkdZOK7l5dC7TO2RRJE6gvcNa6mek8ExWAcuyK6j2oIr2zlU0lFVyp2YV5ywRccVGMX+vFPPagUoqNBQzZn8mT82O4jBPV5qmD6Lh5R/YaFePWUIkDlw1hte0t8KHwiuC9UZVhLAbkqZWQP3VcNZnFzLAt45hz/bzUYCYd0f2ZmNjKnwVyrFj8gDuWJtOwzYp7eX91221ORdsD8V415tCjNwV9+ecR+eTXmxcks1VmvnMO5jEKeNnc8md/uzZoQN3hNzC9ZCdOPsvAYvvToSHtgNMz+fB8sR39PCaxoY9GayoFdE2aANP/5fFhkUd6VhPBGbpYHVWA6aMXMTza6UcqCHjG4Mi7twSyivxco9yOoXnGqvQZ5sV1mmMgXPZPPR9nY3Lpjsx1O8/pBsM5kuNFawbkMdz9YX8Mi6c6y2/QfnjKAQPPCd0vDIJ+VVabKrJYy8LGS0vlPJ4Fy/OcdyNesVukEUawOvPdRQrrOFlDzFDB4r5vH8ijRu+YN8kcwgLXgkJSXHo2Xk45w4q5EB1CZOe57Ows8DnOwqx/8hnwWxpVxzdeRSrvRaw1quSOtNkrKnM4TzP3txbNAt/hp8S+tj0RAfpadzV8eBi+VmkCll8vT2VXivSOGVzPtUVRCwauZ45dev5a76M/U6LubKPiDq7q7h3lohrU8Qsb5bwR5aUTaZSbtkloua4Mk7TyuUvcRwHjnDj6FX9+S32BsRv49DVpxcc/e4IDw+rokcFcWtdK9Tee7PNrooJczYypHYtD35+jkr91TA4vAWWulZ87J3D9Fsypuwq5o1D/XhkkR9KV98XXhwYjjdLH+CTzJcRjzP4WzeHG6+msyE+kVufrGP6g7X0twtnV1V3uWv0ocHwzTBLHoLg9d3R93k0hv/Xke2ngvk3p5iT5sp4J7CAm4f0IquCUNSVCDN9hPmP4vm6WcpnoypZLa8t51HD2NSvDpeNrdHJuwuCXkwEz+2FLEuTlvtsGZPvyr5SPyaUhdJsTzJ/BufwmmU2pbnz+HfLTXy+3xcdDx8R9uyYgMZjWjRVyGf3ABnLTMr4pLsPn5fU412TBjov1sHvQeex6tQqeiXKc2qdhIcd0nimtxLHyzP24ZhrguceN/Q8o8vc93l8/EG+/94VbP8wn5M6NuOdSS+M3v1bmPqtDN2nT6J+vxKqOcl4wKSYCpqjeM4mHk7zbwh3fVVxIPgAqnPduEzOY4FdsxhmE8f8CctoGRTGJj35vDiWyTFpOfwTmsXx49MYE5LENZUJPJyeSKm5nFlfZzGkspDlJ8oZ0FtM98lSntoipZuahDVvy+l5JptBkxfzi7chPU4dQPsWRzQ9CQfnmuINvVGy4CTWOmiz7D89Hh3zBBcLoyBSmYsM36tYlTmH0fJ7PyN3fOPUDBYUdKJZn4kYPaUTwj/GQdIq9+Pd0axYmM0hZ1MZcC2WyRNjuLdLKjtUFXF5hIgV08TMf5LJtZcHs8A7HpzXJhhs6IXCyDrcXTKBMRryWv0p4vekPPZ814f1RRFY1WU6xg94A52ABKYfFNHpewlTZq/g3l2/8QGzcOTFK6Gxrj+OqZ7AmujJbOuczZd7yjm+qoRNmVmsPJPEu+bJ1MnMoM7iTN7uEsS7y15B9s8crfeahIZnthgkdOHevjn85yCjcL6c27Yu4PXdJ/DQtSdWn9PEov/9VkC/YPrrVrFLnZTSP1l8a9uNn49PgFLRCWFtixlyf/1F97FpfHBPRod4Cd1zkpj6qhODpA6w8G4XbmyMQpLOYB74mUuVGil9LMrpv2waf7hV4gx/CedlvXBl4DkYJS5my4lC3s3L4OprnvQSDLjXoyO/j1Vgo7Uym+PUeK9SlSkPFXnswG+4XfyOHCjQrlaN3dGfj/+AAd/8eflrHNs753BydCkd5eemRxljHsq4uaCKSc/SGZjsRMt+L3EnX5HbHuYiLBM4lGGDn1c9kL/KF8sX2qJpynA8jclC10PafBqxlo3RVXx2uYrvXi2i2cDzGNNxBAzcx6Mu/hbsl3jxfm0e7Tbm0n7HCvpcHM835lZ8YjSbs3WTqPm1lFZ/1/N62Eb+mBFBR9VjmNNbFcci2wRNxVz82jyCTmezqPSsiiun53Btqw5Dfq6G+oPJGLn5KZZMXMPQXZX0TCzhrQMLWWxzHZMnD8LVp28FrbBYTJxrSt4o4BjTjbSRz5DJpwuZ82gdl1kF8uyrYDYpJ8p7L4cBqfGMitWlzo1QvB72Uug82hwqj9tx800KX9tKqaBcxVdlq3j2/m1oag2EtUIX2GlsQQe489v3cs6R84fCyDwaPZbz7gtXnNPdI1wzUkTgweNwL13EPrFVvLdMxqHWBXRcbcENninYeUEJ49/NwgCxBiNS05l6RsKOpZWsafXnHNO9sDvbAx6vhsMy9jU01sdz6sNyblRIpfZsC+4ccASZYQtRRQH6v2zgaDEOLpfG4eTUsRBftsJVDUtsMLXFsFXTMAorsL2xGAsPnoDywL847m7MbzNn8/mEOLqvyueLnVXUHFlNdXkNT9mWz8EPvHnQIoiX13Wnh2gbxgz0xc2HQ+H1uS92dxwGw9I1eB/0Cl+/uVJozedkfwnjhufS4c0w/h5XgN//jYL9vjLYPTan0bpsSqJFLKnPZJwx+MH6NZSim3H3lSKV702jf00aP22VP4XeJm5elsYSm3vYrN0bE398EpqccuBWZ8m2rzms+yhibnE2H13owaxjS5BRANj9bcXBR6F0bq/guy7lXOEcwsP6V/FDcQAqbDRx9Hc97q8I4sRDUs5ykdGmuYB37iyj7xkLXvjbnft+DWFs2yJOUc+nct9CrrWfwyHBDdCt1cEzWyP4FFzFyser+MJPJK8TMVu+JtBW+y8iogHDgs74+aMYol4TWa1bSg8lmXw+5dNMMoAvp87HyyPbhLb8E4Liz2QUtI7k1bZc7j0lz4itFfx51Zs7DHbBOaMX8u6NRei4dijImc6hSsyau1UsWryc9fHnUR1shj8XJsPqSUfaNKax/9BK3qhP4NuvuhxQnYVjIV1xZsQZISO7Ucg5d03wz3gh7PnwRbhz/Idwqb5daGptE2qDPgoTXL8Jlkmd8NdRDzXr7ZHRloBDDw5gYWdlptmN5ym5K7jvLaK+uZSphjI66hTxi3IJH62KYKVoBJ2PfYKX225s3ilG9x310PZXYE7zJG6uS2OunDNF6RWMsFjEAtvncLs3G2f/uGN8n3cofR7K4UfEVCqQsiZuHcfsVObjs4l45e+KXl82oWjwQEa7rOWIxlKapUmodz2Gu0POQruuO8aEqmD1qE042uLEcR8KueavhObh2XT6ocElY3xQaWeO2PhTuCIJYseQChZPq+LnHtG83fcJdreMgL7bEMzffRt3H8bzyBMp24zK6aoXx03xQ/jX9TTWDhBh7us7WDzSgRff5PH6QTEXnU/hz5HKHNruAv3vffC5YSs0xsxidzkvvZou4fb1mbzzrTcPfA1E6SYVueMlY+43C7bL+X67ipSVknwW3TTnoZlx6O58UEgxrBIqFceil2lHWn6L4SRRBQ+ki2ksjeXIlDsoGWUKa4Oh+GF4CyqWq3muuYpGC0Rs2xvFRUseQzfMHnOX+OGWlhpvmGXIa7eMY97Gca9ZP9ZdlmKmswAVGsDa3xz7XszAiRWrMTAqDa/25sD7WxYkNUmwNFqB35tnIsnbEqJuuui5ujN8NZSgpKSHpwc8MdFjG5ovqVOh0I0vVbL4aIuILo1SimRSBrwrl7t8OucmBrPH7Yk00LfmIy17Tl+7kH2LMhhgVsW3eRKKB6bxbG5/BpXmQHf2KIzoUQi9b0N4pzGHOr/Xc/scuY8M8GAP00MwSOqPCi0NLI3Lhc9/hoxojqfLx1ImioopTZvKJQfEKEtSRX26Gb7L3UD1VxC/Hipn58cy7nHMZPdJSryj7ICpDwyQl9OA2hA/bhTKOTFVzDwkUbXsO46rT8CXeEuM3/4EZnMSGf9EzJL2Igb7BrMo7hfG9AzBHYVh2LYxH0mqg/loXA7TUqspDpXXPEcyuiINu67pQjw4A73uDCdm5HPrJQmfVxRyZNBoBgTmgGpauGW3DLGq/fjENo+XB0qYPrKAzyXj6eQsQY8fX4XjI2qEiOd6aDl4AUeNvZm7v5DLvot5eHIak6PbMa1+NLq06+P87CNYfHIe3X+X83CaiK3G8Sz/8hVONu5Q/rcUz6docvJ/GZQ8K+U262R+q7GnZ2FHZoy9iP0NV9HT5gde/e3J3r2HcchVgVU+E6ioaceVM0cz/dRg7hd3Z2PfdkgbT8D6Yjac9jniubU21C0VEDSyD9b3W42/c+/g3hQbPvmZyPly5347qZTjrks530TCxb3LON4yjxoKWTxincPAL8U8/1BMT025l18o4KZrDrR4cRhbdWzQ8/pEvLpyHb+HzKWKegWnS9dTbW4+12415sOGtRDrvhEuLemOB9iNWrWJnHQ6m4nDKjhwZCp7aPTiv5zF0AjrioojEWi/1ZNi02SmfBAz66+MfeYmcFbAE0y8PRhf1LWxSbwLKeUeHFtbyu4xElZeS2d+TGcKu5xxY6c5Jouvwm5rJM27imgklDCqIphj7Z6j/4wxcHn6TtCe4I1UZy3u/ZrB49OrOdCyik0vZnHk7BqkSvpilsY8hIRq8UxgOifVye/fooLBDp7cc7YOzzoaQOvibJxU6Mr+ciZ3kmdgkFYxL5X5UmXpYyx76YLpH1WxW4lw/XEezT7ObPyXw79KYs7vk0k7PwW+nWuDLh+7YcqVzdi5ZQar1pQwu0TE7ruS+cegM6/PX4zUI+FQr+rOepn83OVpPzM0lxs7RPJeggeNB86iU0sQ65cl0ved/P3WEqZtKOdt+XneCSznz4JS+icWUWdULqfPTOa9HsGMMxzNV4EdOWJELY4azUFhmxaaT6hC840DzLLr8XeNESf+COfLYF/+NZMzaYiY7WrV8tyV0sRHQgMNKWfPqeaaannerSjkVWc3upQ8hM06F3w27ovaT5mo3tmXl6ek8E+R3C8mS2hiH83aFW/w2MAC0hdPhPWlc/DzRSfe6hnN53EVDJxbTtH2BXxYch0ePjbw7GCJ52NPYrq1C+v7FrFudDVVNlTxYq4XLQ9sxevYTjA9qQ7/F3thc9WTR8/L7/abhB/Ks6l5XZ2bzs+A7yc9GM3fjW/ffPikspxXUMHhVrH026fIf34OEKffEK4dskHTsY4svJHKFa4y1l4XURq9mIdGNyHk0ECEWY1D28zPCNwdR9kjMU/tk7+Mw3m+cys8pw5FQOQYdMR7WBxI5NAoKWccq+CRf/Gs1BtG/eKLGDWtBH27bUHyfmWaXvZln2+5bNsp4vZhaRz97TN8NMzR9KATfGdV4pTlRAb5FHJYu4ijv2fQQkWbf/IjoGqxFC1CVy52yWeK9kYWTKriy1n5jOiUxc9yhy+pKeX3Agm3zl7PVsl6NsdU891sGZ8fllLjiJRd9GRU8pFxfI6U/ZRFVDQqYuKneAYvcWLfm0qUZYih84Ro/qkFm+8jEPu+DB8V1dgl8zo2HB9K06oQfn+WQc24Qo55WsxRfsUcbpfHAQ1ruSzehis0rmF1iitabqlBcbMzZrQ+g/iALy85lvDJMBkfdy6imhU59EsFrGw64aydNsptd0Ky2pEZdwv57J2UzrX5XLLEkofdylHXzwJve6djRqke+4iTuPWJiJcypXx/N4PLr/fhv0/z8bbLNcHaQgcP7S5gj90C7j1cSullKev8chl+TJ3hxY643aCIgfo5uBdqQ/WNBTzxr4qmh7I4kabUN0vAml5vhddJJpAK7/B6RyJr06RcXyGm6aMoru38AK99hiN+02DY376A0vKlzFATcddtKR+5J3HnuU9o9rXCRFEv9DhTj64W/vyhK2a0/JyvZxWx4XekvA/tOTXTiG9bBnHv76nsXBHPnadKuKWXmE92xbDU8iraJujiz35FhE0TwfWdPQMHFTCnv4TqW/IYu1SfqbsikJI3EUvDH2JFVjz3bNvEx4obOd29knt7FbPlTBGf/i6lDSuoNbuc3eRz2aZDAZMscqkfn8PHQ/K4bl8hu1iX8UpuFUe9kdAjQUazSAnn1RTzgHks435ZcsrTe1DQX4fAhybwCjaGwYRI/LO0RpFRCro0NaE5vgN3vOvNaVZGPGfbj0E1XXlV4R46KubBIN4EyvmfBI8Lg3H5dT1ydtpQlpDJucMlLEoWsaE+mnM1/sKx1hF3+/0UQrsG4HSwOiOKEli1WsLcVxL2mB7Pe+lK9LgfBEMdF7xtuQt9i/lsyCrjajspL14r5M8dLnxjfxBlAV1xMLpRmGo1EVMWdOBEgxhGNVRwx0sZK5Sy+etrR0rNRuKH2x3hYvo8hOXocnJ7Gosyq/g7tIxH23x4YOYerN/YFbtL9LBg5hXop0fwcCcJly2UUGl0ItO3/sQpt/HofUcHCd47EW7nzohr5bTaJa+RMLmjpCrRvYWY9uC1kFO0CLd26HHBxkw2NMvYy1TK4f9K2DY/kzqSBCpvjucBz3R+rSjmmmcSFj6q4Cu/GXzXQQb3e/K7L+uOq9/2YlLUDLq9KGRnyBhnX8wdbv152j8I+q+VcUojFrY6ehw+dg2P7srk36FJPC0LpbLjPAat8OLzabO4Q9WJe2JtqPRtKP+rH0Cd0AEcWmHGkoRxjFvtxRDtKBr0zpTfWymHvhIzrlVGy2YRC39l82iKL60lmhzWUoO62VPgHaEP1009MVLlrzDHRQvmDlY4b+CJkvTlcFu2DFfHzYTW0QFY2fJemGx4UWiXamPf83L45xrRSSmRiU+rmBot48OJeWy5Zc0vRyrRUNkVqmH6UJi3D5M/T+Wy6GIqratmrU8ZnS1cGV57AMurxuHD71TMXD+Qssgcxn2X8pZNOfuvW86wPQocucgFbn6nBcmKb0Lp1WJ4dbXg+ZhMfjkp5rIBMjYGx3Np/R3s2qqNHfaHhf3Kjgj9pswE+fw+NqiCVm4SWmxMYvitF9jUazAunVfHwEs7cOaMNyPvVlCpVsIE83ReMNBk1iMfiF9pw8i9FEk14xm4tJg3msRsC02n+iVNeebPRsjaZmHXbSWEP9iIlChrXjmdSj05w5XXyH0xtIpvair47XEFD40Qc0jH9ez7Qsbtt1K4Xrcbg8b7oH/KH+FMj6ko39mGzaEhrHMr47Lw9ZzWr5hfXvbi5WYn7JHWCR+aHgsyo+Vw9T+Pi3HfkeD5GSvX3cE83yZMzd8LhbQtGGBaBeeGbLxFPLqtX4kto1dixUq5550uwdeZB1Gzpw2K742oX+vOdiZT20Q+N5SltFwjZZO8JsperGXPtVY0cbuDnxfC0O6ZhxvHDfF+0Sshcdhzwa6bMj4u6Y9iYRg8pg3A2U3qKOvdEVUlA3AsrgClLt3p1iOSrdaV9N26noJ2JaueBfHO32cITCC2vlTCmM5hSBqkyfNKCdSZLqah3JnvFKdz5hEd3v0YgzMeZohT3YFOEnde7y3iz9sSLrRKo9W1IfzTpRS/6xXR5ndTMHrmgrOt39HTNYTXPcu4JlHGky7ljBRc+OCKGFqrnwlq848I4ZfcsVdJnX2+xHLI1zLGNlXzeEMeh7xT5MH4Ubjo81XYuzsDS2JGs7q6gO99xWxSzOWjoaZMvp+MBc698SYuBaqFw3hEyKeNfIYcTcvg3tRBDNmfioM//hOOuu4WhkfrouxtNU4f0WLO3Bl8prKG3q4ZTJF/5umLYqYdKGPElmLWR8bzoWwwZ8v7oXytHq4sMoF9ai3GT7HgruepVI8UkbJqlvZPp4Xdd6Rd7o8U01Sh7lCaoCV9LKwoNoOO/kwkRM3BuJ0O6FZsjb5XTXFlryE6bdDBSN1ueDm2Myxv/BXezWkX0sZ+F4JUFbF9bE+EqwiYfzURPSJP476eLpvcfWjnnMnMDlX85CJj4kwRFzpmc6WGJ4sDO9P0nj6r+zVgaGYkIjUWQHdLGjo/24YIzVP4u/sY5qbUYNcEMRZUHMP3Qz1olbKYfjGlLHm1ng6fJJSWJlJzRm+2xSZAwUENXoZW0Jp/HktnzOSH6CK+Oiijj0Ul6xbO4zGF8/A6Y4JLX/pDzbkFk3aF8e4QCUPmlHL9xEBGzPqAdOPZGHNNCW8vjcaNOU0o7+TA993yKAhStgwRU295Ao2iunBS6nTsenZSsI1UgO+KMszIGMoNv5O5V6OSHUw20L8ll/Wb/8Jkw2BYVl0SLif64FJkLxqkp3K+vHYr0ouoaDONJ3/WQEEwRqfWCPyQ9aPv4FxWulSxsihHvt5kdpp0GW2HJmOCUZvw6+gD4dI1HcQ3L0WPs9tReeIZerSp8pu7Pud/HExTwYQlx3oxUPkpfgzJgIPmIOyLHYIrsZUwadWlalE4z/UtpXKihGXxpZS9mc2Miu2Y++Wf0K25Rvip8UQIPmuCxlU+mFMbiTdNsRANicSkKWE4s305lL2XY6DlcnwtWopv3ovQc3kAMktm42Nne4RtNcWq09p4tKUjfm/qBH0rUzQYJ8Kh5z0YNo/kuaBYBh4t5cZ+1WyXc/bieyXcOCSMA1vXUqU3mKHRg14BWtyjOZzZnzypf3QlRzmFcMBHZ9qa2NBxmj1HfQ3h88l5dDgu5nWp3F+6pXJujhlXWlbjuLYBwtv0UP+2Ch8lJmz5m8Iui8XcLeftoPQsyvoZsTBuDbr9ei6EdNDFy7TLEPqGMb65lJNyMthBzlFlvy5g9JglmBu1ANn+h/Ft+nA+3ZLCRmcxH52Rc8afTHrcteQkCynsP3ZBRucvwmq/xRi7VYFf+gZSmFVAnUYxNTtKmSGJpLbtGaRXdQby9go/1k5A7RYl3l68huabS9mys5xn+4Rxg991RP5niy2XF+DfHW221eeQcsfs07WE5peiebvAnNdk9+C/LR/vu7jDS90KexOG4dZJawQvcMLxFd64dWUx/OxC4XY+COf3TEakswFW/lHAq+n9cP1BOWYY9+HxkNXc5V3COXFi9vuvlE+jwuRu1omT+8/FvHplLOg4Fv69N8BW7zMUz2ozMFSPH4z12GSiyx+NOqwd14dR+/QZbNiPJyX9+Wl2f5rZ9uUxpV60n6TKDLu3mFJ3CBvq0hGsMAFPonugcb0m8j5MgmNmDX4r9mCQ/0LaGxSy+JGMwTfXMyy1nK3JRWy6lMSgupXsOiyKniaZNJOzy295ht3KEVH8IY+ev5LY81SCnCMyOFSviFc/FlB7egy3HzCmRL0WUYsGo8VQA9YLExB8vitv31vFvPBy7rkko4e+3E8v+LJL/Bk8S+gFSa96weNwf3iuu4VtRQtpczGLUQ5x8rwGC5t/4N7ts+hh0gYDf0sWDY/nALVK9pL3/n2nPAYsn0KPivPoEmCLOMUumNpvPnabvcfQiXO4/VQOty+rYpiriLUnMuly2ZSrtONx7/1Z4UBKo2C0xhei2C4s2xrJ48tL6HhMzLHR6Wz3+oumeid4f3CEVd9fCDyRRp0D6xl+XcznDwqYeSmem0K8aPVuBJde02Cr3lMYddyD++JsWB8LRKsyUKhlgEVhSkgJfyAE7DguNFs0Cm/WqGP8klxsm6nDXbPW8H1aBT9UyujqWMGw/Bim1+oy+14h1imY42rSQtS1vMH3FzO4rDSN04YX8Mr4fJ7fmsPeRdl8r5PDtf65HLsvj90v5LMsp4ADnxcwT1rAEMt8fnDI5s7hSaw/sYC7K0dx699f+CKuxhB/F9RP00Ovp6aYcjUVLv99hmnXyfQemsaWNRW8sETE6Pu53GyYzQVydvXpmMlbdvl84V7KlD9lfK5ZzIYOOZQdSWNucBrnrsvk7tnpNPFcSJUZPem2vBIjXuvhWJevgqPggYfK32BUMY8n9IqZXiZl8u0qRq+Jo76/Bp2t52H332bh5c4WoWWDBwxNOjDYNphj21K4pjyWVd/cGTnElirXxjJ8ji8lD1PYUamCnxol/DytgIvz57DDw+fQT/XFq3xd7LVZgAs+b7FezY2e6/P4bI2Yh/dV0f5qBhf9HM+uPw7iu7kuDp86Jay4qIMxXbdAq9qcRn2T+E/OEG82rqfzx3wusOhM58JxEMJ64XT9LugE+bC4n4jGVuv50EjMC8HlTJY7VD+lfHbrm86eNyP4OmwWHfTN+PeOCp1cb8A4ej0qXMNw8oslrqX1xpVqUwTGZyGnSY1aFquo5l3Fs1YbyUIxd7omcuqjgTQo2gDFg2Nw494sfPl5D9kvvRngUsZ8vw2c9LyacXLXH28uZvljMT9ESim6IOP+kGo2h1ZTa1A1rc/KOLBcxqfbZFQ9LaPRVymT7ET0jSlkj8q1vDloHBNWtONuUwEWmo/GrN36aJvoBl+jA2gv1KP9NX/mvU6lR2IEywPS+KQwjbWzk1hzNpJ5H4J44aE3oxrduXagP0deW8V/GUnMWpDGyPvh9Ig14qU8MR7UaOFrYZOwZKsh1NtasDZmBucqF3DCPgmHlYmY3S9NzntmfP29AkmlSlCwPC+sqbJA3NmjaDlnRZ8hcXw0N50dYuVrq8Xy++9Y/teeyuWVRTSVijld7mGffhdwoq0Xp3t8waaToXj2xRAB2v64evkpsmJmMUWzgO3dZXQvE3NfXAarV9hRx+8ikv7ao0nztxB3ezCcW6Tos7U3u8hCqLIin4oxYqrVbOCe7HT2cn2FCaZ90GB6TNgvHocs2+8o2RbIWYtyuGdGCW0ry1kyVMQhllLO6yLjN4mY3i1l/DU8jyp2yVTTW8Ymy8l0W9GPd058gZLeGYTuugS39m68t2IudXoXM2bdekZNk/DighTWBgxjyMgdyPs0GtY+I3DTuxav+1lz1JUcJu2WMdpeypXy2blxdiEP2Obx9NQ8jv2TT9eMQo7VLmKXmkK+e1LAsYkFTBxTyH7zitl2qYzFx6o40khKnQq5H8n3mLOpgO5uofzxfhC7BR2HVrwL6KeK7Fp9zPwdj/sm/6G/eAyHG7rQbVUStdxS+ef8CqZtt+TsSR3Ya+s1JIvu4N/Ebrzo6szeUxJ4c0MGF9wI4Q6VP+jw1QnqtYcEI+U7grFBBgo9hvH5mSy+FUkImZj31LNpWWZHH6WjsBo6GPv0Xvz/f9oGvz0B1ahR/HlmHdN+57KtKodnTqZxityppvTP5YN1FXxhUc2061LWTsjjiJez5bXwGendonDq6SC8n+SBZTHX0TtrMnX+y6VRhpxpraUMGZ3F5Ev2PBdxBd4nZ8LVuwdMo6fi7c1jCMw1pVlwBL0lBdw6v5IeKmLevFrEjslTWaEowsMOrYJ/QKjwsK5B2BjjjLMeZ/Hllg7vqE3g7NkL6VGXwM+rcykuKOO2+yIe15Lyc6iURhcldDop4sCqMhpfy+aFxigWb/FgVK4zj4xfyBb5vEhZVcYXd0p4vXgdd9uZ8M3u7ehSOgqBHnoYdjAF0ssatO0TxUt7Ktj5TRWH+edxvEsUR52fSfdtYygqMuOmk0OYlWNKf9ehvDBkKF3mD+W8UHOq/bZm0wcHZrj68duiaH6clsky9VLGy2fh7zApt7+v4MqQNC4758CztnKGqXNE4LebAoTXwi1fL9gU/IdGbTuOOJbG9/VZ9BkbxKOrO/FMSRq+zB6NnXGz8CH0OAZcGstOJqn0PFjI9y1RfNT0ARZ/hiKhvkG48r0/TPo9xXU523Z8LKKoXsobxwo5s8CTN8Y9gaqqIwp1vwjPz1jC2P4MOq+xp9aSdPpGlnP+01I62WVyW4dI+r9fzBsHwrnwVTKjLdLoNy6M5h4j2Od3KwZdCIFxiQneTfNAidd5tGuMo++xTM6YLKXhAym7+eRQf4sjh325jl5wx4Jx+vCeEABh7X08ejOJRvJs6yP3VMvDIv4LkbuG/Fkcn09hQeYdBGaNgDBrsxBUmSycvygVMve+EMKDzBGyaTVWCTLEvLiA5bMVeVx9MFV8XfjQfzVTnqTTf0Qx/xsvYtSIauq3rmf+YBntfpbRVZpNj54pFN6lcJFeFltl6fwQu4B9VvbkyBARFB8NwBovVbzsthRjxrfjTB9v5r/Ip557JbNVczhvjhdrG7Q49cxJvDQvBtMT8SZ7HW49iUOkYQLm2SSgNS4BRY3JeDcuF8eXVONwzkmoqf/AqvaBrH3tQQPHZPrZltB0vJg1HmIKg/LZoOZKQXoKYyt74W+/7cK4fipYtHQrZgZMo8q/Au7WKGWd4UrOan2Hj49sYFZ9Tnh3pws27tmCyucTeVfOgdv3i1jaMZVlTb/grDsCW948Fpi8HKeXDuR0OTdckvOeYmYltZ7F8o2KJi8uisSqxl/C+ae9MUGtDlnPyTj/HDqpSlmVImEPwzwuGuzPhLsGnDfvO+Y6v8HB3V+w6MQHLHU6iw3SfKxc7gREDMOA8sVYWnEVOkoCF+9J484WMatMZBwWksdbis4c8+E+PiZ64/i+PshbOhfb5z7FaBNXvj6ax5p2KSdvl/JUWSF1TFdQyduYbtbNGLLOHf6b1bCtX1fEtZthdJQD9BqnorHPBJimjcbnwJGYL4zF6LPueL4oBeLvO/Ba8hx5vr3pc+d/PrSMlvK9FJwu4Mf+JbylUsQNU3I5RJbJIfoZDIpJ4TijYM7P6sXUVaVIXdwdFZ8eCClXJmHmr1foVDyHR2TZnBhfQeN9hbQImc+eKxV5a3Aawp/1h9/RX8KqmT+FN/tVcGJhD6Rr98GtJh2Mv9cdkRGaCJ+ijfMRfWBsY4rS55NRUJsKhaLz2De6H1dfXECtezmc8V8V38ukPBaeR1dVM4bMi0VbxGWh+US7YKGxEf8HmGieIA==
  </AppendedData>
</VTKFile>
