# Supplementary material for: Turing-like mechanism in a stochastic reaction-diffusion model recreates three dimensional vascular patterning of plant stems
Source: PLoS One. 2019 Jul 24;14(7):e0219055. doi: 10.1371/journal.pone.0219055 (PMC6715405; doi:10.1371/journal.pone.0219055)
Supplement: S1 Program — This file is a ZIP archive file of multiple files. In addition to the executable jar file, the ZIP file includes a tutorial, source code in the .jar file, and java library files (lib directory) required to run the reaction-diffusion program. (ZIP) [file pone.0219055.s004.zip]

Archive with 7 entries (5 files):
- S1Program/
- S1Program/lib/
- S1Program/lib/commons-cli-1.2.jar
- S1Program/lib/commons-io-2.4.jar
- S1Program/lib/jmf.jar
- S1Program/ReactionDiffusion.jar
- S1Program/reactiondiffusionProgramDocumentation.pdf
