# Supplementary material for: Turing-like mechanism in a stochastic reaction-diffusion model recreates three dimensional vascular patterning of plant stems
Source: PLoS One. 2019 Jul 24;14(7):e0219055. doi: 10.1371/journal.pone.0219055 (PMC6715405; doi:10.1371/journal.pone.0219055)
Supplement: S1 Table — Column headers indicate the simulation lattice dimensions, the reactions (from Table 1) and their rate parameters, and the diffusion parameters. S1–S18 Movies file names and figure numbers are also provided to see visualizations of the simulations. The columns “radius M” and “width M” describe the radius and thickness of the cylindrical shell in which M is constitutively expressed. (XLSX) [file pone.0219055.s005.xlsx]

## Sheet: Sheet1
Simulation number	Description	Supporting information Movie file	Figure	X Dim	Y Dim	Z Dim	k1; 2H+B®3H	k4; Æ®H	k5; H®Æ	k2; Æ®B	k3; B®Æ	k9; Æ®M	k10; M®Æ	k11; M+H®Æ	k12; M+B®Æ	k6; H®H+P	k7; P®Æ	α; P­¯H	radius M	width M	DM	DH	DB
A	Deterministic 3D HB model simulation	S1 Model	3A	64	64	32	1	0	0.099	0.035	0.035	0	0	0	0	0	0	0	NA	NA	NA	0.06	0.12
1	HB model in 3D with no P	S1 Movie	NA	100	100	20	1e-06	1	0.02	3	0	0	0	0	0	0	0	0	NA	NA	NA	0.03	3
2	HBP model with no microRNA, M	S2 Movie	3B-D	100	100	20	1e-06	1	0.02	3	0	0	0	0	0	0.0175	2	0.15	NA	NA	NA	0.1175	10
3	High M production, high M diffusion rate	S3 Movie	3E-F	100	100	20	1e-06	1	0.02	3	0	20	0.01	1	1	0.0175	2	0.15	50000	2000	10	0.1175	10
4	High M production, low M diffusion rate	S4 Movie	3G-H	100	100	20	1e-06	1	0.02	3	0	20	0.01	1	1	0.0175	2	0.15	50000	2000	1	0.1175	10
5	Low M production, high M diffusion rate	S5 Movie	3I-J	100	100	20	1e-06	1	0.02	3	0	5	0.01	1	1	0.0175	2	0.15	50000	2000	10	0.1175	10
6	Low M production, low M diffusion rate	S6 Movie	3K-L	100	100	20	1e-06	1	0.02	3	0	5	0.01	1	1	0.0175	2	0.15	50000	2000	1	0.1175	10
3	Simulation 3 provides the reference 100% stem diameter for comparisons of stem diameter	S3 Movie	3M	100	100	20	1e-06	1	0.02	3	0	20	0.01	1	1	0.0175	2	0.15	50000	2000	10	0.1175	10
7	Stem with 75% diameter	S7 Movie	3N	75	75	20	1e-06	1	0.02	3	0	20	0.01	1	1	0.0175	2	0.15	37500	1500	10	0.1175	10
8	Stem with 50% diameter, haplostele	S8 Movie	3T	50	50	20	1e-06	1	0.02	3	0	20	0.01	1	1	0.0175	2	0.15	25000	1000	10	0.1175	10
9	Stem with 37% diameter	S9 Movie	3O	37	37	20	1e-06	1	0.02	3	0	20	0.01	1	0	0.0175	2	0.15	18500	740	10	0.1175	10
10	HB model with low B/H diffusion rate ratio and no SVB formation	S10 Movie	5A	100	100	1	1e-06	1	0.02	3	0	0	0	0	0	0	0	0	NA	NA	NA	0.05	0.5
11	HB model with high B/H diffusion rate ratio and SVB formation	S11 Movie	5A	100	100	1	1e-06	1	0.02	3	0	0	0	0	0	0	0	0	NA	NA	NA	0.05	50
12	HBPM model with medium B diffusion rate, high H diffusion rate	S12 Movie	NA	100	100	10	1e-06	1	0.02	3	0.015	1	0.01	1	0	0.01	2	0.05	50000	2000	10	0.075	7.5
13	HBPM model with low B diffusion rate, low H diffusion rate	S13 Movie	NA	100	100	10	1e-06	1	0.02	3	0.015	1	0.01	1	0	0.01	2	0.05	50000	2000	10	0.0325	2.5
14	HBPM model with medium B diffusion rate, low H diffusion rate	S14 Movie	NA	100	100	10	1e-06	1	0.02	3	0.015	1	0.01	1	0	0.01	2	0.05	50000	2000	10	0.02	7.5
15	Eustele (high M)	S15 Movie	3P	100	100	20	1e-06	1	0.02	3	0.02	5	0.01	1	0	0.0175	2	0.15	50000	2000	10	0.1175	10
16	Eustele with central SVBs (low M)	S16 Movie	3Q	100	100	20	1e-06	1	0.02	3	0.015	1	0.01	1	0	0.01	2	0.05	50000	2000	10	0.075	10
17	Siphonostele with central SVBs	S17 Movie	3R	100	100	20	1e-06	1	0.02	3	0	5	0.01	1	0	0.0175	2	0.15	50000	2000	10	0.125	10
18	Atactostele	S18 Movie	3V	100	100	20	1e-06	1	0.02	3	0	1	0.01	1	0	0.01	1	0.05	50000	2000	1	0.075	5
B	Deterministic plectostele simulation	S2 Model	3X	128	64	1	1	0	0.093	0.034	0.034	0	0	0	0	0	0	0	NA	NA	NA	0.041	0.082
