# Supplementary material for: Turing-like mechanism in a stochastic reaction-diffusion model recreates three dimensional vascular patterning of plant stems
Source: PLoS One. 2019 Jul 24;14(7):e0219055. doi: 10.1371/journal.pone.0219055 (PMC6715405; doi:10.1371/journal.pone.0219055)
Supplement: S2 Table — This table includes parameters for S19 Movie and associated simulation. (XLSX) [file pone.0219055.s006.xlsx]

## Sheet: Sheet1
Augmented HBPM model
Chemical Reaction	Description	Rate parameter
2H+B®3H+A	Core reaction of Gray-Scott [38] and Schnakenberg [39] models	k1
Æ®A	Production of A	k2
A®H	A-dependent production of H	k3
H®A	H-dependent production of A	k4
H®Æ	Degradation of H	k5
A®Æ	Degradation of A	k6
Æ®B	Production of B	k7
B®Æ	Degradation of B	k8
H®H+P	Production of carrier, P	k9
P®Æ	Degradation of P	k10
P¯A	Basipetal transport of A via P	k11
Æ®M	Production of M	k12
M®Æ	Degradation of M	k13
M+H®Æ	M and H annihilate each other	k14
	Reaction rates
Simulation	2H+B®3H+A	Æ®A	A®H	H®A	H®Æ	A®Æ	Æ®B	B®Æ	H®H+P	P®Æ	P¯A	Æ®M	M®Æ	M+H®Æ	Diffusion M	Diffusion H	Diffusion P	Diffusion A	Diffusion B
S19 Movie	1e-06	1	1	0	0.02	0.02	3	0	0.01	1	0.15	1	0.01	1	3	0.05	0	0	5
S1 Figure	1e-06	1	1	1	0.02	0.02	3	0	0.01	1	0.15	1	0.01	1	5	0	0	0.1	7
